# Supplementary material for: Natural killer-like B cells are a distinct but infrequent innate immune cell subset modulated by SIV infection of rhesus macaques
Source: PLoS Pathog. 2024 May 13;20(5):e1012223. doi: 10.1371/journal.ppat.1012223 (PMC11115201; doi:10.1371/journal.ppat.1012223)
Supplement: S1 Data — (XLSX) [file ppat.1012223.s005.xlsx]

## Sheet: Trafficking markers
	FcR g						zap70					Syk					CD3z
	Sample:	Lymphocytes/Single Cells 1/Single Cells 2/CD45+Live cells/CD3-CD14-/B cells /FcRg | Freq. of Parent	Lymphocytes/Single Cells 1/Single Cells 2/CD45+Live cells/CD3-CD14-/NK cells/FcRg | Freq. of Parent	Lymphocytes/Single Cells 1/Single Cells 2/CD45+Live cells/CD3-CD14-/NKB/FcRg | Freq. of Parent			Sample:	Lymphocytes/Single Cells 1/Single Cells 2/CD45+Live cells/CD3-CD14-/B cells /ZAP70 | Freq. of Parent	Lymphocytes/Single Cells 1/Single Cells 2/CD45+Live cells/CD3-CD14-/NK cells/ZAP70 | Freq. of Parent	Lymphocytes/Single Cells 1/Single Cells 2/CD45+Live cells/CD3-CD14-/NKB/ZAP70 | Freq. of Parent		Sample:	Lymphocytes/Single Cells 1/Single Cells 2/CD45+Live cells/CD3-CD14-/B cells /Syk | Freq. of Parent	Lymphocytes/Single Cells 1/Single Cells 2/CD45+Live cells/CD3-CD14-/NK cells/Syk | Freq. of Parent	Lymphocytes/Single Cells 1/Single Cells 2/CD45+Live cells/CD3-CD14-/NKB/Syk | Freq. of Parent		Sample:	Lymphocytes/Single Cells 1/Single Cells 2/CD45+Live cells/CD3-CD14-/B cells /CD3z | Freq. of Parent	Lymphocytes/Single Cells 1/Single Cells 2/CD45+Live cells/CD3-CD14-/NK cells/CD3z | Freq. of Parent	Lymphocytes/Single Cells 1/Single Cells 2/CD45+Live cells/CD3-CD14-/NKB/CD3z | Freq. of Parent
	Specimen_001_T244_001.fcs	1.36	81.9	21.5			Specimen_001_T244_001.fcs	3.58	96.4	23.1		Specimen_001_T244_001.fcs	97.5	83	93.8		Specimen_001_T244_001.fcs	0.72	59.6	13.8
	Specimen_001_T245_002.fcs	0.45	83.6	16.7			Specimen_001_T245_002.fcs	2.78	94	20		Specimen_001_T245_002.fcs	99.5	93.2	98.3		Specimen_001_T245_002.fcs	0.22	5.6	1.67
	Specimen_001_V07_005.fcs	1.01	66.5	11.3			Specimen_001_V07_005.fcs	2.54	87	4		Specimen_001_V07_005.fcs	99.6	52.6	97.3		Specimen_001_V07_005.fcs	0.62	9.95	1.33
	Specimen_001_V157_004.fcs	0.64	19.2	2.98			Specimen_001_V157_004.fcs	2.52	47.4	2.44		Specimen_001_V157_004.fcs	99.6	48.2	98.9		Specimen_001_V157_004.fcs	0.78	8.42	1.63
	Specimen_001_V181_003.fcs	0.2	55.6	5.83			Specimen_001_V181_003.fcs	0.86	65.8	0.92		Specimen_001_V181_003.fcs	99.5	71.5	96.9		Specimen_001_V181_003.fcs	0.21	4.96	0.31
	Specimen_001_U279_002.fcs	0.78	94.5	32.4			Specimen_001_U279_002.fcs	0.83	87.9	29.6		Specimen_001_U279_002.fcs	99.9	86	99.1		Specimen_001_U279_002.fcs	0.24	4.33	0.93
	Specimen_001_W27_001.fcs	0.37	56.2	8.11			Specimen_001_W27_001.fcs	0.28	67	3.24		Specimen_001_W27_001.fcs	99.9	42.1	98.2		Specimen_001_W27_001.fcs	0.32	4.87	0.74
	Specimen_001_W72_004.fcs	0.25	93	6.58			Specimen_001_W72_004.fcs	0.17	75.6	1.85		Specimen_001_W72_004.fcs	99.9	63.7	98.1		Specimen_001_W72_004.fcs	0.18	8.31	0.84
	Specimen_001_W103_005.fcs	0.68	43.2	9.21			Specimen_001_W103_005.fcs	0.59	76	2.17		Specimen_001_W103_005.fcs	99.9	42	98.6		Specimen_001_W103_005.fcs	0.22	7.69	0.81
	Specimen_001_11-83_003.fcs	0.53	95.7	17.2			Specimen_001_11-83_003.fcs	0.27	83.4	13		Specimen_001_11-83_003.fcs	99.4	86.3	97.9		Specimen_001_11-83_003.fcs	0.21	3.56	0.84
	CD62L					a4b7					CD69
	Sample:	Lymphocytes/Single Cells 1/Single Cells 2/CD45+Live cells/CD3-CD14-/B cells /CD62L | Freq. of Parent	Lymphocytes/Single Cells 1/Single Cells 2/CD45+Live cells/CD3-CD14-/NK cells/CD62L | Freq. of Parent	Lymphocytes/Single Cells 1/Single Cells 2/CD45+Live cells/CD3-CD14-/NKB/CD62L | Freq. of Parent		Sample:	Lymphocytes/Single Cells 1/Single Cells 2/CD45+Live cells/CD3-CD14-/B cells /A4B7 | Freq. of Parent	Lymphocytes/Single Cells 1/Single Cells 2/CD45+Live cells/CD3-CD14-/NK cells/A4B7 | Freq. of Parent	Lymphocytes/Single Cells 1/Single Cells 2/CD45+Live cells/CD3-CD14-/NKB/A4B7 | Freq. of Parent		Sample:	Lymphocytes/Single Cells 1/Single Cells 2/CD45+Live cells/CD3-CD14-/B cells /CD69 | Freq. of Parent	Lymphocytes/Single Cells 1/Single Cells 2/CD45+Live cells/CD3-CD14-/NK cells/CD69 | Freq. of Parent	Lymphocytes/Single Cells 1/Single Cells 2/CD45+Live cells/CD3-CD14-/NKB/CD69 | Freq. of Parent
	Specimen_001_T244_001.fcs	40	1.88	27.7		Specimen_001_T244_001.fcs	19.9	8.77	10.8		Specimen_001_T244_001.fcs	0.53	22.2	9.23
	Specimen_001_T245_002.fcs	9.95	1.47	10		Specimen_001_T245_002.fcs	10.7	3.02	8.33		Specimen_001_T245_002.fcs	0.3	17.3	10
	Specimen_001_V07_005.fcs	31.6	1.36	30.7		Specimen_001_V07_005.fcs	10.6	18.4	12		Specimen_001_V07_005.fcs	1.28	15.6	2
	Specimen_001_V157_004.fcs	37.5	1.14	28.5		Specimen_001_V157_004.fcs	11.7	27.2	9.76		Specimen_001_V157_004.fcs	0.8	44.9	1.36
	Specimen_001_V181_003.fcs	34	6.19	36.8		Specimen_001_V181_003.fcs	8.81	3.46	12.3		Specimen_001_V181_003.fcs	0.78	24.4	1.23
	Specimen_001_U279_002.fcs	15.8	0.61	18.5		Specimen_001_U279_002.fcs	8.59	8.42	6.48		Specimen_001_U279_002.fcs	0.69	37.8	21.3
	Specimen_001_W27_001.fcs	16.6	0.99	26.3		Specimen_001_W27_001.fcs	7.44	37.8	9.73		Specimen_001_W27_001.fcs	0.95	60.8	3.54
	Specimen_001_W72_004.fcs	30.3	2.48	37.3		Specimen_001_W72_004.fcs	10.4	37.1	8.94		Specimen_001_W72_004.fcs	0.89	48.8	3.37
	Specimen_001_W103_005.fcs	38.1	0.3	36.6		Specimen_001_W103_005.fcs	12.9	34.7	16		Specimen_001_W103_005.fcs	0.75	53.7	3.79
	Specimen_001_11-83_003.fcs	33.5	1.81	39.3		Specimen_001_11-83_003.fcs	19.9	18.4	14.6		Specimen_001_11-83_003.fcs	1.19	40.6	1.67
