# Supplementary material for: Natural killer-like B cells are a distinct but infrequent innate immune cell subset modulated by SIV infection of rhesus macaques
Source: PLoS Pathog. 2024 May 13;20(5):e1012223. doi: 10.1371/journal.ppat.1012223 (PMC11115201; doi:10.1371/journal.ppat.1012223)
Supplement: S2 Data — (XLSX) [file ppat.1012223.s006.xlsx]

## Sheet: Imaging data
			Sample ID	A13-273 Colon			A13-323 Colon			A13-236 Colon			A12-11 Colon
		Target population	Marker definition	Cell Count	Cells/mm2	% of Leukocytes	Cell Count	Cells/mm2	% of Leukocytes	Cell Count	Cells/mm2	% of Leukocytes	Cell Count	Cells/mm2	% of Leukocytes
		All	DNA+	45712	3508	22636	2084	28802	2652	42430	3447
		Leukocytes	CD45+	18034	1384	1	6513	600	1	10894	1003	1	8436	685	1
		T cells	CD3+ CD20-	3729	286	0.2068	1510	139	0.2318	2673	246	0.2454	2666	217	0.316
		B cells	CD20+ CD3-	2383	183	0.1321	560	52	0.086	884	81	0.0811	587	48	0.0696
		NK cells	NKG2A+ CD3-CD20-CD14-	44	3	0.0024	146	13	0.0224	21	2	0.0019	22	2	0.0026
		NKB cells	NKG2A+ CD20+ CD3-CD14-	31	2	0.0017	31	3	0.0048	12	1	0.0011	3	0	0.0004
			Sample ID	A13-273 Distal Jejunum			A13-323 Distal Jejunum			A13-236 Distal Jejunum			A12-11 Distal Jejunum
		Target population	Marker definition	Cell Count	Cells/ mm2	% of Leukocytes	Cell Count	Cells/ mm2	% of Leukocytes	Cell Count	Cells/ mm2	% of Leukocytes	Cell Count	Cells/m m2	% of Leukocytes
		All	DNA+	50792	3692		33506	2892		97673	7936		48366	4454
		Leukocytes	CD45+	25613	1862	1	7455	644	1	20167	1639	1	10436	961	1
		T cells	CD3+ CD20-	5610	408	0.219	3941	340	0.5286	8249	670	0.409	3440	317	0.3296
		B cells	CD20+ CD3-	945	69	0.0369	602	52	0.0808	1604	130	0.0795	1862	171	0.1784
		NK cells	NKG2A+ CD3- CD20- CD14-	85	6	0.0033	112	10	0.015	214	17	0.0106	198	18	0.019
		NKB cells	NKG2A+ CD20+ CD3- CD14-	15	1	0.0006	54	5	0.0072	54	4	0.0027	73	7	0.007
			Sample ID	A13-273 MLN			A13-323 MLN			A13-273 Spleen			A13-323 Spleen
		Target population	Marker definition	Cell Count	Cells/ mm2	% of Leukocytes	Cell Count	Cells/ mm2	% of Leukocytes	Cell Count	Cells/m m2	% of Leukocytes	Cell Count	Cells/m m2	% of Leukocytes
		All	DNA+	71181	6554		95987	8839		148749	12841		109293	9435
		Leukocytes	CD45+	44502	4098	1	79214	7294	1	58861	5081	1	45125	3895	1
		T cells	CD3+ CD20-	21575	1987	0.4848	41397	3812	0.5226	16071	1387	0.273	18228	1574	0.4039
		B cells	CD20+ CD3-	6606	608	0.1484	14924	1374	0.1884	7795	673	0.1324	4064	351	0.0901
		NK cells	NKG2A+ CD3- CD20- CD14-	279	26	0.0063	321	30	0.0041	158	14	0.0027	1276	110	0.0283
		NKB cells	NKG2A+ CD20+ CD3- CD14-	98	9	0.0022	417	38	0.0053	12	1	0.0002	223	19	0.0049
			Sample ID	A13-273 Liver			A13-323 Liver			A13-236 Liver			A12-11 Liver
		Target population	Marker definition	Cell Count	Cells/ mm2	% of Leukocytes	Cell Count	Cells/ mm2	% of Leukocytes	Cell Count	Cells/ mm2	% of Leukocytes	Cell Count	Cells/m m2	% of Leukocytes
		All	DNA+	24922	2025		28621	2635		19894	1717		26022	2246
		Leukocytes	CD45+	3029	246	1	2526	233	1	5396	466	1	3109	268	1
		T cells	CD3+ CD20-	319	26	0.1053	1509	139	0.5974	1549	134	0.2871	710	61	0.2284
		B cells	CD20+ CD3-	88	7	0.0291	11	1	0.0044	613	53	0.1136	162	14	0.0521
		NK cells	NKG2A+ CD3- CD20- CD14-	70	6	0.0231	52	5	0.0206	73	6	0.0135	102	9	0.0328
		NKB cells	NKG2A+ CD20+ CD3- CD14-	5	0	0.0017	0	0	0	6	1	0.0011	5	0	0.0016
