# Supplementary material for: Natural killer-like B cells are a distinct but infrequent innate immune cell subset modulated by SIV infection of rhesus macaques
Source: PLoS Pathog. 2024 May 13;20(5):e1012223. doi: 10.1371/journal.ppat.1012223 (PMC11115201; doi:10.1371/journal.ppat.1012223)
Supplement: S3 Data — (XLSX) [file ppat.1012223.s007.xlsx]

## Sheet: NKB freq - flow
	Days post infection	SAMPLE ID	TISSUE	Doublet scatter/Singlets/Lymphocytes/Live CELLS/CD3- CD20+/NKB,Count	Doublet scatter/Singlets/Lymphocytes/Live CELLS/CD3- CD20+/NKB,Freq. of,Live CELLS
BUCCAL	0	562	buccal	7	0.0837
	0	571	buccal	0	0
	0	576	buccal	0	0
	0	586	buccal	0	0
	0	DG12	buccal	20	0.0754
	28	562	buccal	3	0.107
	28	571	buccal	2	0.157
	28	576	buccal	6	0.0568
	28	586	buccal	8	0.133
	28	DG12	buccal	208	0.328
	28	GO5X	buccal	2	0.0585
	35	562	buccal	37	0.272
	35	571	buccal	6	0.0764
	35	576	buccal	0	0
	35	586	buccal	1	0.0264
	35	DG12	buccal	34	0.0799
	35	GO5X	buccal	30	0.0653
COLON	0	562	colo-rectal	39	0.0194
	0	571	colo-rectal	29	0.0136
	0	576	colo-rectal	21	0.0164
	0	586	colo-rectal	8	0.00724
	0	DG12	colo-rectal	9	0.00608
	0	GO5X	colo-rectal	27	0.0113
	14	562	colo-rectal	43	0.0398
	14	571	colo-rectal	17	0.0219
	14	576	colo-rectal	88	0.105
	14	586	colo-rectal	18	0.0206
	14	DG12	colo-rectal	31	0.0237
	14	GO5X	colo-rectal	15	0.0173
	35	562	colo-rectal	14	0.0617
	35	571	colo-rectal	24	0.0865
	35	576	colo-rectal	22	0.0649
	35	586	colo-rectal	16	0.039
	35	DG12	colo-rectal	19	0.0636
	35	GO5X	colo-rectal	11	0.0282
	140	571	Colon	3: Specimen_001_571 Colon.fcs	0.116
	140	576	Colon	13: 576 Rhesus_576 Colon_C06.fcs	0.156
	140	DG12	Colon	5: Specimen_001_DG12 Colon.fcs	0.0395
	140	G05X	Colon	2: Specimen_001_G05X Colon.fcs	0.0778
PBMC	0	562	PBMC	17	0.0137
	0	571	PBMC	36	0.0133
	0	576	PBMC	20	0.00741
	0	586	PBMC	25	0.00786
	0	DG12	PBMC	26	0.0141
	0	GO5X	PBMC	54	0.0101
	7	571	PBMC	105	0.0359
	7	576	PBMC	176	0.0406
	7	586	PBMC	76	0.0154
	7	DG12	PBMC	61	0.0188
	7	GO5X	PBMC	43	0.0159
	14	562	PBMC	34	0.015
	14	571	PBMC	47	0.018
	14	576	PBMC	75	0.0354
	14	586	PBMC	36	0.011
	14	DG12	PBMC	40	0.0155
	14	GO5X	PBMC	39	0.0153
	28	562	PBMC	22	0.00828
	28	571	PBMC	34	0.014
	28	576	PBMC	31	0.013
	28	586	PBMC	17	0.00644
	28	DG12	PBMC	64	0.0257
	30	562	PBMC	82	0.0205
	30	571	PBMC	159	0.036
	30	576	PBMC	23	0.0121
	30	586	PBMC	14	0.014
	30	DG12	PBMC	29	0.0186
	30	G05X	PBMC	20	0.0111
	35	562	PBMC	11	0.0068
	35	571	PBMC	64	0.0471
	35	576	PBMC	26	0.0162
	35	586	PBMC	16	0.0083
	35	DG12	PBMC	23	0.0145
	35	GO5X	PBMC	20	0.0168
	140	562	PBMC	9: 562 Rhesus_562 PBMC_D05.fcs	0.0337
	140	571	PBMC	5: Rhesus_571 PBMC_B05.fcs	0.0287
	140	576	PBMC	15: 576 Rhesus_576 PBMC_C05.fcs	0.106
	140	586	PBMC	10: Rhesus_586 PBMC_C04.fcs	0.00266
	140	DG12	PBMC	4: DG12 Rhesus_DG12 PBMC_B05.fcs	0.0567
	140	G05X	PBMC	16: Rhesus_G05X PBMC_D04.fcs	0.0142
