# Supplementary material for: Natural killer-like B cells are a distinct but infrequent innate immune cell subset modulated by SIV infection of rhesus macaques
Source: PLoS Pathog. 2024 May 13;20(5):e1012223. doi: 10.1371/journal.ppat.1012223 (PMC11115201; doi:10.1371/journal.ppat.1012223)
Supplement: S4 Data — (XLSX) [file ppat.1012223.s008.xlsx]

## Sheet: Luminex cytokines
Results per target (REPLICATES)		BDNF	BLC (CXCL13)	CD40L	Eotaxin (CCL11)	FGF-2	G-CSF (CSF-3)	GM-CSF	I-TAC (CXCL11)	IFN alpha	IFN gamma	IL-1 beta	IL-1RA	IL-2	IL-4	IL-5	IL-6	IL-7	IL-8 (CXCL8)	IL-10	IL-12p70	IL-13	IL-15	IL-17A (CTLA-8)	IL-18	IL-23	IP-10 (CXCL10)	MCP-1 (CCL2)	MIG (CXCL9)	MIP-1 alpha (CCL3)	MIP-1 beta (CCL4)	NGF beta	PDGF-BB	SCF	SDF-1 alpha	TNF alpha	VEGF-A	VEGF-D
Sample ID	Well	Final Conc (pg/ml)	Final Conc (pg/ml)	Final Conc (pg/ml)	Final Conc (pg/ml)	Final Conc (pg/ml)	Final Conc (pg/ml)	Final Conc (pg/ml)	Final Conc (pg/ml)	Final Conc (pg/ml)	Final Conc (pg/ml)	Final Conc (pg/ml)	Final Conc (pg/ml)	Final Conc (pg/ml)	Final Conc (pg/ml)	Final Conc (pg/ml)	Final Conc (pg/ml)	Final Conc (pg/ml)	Final Conc (pg/ml)	Final Conc (pg/ml)	Final Conc (pg/ml)	Final Conc (pg/ml)	Final Conc (pg/ml)	Final Conc (pg/ml)	Final Conc (pg/ml)	Final Conc (pg/ml)	Final Conc (pg/ml)	Final Conc (pg/ml)	Final Conc (pg/ml)	Final Conc (pg/ml)	Final Conc (pg/ml)	Final Conc (pg/ml)	Final Conc (pg/ml)	Final Conc (pg/ml)	Final Conc (pg/ml)	Final Conc (pg/ml)	Final Conc (pg/ml)	Final Conc (pg/ml)
Standard1	1-A1	--	--	8967.85	--	--	--	--	--	3293.12	8149.74	--	--	--	18757.6	--	--	3791.52	14142.3	12755.3	20098	5399.92	--	--	--	--	--	--	--	--	--	--	--	3288.98	--	9789.15	13570.5	5583.47
Standard1	1-A2	--	--	9014.13	--	--	--	--	--	3182.95	8214.23	--	--	--	26762.7	--	--	3936.4	9164.24	4870.22	14059.8	9764.81	--	--	--	--	--	--	--	--	--	--	--	3424.83	--	12084.6	18005.1	7336.78
Standard2	1-B1	--	--	986.17	--	3254.61	--	--	--	1029.89	1534.92	2867.43	--	--	5575.99	2477.42	6766.47	993.35	2144.24	1424.13	--	2866.32	--	4960.94	--	9209.65	1475.93	--	--	--	--	7053.45	5030.3	1160.31	--	4710.76	6950.65	1944.45
Standard2	1-B2	--	--	1810.45	--	2732.54	--	--	--	1072.84	1440.93	3022.11	--	--	4689.06	4062.68	4904.72	947.15	3751.28	1597.55	--	1788.16	--	4976.17	--	7839.57	2167.47	--	--	--	--	7823.05	4758.48	1055.06	--	4049.41	6322.31	1408.13
Standard3	1-C1	353.02	1565.57	460.54	258.3	722.69	1588.04	2962.8	706.71	255.64	499.58	593.58	4141.81	430	1421.08	1194.04	1812.88	248.21	880.66	532.39	1214.84	758.6	478.92	--	1674.54	2768.01	521.66	1111.54	1107.07	--	1397.42	1928.01	1454.06	330.31	1454.12	931.89	1678.1	455.68
Standard3	1-C2	293.1	1568.78	486.66	254.49	712.04	1191.5	3385.86	693.27	272.37	514.83	590.24	4834.13	397.1	1365.6	1300.47	1636.79	227.44	826.55	488.06	1354.39	784.32	540.14	--	1751.38	3364.4	425.04	1198.27	1035.13	89.84	1312.64	1921.98	1403.82	320.8	1389.67	966.13	1473.79	433.91
Standard4	1-D1	91.7	385.42	151.18	61.82	183.53	511.71	768.63	184.93	62.65	119.07	173.74	1157.19	125.86	354.78	258.71	408.55	63.02	168.98	107	287.45	158.41	127.45	389.86	465.8	617.26	117.93	285.22	346.57	46.78	507.71	455.79	279.16	70.04	582.32	235.42	312.26	110.4
Standard4	1-D2	91.99	391.9	153.35	66.21	186.74	506.57	768.17	170.51	60.53	113.73	162.93	1179.92	114.19	348.58	258.9	382.9	58.39	198.65	105.47	279.14	150.78	120.74	393.67	486.3	610.63	103.48	285.7	358.23	45.4	523.92	475.17	275.33	71.21	512.25	222.05	331.63	100.19
Standard5	1-E1	20.54	101.91	29.41	15.92	44.81	112.13	204.17	45.09	14.42	28.23	43.52	287.59	26.99	88.12	64.17	104.66	15.69	48.76	27.74	78.35	36.57	33.46	76.02	108.21	154.9	30	74.67	80.25	11.9	114.41	120.23	76.82	16.95	117.34	56.11	77.23	25.52
Standard5	1-E2	20.94	94.86	29.04	16.2	46.32	110.19	196.12	44.1	14.41	27.21	42.31	271.1	26.93	80.59	62.99	101.06	14.68	46.93	26.67	76.71	36.62	31.38	75.81	106.54	161.43	27.59	71.71	73.5	11.58	107.76	112.81	70.01	15.69	113.35	56.14	76.26	23.13
Standard6	1-F1	4.93	25.65	7.24	4.21	11.61	27.68	46.6	10.64	3.53	6.93	9.9	78.74	6.59	20.8	17.37	24.54	3.56	12.06	6.64	19.13	9.94	8.07	19.66	26.25	37.49	7.36	17.69	18.85	2.53	26.06	31.82	21.24	4.01	29.69	15.1	24.64	6.7
Standard6	1-F2	5.21	22.88	6.48	3.78	11.07	27.98	47.43	10.24	3.8	6.65	10.17	67.23	7	20.28	16.64	26.43	3.74	11.9	6.69	17.67	9.26	7.45	18.84	27.35	39.04	6.69	17.02	18.54	2.71	23.9	28.2	18.7	4.07	25.98	14.35	19.95	6.36
Standard7	1-G1	1.63	6.74	2.19	1.04	3.15	7.36	11.97	3.22	1.12	1.93	2.55	19.05	1.87	5.72	4.13	7.03	0.9	3.25	1.94	4.58	2.62	2.03	5.43	7.09	10.38	1.83	4.71	5.19	0.8	7.9	8.29	5.55	1.28	9.25	3.95	7.27	1.87
Standard7	1-G2	1.26	5.58	2.01	0.97	2.66	7.03	12.47	2.77	1.09	1.96	2.41	16.17	1.83	5.54	4.85	5.55	1.04	2.74	1.76	4.82	2.65	1.64	6.07	7.21	10.65	1.73	4.58	5.41	0.86	7.51	6.32	5.55	1.19	7.29	3.59	4	1.64
Standard8	1-H1	0.36	1.57	0.6	0.23	0.56	1.76	2.9	0.8	0.23	0.43	0.59	4.59	0.36	1.28	1.03	1.59	0.35	0.8	0.43	1.1	0.56	0.46	1.26	1.83	2.21	0.51	0.9	1.1	0.23	2.1	2.55	1.49	0.38	1.79	0.89	0.86	0.42
Standard8	1-H2	0.28	1.47	0.28	0.27	0.88	2.02	2.64	0.56	0.19	0.44	0.56	4.37	0.43	1.28	0.83	1.25	0.15	0.68	0.4	1	0.56	0.62	1.26	1.76	2.59	0.38	1.35	1.19	0.13	1.03	1.32	0.87	0.25	1.43	0.82	1.75	0.33
Standard9	1-A3	--	--	--	--	--	0.48	1.04	--	--	--	0.23	--	0.12	--	--	0.69	--	--	--	0.44	--	--	--	--	--	--	--	--	--	--	--	--	0.15	--	--	--	--
Standard9	1-A4	--	--	--	--	--	0.28	0.78	--	--	--	0.18	--	0.12	--	--	0.35	--	--	--	0.28	--	--	--	--	--	--	--	--	--	--	--	--	0.03	--	--	--	--
Standard10	1-B3	--	--	--	--	--	0.2	0.15	--	0.01	--	0.06	--	0.05	0.15	0.14	0.06	--	0.08	--	0.06	0.04	0.06	--	0.15	0.12	0.05	--	0.07	--	0.09	--	--	--	0.13	0.07	0.09	0.03
Standard10	1-B4	--	--	0.04	--	--	0.07	0.21	--	--	--	0.02	--	0.02	0.03	0.04	0.14	--	0.02	--	0.06	--	0.01	--	0.08	0.18	0.02	--	--	--	0.13	--	--	--	--	0.05	--	--
Background0	1-C3	0	0	0	0	0	0	0	0	0	0	0	0	0	0	0	0	0	0	0	0	0	0	0	0	0	0	0	0	0	0	0	0	0	0	0	0	0
Background0	1-C4	0	0	0	0	0	0	0	0	0	0	0	0	0	0	0	0	0	0	0	0	0	0	0	0	0	0	0	0	0	0	0	0	0	0	0	0	0
571 Day -21	1-E3	0.2	44.64	0.92	1.71	61.11	2.36	3.97	OOR<	0.06	OOR<	0.86	176.28	0.2	2.51	4.07	2.14	0.09	4.7	OOR<	0.53	0.37	3.69	6.38	7.09	0.32	1.41	4.05	OOR<	OOR<	OOR<	24.02	14.43	0.48	0.32	1.99	18.88	2.6
571 Day -21	1-E4	0.27	49.71	0.23	1.86	53.98	2.36	4.43	OOR<	0.43	OOR<	0.86	175.11	0.06	2.71	3.41	0.76	OOR<	4.43	OOR<	0.24	0.59	2	6.22	7.82	0.76	1.13	4.32	OOR<	OOR<	OOR<	31.52	17	0.24	OOR<	2.35	19.13	2.46
571 Day 30	1-D3	OOR<	4.67	0.81	1.26	15.95	3.27	3.04	2.72	0.62	OOR<	3.27	350.86	0.13	1.52	2.29	2.14	OOR<	28.16	OOR<	0.26	0.56	4.8	5.27	11.48	1.1	1.01	8.63	0.03	OOR<	2.82	25.81	17.43	0.2	0.32	1.69	96.39	1.79
571 Day 30	1-D4	0.46	5.87	1.42	1.27	19.83	3.35	4.23	2.92	0.99	0.18	3.85	350.76	0.07	1.77	3.21	0.48	0.15	32.17	OOR<	0.23	0.46	4.83	6.86	13.74	0.25	1.06	7.29	0.5	OOR<	3.56	31.82	17.43	0.16	0.43	1.84	81.75	1.98
571 Day 42	1-D7	1.56	14.46	2.83	0.74	27.58	5.36	7.7	OOR<	2.25	0.36	3.84	260.95	1.83	4.13	8.45	11.63	2.43	5.14	0.92	1.52	1.46	7.65	14.47	38.88	2.52	1.12	20.54	1.04	OOR<	6.02	87.37	84.51	2.42	OOR<	7.88	101.37	3.24
571 Day 42	1-D8	0.46	11.72	1.85	0.6	20.32	4.59	8.73	OOR<	3.92	0.17	4.26	296.98	1.53	3.32	5.5	15.82	0.94	5.6	0.35	0.6	1.96	5.49	7.65	40.78	6.47	1.31	21.12	0.44	OOR<	7.37	51.58	64.5	1.19	0.13	5.02	109.64	2.38
571 Day 56	1-C7	6.82	48.18	2.85	0.05	50.91	5.4	8.41	OOR<	1.2	OOR<	4.13	260.42	3.84	5.5	7.43	16.25	6.28	5.5	0.05	0.74	2.35	3.44	15.84	32.92	1.67	1.62	17.16	3.79	OOR<	OOR<	27	32.99	1.21	OOR<	4.24	112.14	1.41
571 Day 56	1-C8	OOR<	13.64	OOR<	0.7	24.41	11.36	5.15	OOR<	2.16	0.2	3.16	268.24	0.33	4.5	1.76	7.45	0.33	5.47	0.42	0.47	1.96	1.87	8.83	47.79	3.28	1.55	13.17	0.41	OOR<	OOR<	72.77	25.45	1.85	OOR<	5.1	34.88	4.17
571 Day84	1-E9	0.04	5.13	0.61	0.39	36.29	2.27	4.76	OOR<	0.07	OOR<	0.53	46.7	0.12	1.28	2.88	0.23	0.18	1.59	OOR<	0.18	0.34	4.86	8.36	5.98	2.29	1.34	3.85	OOR<	OOR<	OOR<	26.4	10.96	0.09	OOR<	1.47	15.97	2.35
571 Day84	1-E10	0.94	8.66	2.8	0.57	134.76	15.26	3.57	OOR<	1.59	2.45	91.99	374.04	0.84	2.63	1.82	10.67	0.3	109.47	OOR<	0.65	1.32	1.77	5.43	236.38	3.66	0.98	19.14	1.35	OOR<	13.3	34.25	7.4	1.35	3.97	7.5	5607.93	2.81
571 Day 113	1-F3	0.98	5.58	4.01	0.24	13.22	4.36	3.83	0.22	1.35	3.18	0.88	190.38	0.59	1.28	1.36	9.59	0.59	1.73	0.21	0.47	1.03	2.74	6.62	14.75	4.19	1.06	2.91	0.86	OOR<	2.73	15.77	12.71	0.78	9.95	2.64	32.5	2.2
571 Day 113	1-F4	0.78	6.74	4.36	0.23	12.95	3.55	3.43	0.42	0.97	3.27	1.04	169.26	0.61	2.08	2.09	7.88	0.73	1.26	0.29	0.44	1.21	3.38	5.43	14.75	3.81	0.93	2.91	0.88	OOR<	2.67	17.52	19.55	0.83	7.42	2.72	23.26	2.2
576 Day -21	1-G3	OOR<	2.69	5.57	0.16	12.15	3.74	3.04	0.62	0.19	3	8.81	131.57	0.16	0.79	1.29	4.93	0.12	6.71	0.15	0.29	0.45	2.29	3.82	5.64	1.4	0.82	0.35	0.14	OOR<	0.51	8.85	23.77	0.12	2.37	2.13	654.6	0.24
576 Day -21	1-G4	OOR<	2.33	5.75	0.12	13.22	3.78	2.77	0.43	0.19	2.93	8.16	114.32	0.27	0.87	1.56	4.52	0.15	7.21	0.19	0.29	0.52	2.26	3.9	5.49	1.36	0.79	0.59	0.31	OOR<	2.04	7.72	27.13	0.15	1.36	2.43	613.67	0.33
576 Day 30	1-H3	OOR<	5.87	1.8	3.52	157.32	3.06	6.14	OOR<	0.33	OOR<	5.05	366.74	OOR<	1.69	3.02	1.59	0	20.71	OOR<	0.24	0.6	4.49	4.22	33.91	0.83	1.17	15.79	1.92	OOR<	9.21	19.28	24.19	0.71	3.25	1.91	267.51	1.34
576 Day 30	1-H4	0.18	5.58	0.59	3.28	141.74	3.27	4.49	OOR<	0.19	OOR<	4.71	330.31	0.12	1.93	6.34	3.5	0.21	16.8	OOR<	0.34	0.52	8.02	3.33	29.47	0.91	0.71	16.88	0.86	OOR<	6.04	19.28	21.66	0.09	0.17	2.13	192.01	2.02
576 Day 42	1-E7	1.3	9.96	2.66	0.73	159.74	17.27	3.63	OOR<	2.12	2.94	100.03	398.09	0.81	3.01	2.09	9.81	0.21	163.52	OOR<	0.77	1.35	1.97	5.91	238.05	4.8	1.22	20.21	2.21	OOR<	14.38	36.08	12.71	2.06	9.89	8.76	6073.84	2.95
576 Day 42	1-E8	2.17	8.92	3.39	0.67	212.25	17.37	3.57	OOR<	1.75	3.14	112.53	400.83	0.86	3.39	2.09	12.39	0.3	190.71	OOR<	0.65	1.6	2.93	7.17	249.22	4.27	1.18	20.07	2.02	OOR<	15.53	27.6	18.7	1.74	7.82	9.11	8739.91	3.02
576 Day 56	1-F7	OOR<	5.58	OOR<	21.87	101.3	2.23	1.44	0.15	OOR<	OOR<	5.49	721.45	OOR<	0.54	0.2	OOR<	OOR<	106.16	OOR<	0.04	0.25	1.12	OOR<	28.9	OOR<	0.24	21.64	1.9	OOR<	11.71	15.77	9.2	0.21	1.57	0.82	205.91	0.03
576 Day 56	1-F8	OOR<	5.73	OOR<	22.19	99.64	1.23	1.17	0.41	OOR<	OOR<	4.79	616.11	OOR<	0.5	0.38	OOR<	OOR<	91.75	OOR<	0.05	0.25	0.92	OOR<	27.59	OOR<	OOR<	20.29	1.22	OOR<	14.16	6.04	10.08	OOR<	0.43	0.82	194.76	0.6
576 Day84	1-F9	0.2	5.8	2.2	0.33	13.22	3.06	3.17	OOR<	0.97	1.3	2.06	314.72	0.36	1.85	1.16	5.14	0.3	5.77	0.08	0.44	0.89	2.07	6.22	17.34	2.67	0.7	3.15	0.07	OOR<	1.1	15.18	13.57	1.12	13.57	2.35	22.14	1.3
576 Day84	1-F10	OOR<	5.43	OOR<	22.56	99.53	1.63	1.84	0.3	OOR<	OOR<	4.87	808	OOR<	0.54	0.38	OOR<	OOR<	92.43	OOR<	0.05	0.02	2.58	OOR<	27.35	OOR<	0.1	20.49	0.83	OOR<	12.52	12.29	10.08	OOR<	OOR<	0.82	143.52	0.77
576 Day 113	1-A5	1.14	3.38	3.83	0.59	16.33	5.36	1.84	1.56	0.35	2.87	25.12	498.79	0.2	1.12	0.9	4.31	OOR<	66.15	OOR<	0.15	0.75	1.25	3.98	36.49	1.36	0.93	8.54	0.55	OOR<	3.59	7.16	27.97	2.5	11.45	3.41	1336.13	0.69
576 Day 113	1-A6	0.5	2.69	2.96	0.36	17.47	5.97	1.57	0.15	0.11	2.6	23.45	506.52	0.09	0.71	0.77	2.52	OOR<	57.48	OOR<	0.08	0.62	0.69	2.58	35.74	0.72	0.44	7.66	OOR<	OOR<	0.29	5.49	22.08	2.34	4.11	3.37	1039.59	0.42
586 Day -21	1-D5	0.01	3.87	5.77	0.26	19.21	5.32	4.1	1.72	0.58	1.95	2.41	284.33	0.59	1.69	1.42	11.74	0.46	11.21	0.54	0.4	1.29	3.44	8.75	50.83	2.75	0.86	OOR<	1.27	OOR<	8.8	8.29	46.39	0.97	15.86	2.57	551.24	1.1
586 Day -21	1-D6	OOR<	3.87	4.91	0.21	22.26	4.09	3.83	1.28	0.47	1.92	2.2	306.18	0.54	1.12	1.03	11.1	0.4	9.9	0.52	0.37	1.19	3.06	7.96	51	2.9	0.79	OOR<	0.83	OOR<	7.39	5.49	49.75	0.75	13.57	2.35	534.97	0.85
586 Day 30	1-C5	0.57	2.51	3.88	0.14	12.15	2.53	2.77	0.83	0.82	0.8	2.23	302.12	0.49	1.48	2.22	6.39	OOR<	0.95	0.04	0.42	1	1.21	4.63	105.48	2.59	0.44	4.12	0.35	OOR<	2.85	14.6	19.55	0.6	12.36	2.83	266.13	1.64
586 Day 30	1-C6	0.49	3.87	4.74	0.21	17.09	2.61	4.1	1.14	0.97	0.47	3.34	238.2	0.76	2.28	1.82	8.09	OOR<	0.8	0.28	0.67	1.6	1.41	6.22	115.26	2.29	0.68	3.85	0.54	OOR<	3.24	26.1	24.61	0.9	23.99	3.44	376.88	2.88
586 Day 42	1-H7	OOR<	5.13	3.71	1.4	13.22	7.4	2.9	3.89	OOR<	OOR<	22.43	363.99	0.07	1.93	0.38	7.67	OOR<	84.35	OOR<	0.37	0.6	1.51	2.99	104.07	OOR<	1.06	13.4	12.79	1.25	46.24	14.31	9.2	0.85	19.44	3.52	747.01	1.49
586 Day 42	1-H8	OOR<	2.69	2.27	1.41	16.07	7.56	2.64	2.76	OOR<	OOR<	23.57	373.44	OOR<	2.63	OOR<	3.1	OOR<	102.2	OOR<	0.15	0.34	0.28	2.66	123.17	OOR<	0.3	12.82	8.48	0.49	36.56	19.87	17	0.81	15.51	3.59	615.36	1.53
586 Day 56	1-G7	OOR<	3.54	2.25	0.98	34.18	2.06	1.7	OOR<	OOR<	OOR<	0.42	196.46	OOR<	0.62	0.77	OOR<	OOR<	11.79	OOR<	0.02	0.22	2.03	1.44	14.75	0.12	0.12	3.99	5.1	OOR<	8.52	9.99	10.08	OOR<	4.11	1.11	146.65	0.38
586 Day 56	1-G8	OOR<	3.04	0.61	0.45	21.78	0.61	0.65	OOR<	OOR<	OOR<	0.09	212.95	OOR<	0.3	0.38	OOR<	OOR<	5.7	OOR<	OOR<	0.03	0.72	OOR<	10.09	OOR<	OOR<	3.25	1.72	OOR<	OOR<	2.29	7.4	OOR<	OOR<	0.19	100.93	0.03
586 Day 113	1-B5	OOR<	6.67	0.3	1.18	16.84	1.76	3.43	0.67	OOR<	OOR<	0.88	288.23	0.09	1.28	1.03	OOR<	OOR<	22.16	OOR<	0.35	0.45	2.42	3.57	22.47	0.28	0.9	2.71	1.87	OOR<	4.02	19.28	32.16	0.43	2.45	1.69	94.43	3.02
586 Day 113	1-B6	OOR<	7.02	OOR<	1.23	13.22	2.36	2.9	0.48	0	OOR<	1.14	293.96	0	1.77	1.16	1.42	OOR<	9.38	OOR<	0.08	0.28	0.92	4.63	19.64	0.32	0.82	2.46	2.24	OOR<	5.81	17.52	25.45	0.16	OOR<	1.91	57.68	3.1
576/56	1-E11	OOR<	7.44	OOR<	14.54	78.13	1.1	1.7	0.48	OOR<	OOR<	3.82	600.3	OOR<	0.23	0.38	OOR<	OOR<	69.4	OOR<	0.11	0.31	1.9	1.35	24.84	OOR<	OOR<	16.88	0.27	OOR<	8.47	9.99	15.29	OOR<	OOR<	0.96	186.37	0.51
576/56	1-E12	OOR<	5.8	OOR<	10.31	67.78	1.49	0.39	OOR<	OOR<	OOR<	2.66	498.56	OOR<	0.03	OOR<	OOR<	OOR<	56.23	OOR<	OOR<	0.19	1.02	OOR<	23.79	OOR<	OOR<	14.51	OOR<	OOR<	7	2.29	10.08	0.03	OOR<	0.67	108.21	0.6
DG12 Day -21	1-F5	1.34	4.74	3.7	0.24	12.95	4.36	3.7	0.1	0.86	2.22	0.75	168.76	0.63	2.16	3.15	2.71	0.27	2.73	OOR<	0.35	0.49	3.16	6.7	17.86	2.98	1.28	2.57	0.55	OOR<	1.59	28.2	14.43	0.67	8.35	3.23	46.21	1.64
DG12 Day -21	1-F6	0.4	4.03	3.65	0.17	7.99	2.82	3.63	OOR<	0.27	1.98	0.62	197.98	0.51	1.61	2.42	1.59	0.09	1.24	0.21	0.31	0.71	2.87	4.3	13.43	0.83	0.76	1.72	0.26	OOR<	0.13	19.87	10.08	0.5	3.97	1.69	15.97	2.24
DG12 Day 30	1-E5	11.45	7.44	8.56	OOR<	OOR<	3.51	2.77	2.18	0.39	0.79	3.93	285.14	0.06	0.87	2.68	18.18	1.74	12.84	0.87	0.57	0.81	OOR<	13.67	48.48	2.36	0.8	0.26	2.86	OOR<	6.15	OOR<	3.62	0.3	17.35	4.02	515.36	1.02
DG12 Day 30	1-E6	0.1	2.95	5.78	2.65	6.82	OOR<	4.89	OOR<	0.19	0.65	2.76	321.64	0.78	2.32	8.2	5.14	2.31	7.86	OOR<	OOR<	3.71	1.05	0.58	44.65	OOR<	2.02	4.18	1.1	OOR<	2.23	13.15	18.7	0.4	OOR<	1.66	282.84	0.51
DG12 Day42	1-B9	1.28	9.05	3.26	0.3	37.62	5.14	2.24	0.1	1.25	2.01	9.26	752.71	1.2	2.44	1.16	23.17	0.15	15.15	0.27	0.67	2.12	2.13	10.97	45.72	7.37	0.98	11.43	0.48	OOR<	4.08	22.83	69.16	1.76	4.4	3.91	67.26	2.42
DG12 Day42	1-B10	0.15	3.71	3.04	0.26	14.79	2.27	2.9	OOR<	0.29	0.33	2.27	258.11	0.16	1.2	1.42	1.59	0	3.86	OOR<	0.26	0.57	3.75	4.14	7.4	1.29	0.61	2.08	OOR<	OOR<	OOR<	13.44	11.4	0.77	OOR<	1.84	67.8	1.18
DG12 Day56	1-A9	4.06	OOR<	OOR<	1.66	OOR<	7.06	120.1	OOR<	OOR<	OOR<	28.86	139.02	0.2	2.94	1.96	OOR<	OOR<	62.08	OOR<	OOR>	0.77	5.22	OOR<	4.19	OOR<	0.47	16.8	OOR<	OOR<	OOR<	6.88	4.6	OOR<	6.48	19.48	814.97	0.24
DG12 Day56	1-A10	0.35	1.37	3.91	0.2	4.25	2.94	0.91	0.77	0.58	2.91	0.65	153.45	0.06	0.38	0.45	2.52	OOR<	0.49	OOR<	0.11	0.46	0.5	2.83	5.03	0.98	0.45	OOR<	OOR<	OOR<	OOR<	1.32	10.96	0.25	8.02	1.33	59.53	OOR<
DG12 Day 113	1-G5	OOR>	OOR<	4.75	4.16	OOR<	OOR<	4.63	19.1	0.66	4.34	0.21	OOR<	OOR<	2.08	14.19	OOR<	OOR<	1.06	OOR<	0.2	4.37	17.56	OOR<	118.37	OOR<	14.93	121.74	OOR<	OOR<	OOR>	OOR<	12.27	2.74	5.59	1.77	116.87	1.64
DG12 Day 113	1-G6	OOR<	5.28	0.71	0.54	29.54	3.02	4.89	OOR<	0.15	0.1	1.09	203.58	0.01	2.32	1.23	OOR<	0.05	4.54	OOR<	0.26	0.59	1.25	4.55	45.34	2.55	0.7	4.58	OOR<	OOR<	OOR<	9.42	15.29	0.03	OOR<	2.35	28.75	2.53
DG12/42	1-G9	OOR<	2.69	5.7	0.1	18.97	6.86	2.37	OOR<	2.3	0.59	37.07	350.28	0.24	2.63	0.9	2.81	0	1.88	OOR<	0.34	0.65	0.62	3.98	1132.08	1.9	0.28	8.21	0.35	OOR<	4.02	10.56	9.2	43.63	4.11	2.5	9335.26	1.18
DG12/42	1-H9	OOR<	1.37	11.88	OOR<	4.56	10.57	0.52	2.25	OOR<	0.99	4.26	485.19	0	0.54	0.26	0.48	OOR<	0.06	OOR<	0.06	0.12	OOR<	OOR<	43.2	OOR<	OOR<	OOR<	OOR<	OOR<	OOR<	1.32	9.2	2.44	7.29	0.82	86.62	0.24
DG12/42	1-G10	OOR<	3.04	1.65	0.86	30.22	1.76	2.1	OOR<	OOR<	OOR<	1.49	229.27	OOR<	0.71	1.16	OOR<	OOR<	7.97	OOR<	0.08	0.26	2.16	1.07	50.04	OOR<	0.32	4.71	2.16	OOR<	1.91	12.29	13.57	OOR<	0.13	1.18	188.18	0.85
DG12/42	1-H10	0.44	7.85	3.23	1.19	23.22	10.16	4.76	3.3	0.56	0.39	31.44	352.7	0.13	3.43	1.69	12.6	OOR<	124.37	0.22	0.8	0.74	3.69	3.65	153.98	0.91	1.12	14.99	11.77	OOR<	44.15	33.03	33.83	1.5	26.25	5.52	923.79	2.81
DG12/42	1-B11	0.78	7.3	2.79	0.32	38.28	5.54	2.1	OOR<	1.38	1.62	8.26	749.3	1.08	1.77	0.9	12.39	0.41	15.34	0.28	0.6	2.04	1.9	10.33	44.18	7.45	0.79	9.74	0.24	OOR<	3.3	14.89	60.69	1.52	2.52	3.08	51.16	2.95
DG12/42	1-G11	2.28	10.72	3.07	0.62	42.65	6.32	4.49	OOR<	3.43	2.41	10.44	620.36	3.08	3.84	1.96	38.42	0.65	13.92	0.76	1.54	4.09	2.71	26.87	46.02	18.75	1.31	9.95	0.57	OOR<	3.39	40.37	100.02	2.88	2.01	5.56	59.66	3.96
DG12/42	1-H11	1.82	9.96	2.58	0.38	33.62	6.18	2.9	OOR<	2.69	2.18	9.88	602.2	1.69	3.32	1.69	24.33	1.39	15.44	0.57	1.34	2.43	2.81	12.08	43.2	10.83	1.43	11.25	1.09	OOR<	3.33	25.21	49.75	2.25	3.68	4.81	58.47	2.74
DG12/42	1-B12	1.03	8.92	2.6	0.32	35.63	6.21	2.84	OOR<	1.49	1.97	8.68	680.92	0.96	2.78	1.29	14.11	0.33	14.24	0.28	0.7	2.17	2.36	10.33	42.99	6.35	1.01	10.31	0.28	OOR<	3.3	25.21	48.91	1.55	1.79	4.13	55.19	3.44
G05X/-21	1-F11	0.74	5.73	3.35	0.3	16.58	2.98	5.42	OOR<	1.22	1.33	1.82	205.45	0.44	2.08	2.09	3.6	0.21	3.74	0.04	0.5	1.82	4.31	6.7	7.55	3.51	1.17	4.9	0.07	OOR<	OOR<	33.94	17	1	1.86	4.42	95.88	3.41
G05X/-21	1-F12	1.78	10.85	2.36	0.54	24.29	4.4	6.2	OOR<	2.04	1.25	2.98	206.13	0.85	3.43	2.68	9.59	1.6	4.59	0.4	0.6	1.99	4.09	9.07	9.01	2.82	1.28	5.09	OOR<	OOR<	OOR<	40.37	33.83	1.03	OOR<	4.24	80.42	4.27
G05X/56	1-C11	0.11	2.14	6.31	0.25	14.27	4.81	0.91	OOR<	OOR<	3.92	29.69	1097.62	0	0.3	0.45	5.35	OOR<	30.64	OOR<	0.06	0.43	0.34	1.8	15.93	1.14	0.57	19.14	1.17	OOR<	9.12	1.79	23.77	3.24	3.03	2.13	1746.12	0.42
G05X/56	1-C12	OOR<	1.16	5.82	0.2	14.79	5.07	0.65	OOR<	0.04	3.78	30.47	1138.99	OOR<	0.3	0.38	5.55	OOR<	33.4	OOR<	0.05	0.25	0.4	0.88	15.61	0.32	0.51	19.25	1.27	OOR<	9.35	0.87	12.71	3.44	OOR<	1.77	1684.52	0.14
G05X/113	1-D11	0.29	1.95	3.83	0.1	12.15	3.9	1.17	0.15	10.03	1.66	1.99	1286.51	0.15	0.26	0.77	4.31	0.12	3.37	OOR<	0.08	0.81	0.46	2.15	37.83	1.63	0.2	1.68	0.19	OOR<	5.39	1.32	26.29	3.3	13.69	1.25	231.08	OOR<
G05X/113	1-D12	0.13	2.33	3.47	0.11	10.79	3.9	1.04	OOR<	12.58	1.39	2.07	1152.83	0.1	0.09	0.9	3.7	0.09	3.1	OOR<	0.06	0.65	0.28	1.44	31.27	1.9	0.07	1.5	OOR<	OOR<	4.53	0.46	25.45	3.47	13.33	1.33	203.01	OOR<
GO5X Day -21	1-B7	0.11	3.87	2.28	0.21	14.14	2.4	2.5	OOR<	0.19	0.59	1.44	251.32	0.23	0.79	1.29	1.08	OOR<	3.81	OOR<	0.09	0.59	2.36	4.14	6.71	1.29	0.59	3.25	OOR<	OOR<	OOR<	12.86	13.57	0.48	OOR<	1.66	71.33	1.02
GO5X Day -21	1-B8	0.13	3.21	2.91	0.15	13.22	2.19	2.24	OOR<	0.45	0.55	1.97	232.04	0.12	1.12	1.29	2.52	0.12	3.84	OOR<	0.17	0.57	3.12	3.41	7.17	0.61	0.64	3.32	OOR<	OOR<	OOR<	13.73	10.08	0.5	0.02	1.77	78.06	1.49
GO5X Day 30	1-A7	0.2	1.95	4.86	0.13	6.67	2.78	1.57	0.74	0.66	3.15	0.81	156.19	0.07	0.46	1.03	3.3	OOR<	0.66	0.02	0.12	0.46	0.72	3.49	6.06	0.98	0.34	OOR<	0.14	OOR<	1.65	0.87	15.72	0.28	11.51	1.47	68.34	0.24
GO5X Day 30	1-A8	0.32	2.14	5.13	0.12	4.87	2.98	1.57	0.61	0.66	2.93	0.78	148.64	0.12	0.62	0.64	4.11	OOR<	0.45	0.02	0.12	0.46	0.98	3.49	5.87	0.98	0.38	OOR<	0.12	OOR<	1.13	0.46	13.57	0.28	10.27	1.33	65.51	0.03
GO5X Day42	1-D9	OOR<	11.35	1.35	7.63	21.3	1.01	0.91	12.36	OOR<	OOR<	4.53	357.55	OOR<	0.38	0.26	1.25	OOR<	45.84	OOR<	OOR<	OOR<	1.12	0.25	4.27	OOR<	0.36	2.71	11.51	OOR<	11.58	3.86	6.48	0.19	0.03	2.06	312.94	0.09
GO5X Day42	1-D10	0.43	9.71	1.42	0.41	21.54	4.85	5.55	OOR<	1.35	0.1	3.03	323.33	0.95	3.32	5.76	11.31	OOR<	5.62	0.1	0.81	1.74	7.16	7.49	38.17	2.32	1.33	21.72	0.13	OOR<	5.07	49.06	47.23	1.2	OOR<	4.34	107.46	5.29
GO5X Day56	1-C9	0.13	1.57	5.6	0.26	16.46	5.32	0.78	0.31	0.07	3.91	30.68	1203.11	0.05	0.62	0.77	7.03	OOR<	33.53	OOR<	0.09	0.25	0.72	1.62	17.78	0.53	0.64	22.86	1.75	OOR<	10.21	1.79	27.55	3.61	3.68	1.99	1775.76	0.24
GO5X Day56	1-C10	1.53	14.11	0.18	0.76	46.21	17.04	7.63	OOR<	1.86	0.2	3.2	245.62	0.5	4.43	2.75	11.85	0.76	9.77	0.38	1.4	1.88	9.03	9.7	45.38	2.82	1.47	16.69	3.27	OOR<	2.57	90.4	42.2	1.11	OOR<	5.38	132.68	5.39
GO5X Day 84	1-A11	1.39	8.59	2.89	0.48	39.6	3.19	3.83	OOR<	3.36	1.51	4.08	299.73	0.73	2.94	0.77	10.67	0.41	3.8	0.06	0.98	1.6	1.97	8.44	8.9	4.46	1.01	7.11	OOR<	OOR<	OOR<	27.6	9.2	3.78	0.13	3.44	174.26	2.74
GO5X Day 84	1-A12	0.91	8.59	2.93	0.47	39.49	2.86	3.83	OOR<	3.07	1.29	3.89	291.41	0.86	2.98	0.64	15.18	0.08	3.39	0.19	1.1	1.81	2.1	9.7	8.32	5.03	1.27	6.55	OOR<	OOR<	OOR<	25.21	11.84	3.92	OOR<	3.66	181.08	2.16
GO5X Day 113	1-H5	0.62	2.33	4.01	0.11	14.79	3.82	1.3	0.55	8.96	2.01	2.37	1196.31	0.21	0.46	0.96	4.31	0.07	4.03	OOR<	0.2	0.92	0.59	3.98	39.94	2.59	0.54	2.84	0.46	OOR<	5.1	3.33	16.15	3.75	17.86	1.55	213.49	0.33
GO5X Day 113	1-H6	0.58	2.95	4.25	0.11	13.08	4.85	1.84	0.24	9.14	1.77	2.13	1265.22	0.36	0.54	1.16	4.31	0.54	3.93	OOR<	0.15	1.03	0.4	3.98	37.37	3.05	0.28	2.67	0.08	OOR<	6.32	3.86	14.43	3.61	16.49	1.47	185.29	0.14
