# Supplementary material for: Natural killer-like B cells are a distinct but infrequent innate immune cell subset modulated by SIV infection of rhesus macaques
Source: PLoS Pathog. 2024 May 13;20(5):e1012223. doi: 10.1371/journal.ppat.1012223 (PMC11115201; doi:10.1371/journal.ppat.1012223)
Supplement: S5 Data — (XLSX) [file ppat.1012223.s009.xlsx]

## Sheet: IGH_filtered
SampleID	Length	Bowtie2 count	VDJ length	VDJ Bowtie2 count	Top V gene match	Top D gene match	Top J gene match	C subject id	CDR3_aminoacid	CDR3_nucleotide	Sequence(+)	VDJ sequence
Plate_1_B_1	2028	870	363	61	IGHV3-36*01	IGHD5-27*01,IGHD5-30*01,IGHD5-32*01	IGHJ6-6*01	IGHM_01	ARHPAGTAGGLDS	GCGAGACATCCGGCCGGTACAGCAGGGGGTTTGGATTCC	GGTATCAACGCAGAGTACGGGGAGCTCTGGGAGAGGAGCCCAGACCTGGGATTTTCAGGTGTTTTCATTTGGTGATCAGGACGGAGCACAGAGGACGCACCATGGAGTTTGGGCCGAGCTGGGTTTTTCTTGTTGCTATTTTAAAAGGTGTCCAGTGTGAGGTGCAGCTGGTGGAGTCTGGGGGAGGCTTGGTCCAGCCTGGCGGGTCTCTGAGACTCTCCTGTGTAGCCTCTGGATTCACCTTCAGTGACTACTGGATGGCCTGGGTCCGACAGGCTACAGGGAAGGGGCTGGAGTGGGTCTCAAGTATTAGTCAACCTAGTGGTAGTAACACATACTACCTAGACCCTGTCAAGGGCCGATTCACCATCTCCAGAGACAACGCCAAGAACACACTGT…	GAGGTGCAGCTGGTGGAGTCTGGGGGAGGCTTGGTCCAGCCTGGCGGGTCTCTGAGACTCTCCTGTGTAGCCTCTGGATTCACCTTCAGTGACTACTGGATGGCCTGGGTCCGACAGGCTACAGGGAAGGGGCTGGAGTGGGTCTCAAGTATTAGTCAACCTAGTGGTAGTAACACATACTACCTAGACCCTGTCAAGGGCCGATTCACCATCTCCAGAGACAACGCCAAGAACACACTGTATCTTCAAATGAACAGCCTGAGAGCCGAGGACACGGCTGTCTATTACTGTGCGAGACATCCGGCCGGTACAGCAGGGGGTTTGGATTCCTGGGGCCAAGGGGTCGTCGTCAGCGTCTCCTCA
Plate_1_B_11	2331	47319	360	4477	IGHV4-144*01,IGHV4-144*02	IGHD6-36*01	IGHJ4-3*01	IGHM_01	ARDSIAAAIFDY	GCGAGAGACAGTATAGCGGCAGCTATCTTTGACTAC	GAGACAGGTATCAACGCAGAGTACGGGGAAATGCTCTCTGAGAGTCACGGACATCCTGTGCAAGAACATGAAGCACCTGTGGTTCTTCCTCCTCCTGGTGGCAGCTCCCAGATGGGTACTGTCCCAGGTGCAGCTGCAGGAGTCGGGCCCAGGACTGGTGAAGCCTTCGGAGACCCTGTCCCTCACCTGCGCTGTCTCTGGTGGCTCCATCAGCGATTACTACTACTGGAACTGGATCCGCCAACCCCCAGGGAAGGGGCTGGAGTGGATTGGGAATATCTATGGTAATAGTGCGAGCACCTACTACAACCCCTCCCTCAAGAGTCGAGTCACCATTTCAAAAGACACGTCCAAGAACCAGTTCTTCCTGAAGCTGAGCTCTGTGACCGCCGCGGACAC…	CAGGTGCAGCTGCAGGAGTCGGGCCCAGGACTGGTGAAGCCTTCGGAGACCCTGTCCCTCACCTGCGCTGTCTCTGGTGGCTCCATCAGCGATTACTACTACTGGAACTGGATCCGCCAACCCCCAGGGAAGGGGCTGGAGTGGATTGGGAATATCTATGGTAATAGTGCGAGCACCTACTACAACCCCTCCCTCAAGAGTCGAGTCACCATTTCAAAAGACACGTCCAAGAACCAGTTCTTCCTGAAGCTGAGCTCTGTGACCGCCGCGGACACCGCCGTGTATTACTGTGCGAGAGACAGTATAGCGGCAGCTATCTTTGACTACTGGGGCCAGGGAGTCCTGGTCACCGTCTCCTCA
Plate_1_B_12	2221	8767	363	764	IGHV3-175*01	IGHD1-1*01,IGHD1-2*01,IGHD1-3*01	IGHJ6-6*01	IGHM_01	TRRVASGGGLDS	ACTAGGAGGGTCGCCTCTGGAGGCGGTTTGGATTCC	GGTATCAACGCAGAGTACGGGGAGCTCTGGGAGAGGAGCCCCAGCCTGGGATTGCCAGGAGTTTCCACTTGGTGACCAGCACTGAACACAGACCACCAGCCATGGAGTTGGGGCTGAGCTGGGTTTTCCTTGTTGCTCTTTTAAAAGGTGTCCAGTGTGAGGTGCGGCTGGTGGAGTCTGGGGGAGGCTTGGTCCAGCCTGGGGGATCCCTGAGACTCTCCTGTGCAGCCTCTGGATTCAGCTTCAGTAACTACTGGATGAGCTGGGTCCGCCAGGCTCCAGGGAAGGGGCTGGACTGGGTTGGATTTATTAAAACCAAAGCTGATGGTGGAACAACACTAGACGCCGAATCTCTGCAAGGCAGATTCACCATCTCAAGAGATGATTCAAAGAACACAC…	GAGGTGCGGCTGGTGGAGTCTGGGGGAGGCTTGGTCCAGCCTGGGGGATCCCTGAGACTCTCCTGTGCAGCCTCTGGATTCAGCTTCAGTAACTACTGGATGAGCTGGGTCCGCCAGGCTCCAGGGAAGGGGCTGGACTGGGTTGGATTTATTAAAACCAAAGCTGATGGTGGAACAACACTAGACGCCGAATCTCTGCAAGGCAGATTCACCATCTCAAGAGATGATTCAAAGAACACACTGTATCTACAAATGACCAGCCTGAACACCGAGGACACGGCCGTGTATTACTGTACTAGGAGGGTCGCCTCTGGAGGCGGTTTGGATTCCTGGGGCCAAGGGGTCGTCGTCACCGTCTCCTCA
Plate_1_B_13	2268	13887	375	464	IGHV3-88*02	IGHD7-40*01	IGHJ5-5*01	IGHM_01	TRIAGSTYPNWGSMDV	ACTAGGATCGCGGGTAGCACCTACCCTAACTGGGGATCAATGGATGTC	GGTATCAACGCAGAGTACGGGGAGCTCTGGGAGAGGAGCCCCAGCCTGGGATTCGCAGCAGTTTCCACTTGGTGACCAGCACTGAACACAGACCACCAACCATGGAGTTGGGGCTGAGCTGGGTTTTCCTTGTTGCTGTTTTAAAAGGTGTCCAGTGTGAGGTGCAGATGGTGGAGTCTGGGGGAGGCTTGGTCCAGCCTGGCGGGTCCCTGAGAGTCTCCTGTGCAGCCTCTGGATTCACCTTCAGTGACTACTACATACAGTGGGTCCGCCAGGCTCCAGGAAAGGGGCCGGAGTGGGTAGGTTTCATTCGAAGGAAACCTAATGGTGGGACAGCAGAATACGCCGCGTCTGTGAAAGGCAGATTCACCATCTCAAGAGATGACTCCAAAAGCATTG…	GAGGTGCAGATGGTGGAGTCTGGGGGAGGCTTGGTCCAGCCTGGCGGGTCCCTGAGAGTCTCCTGTGCAGCCTCTGGATTCACCTTCAGTGACTACTACATACAGTGGGTCCGCCAGGCTCCAGGAAAGGGGCCGGAGTGGGTAGGTTTCATTCGAAGGAAACCTAATGGTGGGACAGCAGAATACGCCGCGTCTGTGAAAGGCAGATTCACCATCTCAAGAGATGACTCCAAAAGCATTGCCAGTCTGCAAATGAATAGCCTGAAAACCGAGGACACGGCCGTGTATTATTGTACTAGGATCGCGGGTAGCACCTACCCTAACTGGGGATCAATGGATGTCTGGGGCCGGGGAGCTCTGGTCACCGTCTCCTCA
Plate_1_B_14	2190	17315	366	1225	IGHV2-173*01	IGHD1-1*01,IGHD1-2*01,IGHD1-3*01	IGHJ4-3*01	IGHM_01	TRVRGDGKAYNFDY	ACACGGGTAAGGGGAGATGGAAAGGCGTACAACTTTGACTAC	GTACTCTGGTATCAACGCAGAGTACGGGGACTCCTGTGCCCCACCATGGACACGCTTTGCTCCACGCTCCTGCTGCTGACCGTCCCGTCCTGGGTCTTGTCCCAGGTGACCTTGAAGGAGTCTGGTCCTGCGCTGGTGAAACCCACACAGACCCTCACGCTGACCTGCACCTTCTCTGGGTTCTCACTCAGAACTAGTGGTATGGGTGTGGGCTGGATCCGTCAGCCCCCAGGGAAGGCCCTGGACTGGCTTGCAACCATTTACTGGGATGATGATAACTACTACAGCTCATCTCTGAAGAGCAGGCTCACCATCTCCAAGGACACCTCCAAAAACCAGGTGGTTCTAACAATGACCGACATGGACCCTGTGGACACAGCCACATATTACTGTACACGG…	CAGGTGACCTTGAAGGAGTCTGGTCCTGCGCTGGTGAAACCCACACAGACCCTCACGCTGACCTGCACCTTCTCTGGGTTCTCACTCAGAACTAGTGGTATGGGTGTGGGCTGGATCCGTCAGCCCCCAGGGAAGGCCCTGGACTGGCTTGCAACCATTTACTGGGATGATGATAACTACTACAGCTCATCTCTGAAGAGCAGGCTCACCATCTCCAAGGACACCTCCAAAAACCAGGTGGTTCTAACAATGACCGACATGGACCCTGTGGACACAGCCACATATTACTGTACACGGGTAAGGGGAGATGGAAAGGCGTACAACTTTGACTACTGGGGCCAGGGAGTCCTGGTCACCGTCTCCTCA
Plate_1_B_15	2024	33120	360	1069	IGHV4-144*01,IGHV4-144*02	IGHD1-8*01,IGHD1-8*01,IGHD2-10*01	IGHJ4-3*01	IGHM_01	ARELVGGSPFDY	GCGAGAGAGCTAGTAGGGGGGAGCCCTTTTGACTAC	GGTATCAACGCAGAGTACGGGGAAATGCTCTCTGAGAGTCACGGACATCCTGTGCAAGAACATGAAGCACCTGTGGTTCTTCCTCCTCCTGGTGGCAGCTCCCAGATGGGTACTGTCCCAGGTGCAGCTGCAGGAGTCGGGCCCAGGACTGGTGAAGCCTTCGGAGACCCTGTCCCTCACCTGCGCTGTCTCTGGTGGCTCCATCAGCGATTACTACTACTGGAACTGGATCCGCCAACCCCCAGGGAAGGGGCTGGAGTGGATTGGGAATATCTATGGTAATAGTGCGAGCACCTACTACAACCCCTCCCTCAAGAGTCGAGTCACCATTTCAAAAGACACGTCCAAGAACCAGTTCTTCCTGAAGCTGAGCTCTGTGACCGCCGCGGACACCGCCGT…	CAGGTGCAGCTGCAGGAGTCGGGCCCAGGACTGGTGAAGCCTTCGGAGACCCTGTCCCTCACCTGCGCTGTCTCTGGTGGCTCCATCAGCGATTACTACTACTGGAACTGGATCCGCCAACCCCCAGGGAAGGGGCTGGAGTGGATTGGGAATATCTATGGTAATAGTGCGAGCACCTACTACAACCCCTCCCTCAAGAGTCGAGTCACCATTTCAAAAGACACGTCCAAGAACCAGTTCTTCCTGAAGCTGAGCTCTGTGACCGCCGCGGACACCGCCGTGTATTACTGTGCGAGAGAGCTAGTAGGGGGGAGCCCTTTTGACTACTGGGGCCAGGGAGTCCTGGTCACCGTCTCCTCA
Plate_1_B_16	2175	4668	375	588	IGHV4-144*01,IGHV4-144*02	IGHD3-16*01	IGHJ4-3*01	IGHM_01	ARAPESGSYYYPPGFDY	GCGAGAGCCCCGGAGAGTGGTAGTTATTACTATCCGCCCGGGTTTGACTAC	GGTATCAACGCAGAGTACGGGGAAATGCTCTCTGAGAGTCACGGACATCCTGTGCAAGAACATGAAGCACCTGTGGTTCTTCCTCCTCCTGGTGGCAGCTCCCAGATGGGTACTGTCCCAGGTGCAGCTGCAGGAGTCGGGCCCAGGACTGGTGAAGCCTTCGGAGACCCTGTCCCTCACCTGCGCTGTCTCTGGTGGCTCCATCAGCGATTACTACTACTGGAACTGGATCCGCCAACCCCCAGGGAAGGGGCTGGAGTGGATTGGGAATATCTATGGTAATAGTGCGAGCACCTACTACAACCCCTCCCTCAAGAGTCGAGTCACCATTTCAAAAGACACGTCCAAGAACCAGTTCTTCCTGAAGCTGAGCTCTGTGACCGCCGCGGACACCGCCGT…	CAGGTGCAGCTGCAGGAGTCGGGCCCAGGACTGGTGAAGCCTTCGGAGACCCTGTCCCTCACCTGCGCTGTCTCTGGTGGCTCCATCAGCGATTACTACTACTGGAACTGGATCCGCCAACCCCCAGGGAAGGGGCTGGAGTGGATTGGGAATATCTATGGTAATAGTGCGAGCACCTACTACAACCCCTCCCTCAAGAGTCGAGTCACCATTTCAAAAGACACGTCCAAGAACCAGTTCTTCCTGAAGCTGAGCTCTGTGACCGCCGCGGACACCGCCGTGTATTACTGTGCGAGAGCCCCGGAGAGTGGTAGTTATTACTATCCGCCCGGGTTTGACTACTGGGGCCAGGGAGTCCTGGTCACCGTCTCCTCA
Plate_1_B_17	2226	2493	378	215	IGHV3-36*01	IGHD4-24*01	IGHJ5-5*01	IGHM_01	ARHDSGTNYGRQYNSLDV	GCGAGACATGACTCCGGTACCAACTACGGTCGCCAATACAACTCATTGGATGTC	TATCAACGCAGAGTACGGGGGACCCTGCAGCTCTGGGAGAGGAGCCCAGACCTGGGATTTTCAGGTGTTTTCATTTGGTGATCAGGACGGAGCACAGAGGACGCACCATGGAGTTTGGGCCGAGCTGGGTTTTTCTTGTTGCTTTTTTTAGAGGTGTCCAGTGTGAGGTGCAGATGGTGGAATCTGGGGGAGGCTTGGTCCAGCCTGGCGGGTCTCTGAGACTCTCCTGTGTAGCCTCTGGATTCACCTTCAGTGACTACTGGATGGCCTGGGTCCGACAGGCTATAGGGAAGGGGCTGGAGTGGGTCTCAAGTATTAGTCAACCTAGTGGTAGTAGCACATATTACCTAGACCCTGTCAAGGGCCGATTCACCATCTCCAGAGACAACGCCAAAAACA…	GAGGTGCAGATGGTGGAATCTGGGGGAGGCTTGGTCCAGCCTGGCGGGTCTCTGAGACTCTCCTGTGTAGCCTCTGGATTCACCTTCAGTGACTACTGGATGGCCTGGGTCCGACAGGCTATAGGGAAGGGGCTGGAGTGGGTCTCAAGTATTAGTCAACCTAGTGGTAGTAGCACATATTACCTAGACCCTGTCAAGGGCCGATTCACCATCTCCAGAGACAACGCCAAAAACACACTCTATCTTCAAATGAACAGCCTGAGAGCCGAGGACACGGCTGTCTATTTCTGTGCGAGACATGACTCCGGTACCAACTACGGTCGCCAATACAACTCATTGGATGTCTGGGGCCGGGGAGTTCTGGTCACCGTCTCCTCA
Plate_1_B_18	1018	3290	369	1126	IGHV4-144*01,IGHV4-144*02	IGHD5-28*01,IGHD5-29*01	IGHJ6-6*01	IGHM_01	ARDLYSYSSTYGLDS	GCGAGAGATCTATACAGCTACAGTTCCACCTACGGTTTGGATTCC	GGTATCAACGCAGAGTACGGGAAATGCTCTCTGAGAGTCACGGACATCCTGTGCAAGAACATGAAGCACCTGTGGTTCTTCCTCCTCCTGGTGGCAGCTCCCAGATGGGTACTGTCCCAGGTGCAGCTGCAGGAGTCGGGCCCAGGACTGGTGAAGCCTTCGGAGACCCTGTCCCTCACCTGCGCTGTCTCTGGTGGCTCCATCAGCGATTACTACTACTGGAACTGGATCCGCCAACCCCCAGGGAAGGGGCTGGAGTGGATTGGGAATATCTATGGTAATAGTGCGAGCACCTACTACAACCCCTCCCTCAAGAGTCGAGTCACCATTTCAAAAGACACGTCCAAGAACCAGTTCTTCCTGAAGCTGAGCTCTGTGACCGCCGCGGACACCGCCGTG…	CAGGTGCAGCTGCAGGAGTCGGGCCCAGGACTGGTGAAGCCTTCGGAGACCCTGTCCCTCACCTGCGCTGTCTCTGGTGGCTCCATCAGCGATTACTACTACTGGAACTGGATCCGCCAACCCCCAGGGAAGGGGCTGGAGTGGATTGGGAATATCTATGGTAATAGTGCGAGCACCTACTACAACCCCTCCCTCAAGAGTCGAGTCACCATTTCAAAAGACACGTCCAAGAACCAGTTCTTCCTGAAGCTGAGCTCTGTGACCGCCGCGGACACCGCCGTGTATTACTGTGCGAGAGATCTATACAGCTACAGTTCCACCTACGGTTTGGATTCCTGGGGCCAAGGGGTCGTCGTCACCGTCTCCTCA
Plate_1_B_19	1995	27170	360	124	IGHV2-173*01	IGHD5-27*01,IGHD5-30*01,IGHD5-32*01	IGHJ4-3*01	IGHM_01	ARVGWVQYPFDY	GCACGGGTTGGGTGGGTACAGTACCCCTTTGACTAC	GGTATCAACGCAGAGTACGGGGGACTCCTGTGCCCCACCATGGACACGCTTTGCTCCACGCTCCTGCTGCTGACCGTCCCGTCCTGGGTCTTGTCCCAGGTGACCTTGAAGGAGTCTGGTCCTGCGCTGGTGAAACCCACACAGACCCTCACGCTGACCTGCACCTTCTCTGGGTTCTCACTCAGCACTAGTGGTATGGGTGTGGGCTGGATCCGTCAGCCCCCAGGGAAGGCCCTGGAATGGCTTGCAAGCATTTATTGGGATGATGATAAATACTACAGCACATCTCTGAAGAGCAGGCTCACCATCTCCAAGGACACCTCCAAAAACCAGGTGGTTCTAACAATGACCAACATGGACCCTGTGGACACAGCCACATATTACTGTGCACGGGTTGGG…	CAGGTGACCTTGAAGGAGTCTGGTCCTGCGCTGGTGAAACCCACACAGACCCTCACGCTGACCTGCACCTTCTCTGGGTTCTCACTCAGCACTAGTGGTATGGGTGTGGGCTGGATCCGTCAGCCCCCAGGGAAGGCCCTGGAATGGCTTGCAAGCATTTATTGGGATGATGATAAATACTACAGCACATCTCTGAAGAGCAGGCTCACCATCTCCAAGGACACCTCCAAAAACCAGGTGGTTCTAACAATGACCAACATGGACCCTGTGGACACAGCCACATATTACTGTGCACGGGTTGGGTGGGTACAGTACCCCTTTGACTACTGGGGCCAGGGAGTCCTGGTCACCGTCTCCTCA
Plate_1_B_20	2305	5867	375	420	IGHV4-144*01	IGHD6-39*01	IGHJ5-4*01	IGHM_01	ARAGIRSGIAAAMRFDV	GCGAGAGCGGGTATTAGGTCGGGTATAGCAGCAGCTATGCGGTTCGATGTC	CCTTGCAGTTGGGCAGCCCTCTTTAAAGTCCCGAACTCTGCGTTGATACAAGCCGTGGTATCAACGCAGAGTACGGGACTTAGGCACCCGCAGGAAACCACCACACATTTCCTTAAATTCAGGGTCCAGCTCACATGGGAAATGCTCTCTGAGAGTTACGGACATCCTGTGCAAGAACATGAAGCACCTGTGGTTCTTCCTCCTCCTGGTGGCAGCTCCCAGATGGGTCCTGTCCCAGGTGAAGCTGCAGCAGTGGGGCGAAGGACTGGTGAAGCCTTCGGAGACCCTGTCCCTCACCTGCGCTGTCTATGGTGGCTCCATCAGCGGTTACTACTACTGGAGCTGGATCCGCCAGCCCCCAGGGAAGGGACTGGAGTGGATTGGGTATATCTATGGTAA…	CAGGTGAAGCTGCAGCAGTGGGGCGAAGGACTGGTGAAGCCTTCGGAGACCCTGTCCCTCACCTGCGCTGTCTATGGTGGCTCCATCAGCGGTTACTACTACTGGAGCTGGATCCGCCAGCCCCCAGGGAAGGGACTGGAGTGGATTGGGTATATCTATGGTAATAGTGCGAGCACCAACTACAACCCCTCCCTCAAGAATCGAGTCACCATTTCAAAAGACACGTCCAAGAACCAGTTCTCCCTGAAGCTGAGCTCTGTGACCGCCGCGGACACGGCCGTGTATTACTGTGCGAGAGCGGGTATTAGGTCGGGTATAGCAGCAGCTATGCGGTTCGATGTCTGGGGCCCGGGAGTCCTGGTCACCGTCTCCTCA
Plate_1_B_21	2204	11989	366	215	IGHV2-69*01	IGHD3-16*01,IGHD5-31*01	IGHJ4-3*01	IGHM_01	ARDRVVATGINIDY	GCACGGGATAGGGTGGTAGCTACCGGGATAAACATTGACTAC	GGTATCAACGCAGAGTACGGGGGAATCCTGTGCCCCACCATGGACACGCTTTGCTACACACTCCTGCTACTGACCGTCCCGTCCTGGGTCTTGTCCCAGGTCACCTTGAAGGAGTCTGGTCCTGTGCTCGTGAAACCCACACAGACCCTCACGCTGACCTGCACCTTCTCTGGGTTCTCAATCAGCACTACTGGAACAGGTGTGGGCTGGATCCGTCAGCCCCCAGGGAAGGCCCTGGAATGGCTTGCAAGCATTTATTGGAATGATAGTAAATACTACAGCCCATCGCTGAAGAGCAGGCTCACCATCTCCAAGGACACCTCCAAGAACCAGGTGGTTCTAACAATGACCAACATGGACCCTGTGGACACAGCCACATATTACTGTGCACGGGATAGG…	CAGGTCACCTTGAAGGAGTCTGGTCCTGTGCTCGTGAAACCCACACAGACCCTCACGCTGACCTGCACCTTCTCTGGGTTCTCAATCAGCACTACTGGAACAGGTGTGGGCTGGATCCGTCAGCCCCCAGGGAAGGCCCTGGAATGGCTTGCAAGCATTTATTGGAATGATAGTAAATACTACAGCCCATCGCTGAAGAGCAGGCTCACCATCTCCAAGGACACCTCCAAGAACCAGGTGGTTCTAACAATGACCAACATGGACCCTGTGGACACAGCCACATATTACTGTGCACGGGATAGGGTGGTAGCTACCGGGATAAACATTGACTACTGGGGCCAGGGAGTCCTGGTCACCGTCTCCTCA
Plate_1_B_3	2205	19357	372	231	IGHV2-173*01	IGHD3-18*01	IGHJ4-3*01	IGHM_01	SRVRNAYGSGPYYFDY	TCACGGGTCCGGAATGCATATGGTAGTGGACCATACTACTTTGACTAT	AGACAGGGTATCAACGCAGAGTACGGGGGACTCCTGTGCCCCACCATGGACACGCTTTGCTCCACGCTCCTGCTGCTGACCGTCCCGTCCTGGGTCTTGTCCCAGGTGACCTTGAAGGAGTCTGGTCCTGCGCTGGTGAAACCCACACAGACCCTCACGCTGACCTGCACCTTCTCTGGGTTCTCACTCAGCACTCGTGGTGTGGGTGTGGGCTGGATCCGTCAGCCCCCAGGGAAGGCCCTGGAATGGCTTGCAAACATTTATTGGGATGATGATAAATACTACAACACATCTCTGAAGAGCAGGCTCACCATCTCCAAGGACACCTCCAAAAACCAGGTGGTTCTAACAATGACCAACATGGACCCTGTGGACACAAGCATATATTATTGTTCACGG…	CAGGTGACCTTGAAGGAGTCTGGTCCTGCGCTGGTGAAACCCACACAGACCCTCACGCTGACCTGCACCTTCTCTGGGTTCTCACTCAGCACTCGTGGTGTGGGTGTGGGCTGGATCCGTCAGCCCCCAGGGAAGGCCCTGGAATGGCTTGCAAACATTTATTGGGATGATGATAAATACTACAACACATCTCTGAAGAGCAGGCTCACCATCTCCAAGGACACCTCCAAAAACCAGGTGGTTCTAACAATGACCAACATGGACCCTGTGGACACAAGCATATATTATTGTTCACGGGTCCGGAATGCATATGGTAGTGGACCATACTACTTTGACTATTGGGGCCAGGGAGTCCTGGTCACCGTCTCCTCA
Plate_1_B_4	2227	29162	381	495	IGHV4-117*01	IGHD3-15*01	IGHJ4-3*01	IGHM_01	ARDPPFYEDDYGYYWYYFDY	GCGAGAGACCCGCCGTTTTACGAGGATGATTACGGTTACTATTGGTACTACTTTGACTAC	GGTATCAACGCAGAGTACGGGGATGTTCTCTGAGAGTCACGGACATCCTGTGCAAGAACATGAAGCACCTGTGGTTCTTCCTCCTCCTGGTGGCAGCTCCCAGATGGGTCCTGTCCCAGCTGCAGCTGCAGGAGTCGGGCCCAGGACTGGTGAAGCCTTCGGAGACCCTGTCCCTCACCTGCGCTGTCTCTGGTGGCTCCATCAGCAGTAACTACTGGAACTGGATCCGCCAGCCCCCAGGGAAGGGACTGGACTGGATTGGACGTATCTCTGGTAATGGTGGGGGCACCGACTACAAGCCCTCCCTCAAGAGTCGAGTCACCATTTCAACAGACACGTCCAAGAACCAGTTCTCCCTGAAGCTGAGCTCTGTAACCGCCGCGGACACGGCCGTGTATT…	CAGCTGCAGCTGCAGGAGTCGGGCCCAGGACTGGTGAAGCCTTCGGAGACCCTGTCCCTCACCTGCGCTGTCTCTGGTGGCTCCATCAGCAGTAACTACTGGAACTGGATCCGCCAGCCCCCAGGGAAGGGACTGGACTGGATTGGACGTATCTCTGGTAATGGTGGGGGCACCGACTACAAGCCCTCCCTCAAGAGTCGAGTCACCATTTCAACAGACACGTCCAAGAACCAGTTCTCCCTGAAGCTGAGCTCTGTAACCGCCGCGGACACGGCCGTGTATTACTGTGCGAGAGACCCGCCGTTTTACGAGGATGATTACGGTTACTATTGGTACTACTTTGACTACTGGGGCCAGGGAGTCCTGGTCACCGTCTCCTCA
Plate_1_B_5	2027	63933	363	3299	IGHV4-79*02	IGHD2-10*01,IGHD2-12*01	IGHJ4-3*01	IGHM_01	GRYTSGPLYCFDD	GGGAGATATACTTCCGGTCCACTATACTGCTTTGACGAC	GGTATCAACGCAGAGTACGGGGAAATGTTCTCTGAGAGTCACGGACCTCCTGTGGAAGAACATGAAGCACCTGTGGTTCTTCCTCCTCCTGGTGGCAGCTCCCAGATGGGTCCTGTCCCAGGTGCAGCTGCAGGAGTCGGGCCCAGGACTGGTGAAGCCTTCGGAGACCCTGTCCCTCACATGCGCTGTCTCTGGTGGCTCTGTCAGTACTAGCAACTGGTGGACCTGGATCCGCCAGTCCCCAGGGAAAGGGCTGGAGTGGATTGGGTATGTCAGTGGGAGTAGTGGTACCACCTACTACAACCCCTCCCTCAAGAGTCGAGTCACCATTTCAACAGACACGTCCAAGAATCAGTTCTCCCTGAAACTGACCTCTGTGACCGCCGCGGACACGGCCGT…	CAGGTGCAGCTGCAGGAGTCGGGCCCAGGACTGGTGAAGCCTTCGGAGACCCTGTCCCTCACATGCGCTGTCTCTGGTGGCTCTGTCAGTACTAGCAACTGGTGGACCTGGATCCGCCAGTCCCCAGGGAAAGGGCTGGAGTGGATTGGGTATGTCAGTGGGAGTAGTGGTACCACCTACTACAACCCCTCCCTCAAGAGTCGAGTCACCATTTCAACAGACACGTCCAAGAATCAGTTCTCCCTGAAACTGACCTCTGTGACCGCCGCGGACACGGCCGTATATCAGTGTGGGAGATATACTTCCGGTCCACTATACTGCTTTGACGACTGGGGCCAGGGAGTCCTGGTCACCGTCTCCTCA
Plate_1_B_7	2224	20652	384	1162	IGHV4-117*01	IGHD3-15*01	IGHJ6-6*01	IGHM_01	AREGTYYEDDYGYYYTSGLDS	GCGAGAGAGGGGACGTATTACGAGGATGATTACGGTTACTATTACACCTCCGGTTTGGATTCC	GGTATCAACGCAGAGTACGGGGTTCTCTGAGAGTCACGGACATCCTGTGCAAGAACATGAAGCACCTGTGGTTCTTCCTCCTCCTGGTGGCAGCTCCCAGATGGGTCCTGTCCCAGCTGCAGCTGCAGGAGTCGGGCCCAGGACTGGTGAAGCCTTCGGAGACCCTGTCCCTCACCTGCGCTGTCTCTGGTGGCTCCATCAGCAGTAACTACTGGAGCTGGATCCGCCAGCCCCCAGGGAAGGGACTGGAGTGGATTGGACGTATCTCTGGTAGTGGTGGGAGCACCGACTACAACCCCTCCCTCAAGAGTCGAGTCACCATTTCAACAGACACGTCCAAGAACCAGTTCTCCCTGAAGCTGAGCTCTGTGACCGCCGCGGACACGGCCGTGTATTACT…	CAGCTGCAGCTGCAGGAGTCGGGCCCAGGACTGGTGAAGCCTTCGGAGACCCTGTCCCTCACCTGCGCTGTCTCTGGTGGCTCCATCAGCAGTAACTACTGGAGCTGGATCCGCCAGCCCCCAGGGAAGGGACTGGAGTGGATTGGACGTATCTCTGGTAGTGGTGGGAGCACCGACTACAACCCCTCCCTCAAGAGTCGAGTCACCATTTCAACAGACACGTCCAAGAACCAGTTCTCCCTGAAGCTGAGCTCTGTGACCGCCGCGGACACGGCCGTGTATTACTGTGCGAGAGAGGGGACGTATTACGAGGATGATTACGGTTACTATTACACCTCCGGTTTGGATTCCTGGGGCCAAGGGGTCGTCGTCACCGTCTCCTCA
Plate_1_NK_11	656	417	384	246	IGHV6-1*02	IGHD3-20*01,IGHD3-20*01	IGHJ4-3*01	IGHM_01	ARASRLGSGISTMRFFDY	GCAAGAGCTTCGCGTCTGGGTTCAGGGATTTCTACGATGCGATTCTTTGATTAC	TATCAACGCAGAGTACGGGGGAGTTCAGACGTGTGCTCTTCCGATCTGTACGGGTAAATGTACGGGGAGAGCCTGCTGAATTCTGGCTGACCAGGGCAGTCACCAGAGCTCCAGACAATGTCTGTCTCCTTCCTCATCTTCCTGCCCGTGCTGGGCCTCCCATGGGGTGTCCTGTCACAGGTACAACTGCAGCAGTCAGGTCCAGGACTGGTGAAGCCCTCGCAGACCCTCTCACTCACCTGTGCCATCTCCGGGGACACTGTCTCTAGTAACAATGTTGCCTACAACTGGATCAGGCAGTCCCCATCGAGAGGCCTTGAGTGGCTGGGAAACACATACTACAGGTCCAAGTGGTACAATGATTATGCACCGTCTGTGACAGGTCGAATAAGCATCAAC…	CAGGTACAACTGCAGCAGTCAGGTCCAGGACTGGTGAAGCCCTCGCAGACCCTCTCACTCACCTGTGCCATCTCCGGGGACACTGTCTCTAGTAACAATGTTGCCTACAACTGGATCAGGCAGTCCCCATCGAGAGGCCTTGAGTGGCTGGGAAACACATACTACAGGTCCAAGTGGTACAATGATTATGCACCGTCTGTGACAGGTCGAATAAGCATCAACCCAGACACATCCAAGAACCAGTTCTCCCTGCAGTTGAGCTCTGTGACTCCCGATGACACGGCTGTGTATTACTGTGCAAGAGCTTCGCGTCTGGGTTCAGGGATTTCTACGATGCGATTCTTTGATTACTGGGGCCAGGGAACCCTGGTCACCGTCTCCTCA
Plate_1_NK_22	1985	1747	375	199	IGHV4-117*01	IGHD3-18*01,IGHD6-38*01	IGHJ4-3*01	IGHM_01	ARTRVDGSGSEVGNYLDS	GCGAGGACGAGAGTGGATGGTAGCGGTTCTGAGGTTGGGAACTACTTGGACTCC	GGTATCAACGCAGAGTACGGGGAAATGTTCTCTGAGAGTCACGGACATCCTGTGCAAGAACATGAAGCACCTGTGGTTCTTCCTCCTGCTAGTGGCAGCTCCCAGATGGGTCCTGTCCCAGGTGCAGCTGCAGGAGTCGGGCCCAGGACTGGTGAAACCTTTGGAGACCCTGTCCCTCACCTGCGCTGTCTCTGGTGGCTCTATCAGCAGTTACTACTGGACCTGGATCCGCCAGCCCCCAGGGAAGGGACTGGAGTGGATTGGATTTATCTCTGGTAGTGGTACTAACACCAACTACAACCCCTCCCTCAAGAGTCGAGTCACCCTGTCAGTAGACACGTCCAAGAACCAGTTCTCCCTGAAGCTGACCTCTGTGACCGCCGCGGACACGGCCGTATA…	CAGGTGCAGCTGCAGGAGTCGGGCCCAGGACTGGTGAAACCTTTGGAGACCCTGTCCCTCACCTGCGCTGTCTCTGGTGGCTCTATCAGCAGTTACTACTGGACCTGGATCCGCCAGCCCCCAGGGAAGGGACTGGAGTGGATTGGATTTATCTCTGGTAGTGGTACTAACACCAACTACAACCCCTCCCTCAAGAGTCGAGTCACCCTGTCAGTAGACACGTCCAAGAACCAGTTCTCCCTGAAGCTGACCTCTGTGACCGCCGCGGACACGGCCGTATATTCCTGTGCGAGGACGAGAGTGGATGGTAGCGGTTCTGAGGTTGGGAACTACTTGGACTCCTGGGGCCAGGGAGTCCTGGTCACCGTCTCCTCA
Plate_1_NKB_10	2077	352488	372	4154	IGHV3-88*02	IGHD2-10*01	IGHJ4-3*01	IGHM_01	SRGYCTSTYCSSLDS	AGTAGGGGGTATTGTACTAGTACTTACTGCTCCTCCCTTGACTCC	GTGGTATCAACGCAGAGTACGGGAGCTCTGGGAGAGGAGCCCCAGCCTGGGATTCGCAGCAGTTTCCACTTGGTGACCAGCACTGAACACAGACCACCAACCATGGAGTTGGGGCTGAGCTGGGTTTTCCTTGTTGCTGTTTTAAAAGGTGTCCAGTGTGAGGTGCAGCTGGTGGAGTCTGGGGGAGGCTTGGTCCAGCCTGGCGGGTCCCTGAGAGTCTCCTGTGCAGCCTCTGGATTCACCTTCAGTAACTACTACATGCAGTGGGTCCGCCAGGCTCCAGGAGAGGGGCCGGAGTGGGTAGGTTTCATTAGAAACAAAGCTAATGGTGGGACACCAGAATACGCCGCGTCTGTGAAAGGCAGATTCACCATCTCAAGAGATGATTCCAAAAGCATT…	GAGGTGCAGCTGGTGGAGTCTGGGGGAGGCTTGGTCCAGCCTGGCGGGTCCCTGAGAGTCTCCTGTGCAGCCTCTGGATTCACCTTCAGTAACTACTACATGCAGTGGGTCCGCCAGGCTCCAGGAGAGGGGCCGGAGTGGGTAGGTTTCATTAGAAACAAAGCTAATGGTGGGACACCAGAATACGCCGCGTCTGTGAAAGGCAGATTCACCATCTCAAGAGATGATTCCAAAAGCATTGCCAGTCTGCAAATGAACAGCCTGACAACCGAGGACACGGCCGTGTATTACTGTAGTAGGGGGTATTGTACTAGTACTTACTGCTCCTCCCTTGACTCCTGGGGCCAGGGAGTCCTGGTCACCGTCTCCTCA
Plate_1_NKB_11	2218	289405	357	7391	IGHV4-93*01	IGHD2-10*01,IGHD2-10*01	IGHJ4-3*01	IGHM_01	ARSSRSAGVDY	GCGAGGAGTAGTAGGTCGGCGGGGGTTGACTAC	GTGGTATCAACGCAGAGTACGGGGAAATGTTCTCTGAGAGTCACGGACCTCCTGTGCAAGAACATGAAGCACCTGTGGTTCTTCCTCCTCCTGGTGGCAGCTCCCAGATGGGTCCTGTCCCAGGTGCAGCTGCAGGAGTCGGGCCCAGGACTGGTGAAGCCTTCGGAGACCCTGTCCCTCACCTGCGCTGTCTCTGGTGGCTCCATCAGCAGTGGTTACTACTACTGGAGCTGGATCCGCCAGCCCCCAGGGAAGGGACTGGAGTGGATTGGGTACATCACTTATAGTGGGAGTACCAGCTACAACCCGTCCCTCAAGAGTCGAGTCTCCATTTCAAGAGACACGTCCGAGAACCAGTTCTCCCTGAAGCTGAATTCTGTGACCGCCGCGGACACGGCC…	CAGGTGCAGCTGCAGGAGTCGGGCCCAGGACTGGTGAAGCCTTCGGAGACCCTGTCCCTCACCTGCGCTGTCTCTGGTGGCTCCATCAGCAGTGGTTACTACTACTGGAGCTGGATCCGCCAGCCCCCAGGGAAGGGACTGGAGTGGATTGGGTACATCACTTATAGTGGGAGTACCAGCTACAACCCGTCCCTCAAGAGTCGAGTCTCCATTTCAAGAGACACGTCCGAGAACCAGTTCTCCCTGAAGCTGAATTCTGTGACCGCCGCGGACACGGCCGTGTATTTCTGTGCGAGGAGTAGTAGGTCGGCGGGGGTTGACTACTGGGGCCAGGGAGTCCTGGTCACCGTCTCCTCA
Plate_1_NKB_12	975	55	369	21	IGHV4-117*01	IGHD6-36*01	IGHJ5-4*01	IGHD_01	ARDRYSGSWGYNRFDV	GCGAGAGATCGGTATAGCGGCAGCTGGGGGTACAACCGGTTCGATGTC	GTTTCATATAAATCTTCACAGGTAGAACAGCATTGAACCTATTCCAAAATCTGTCCTCGATCTATGATAACACTCATCTCCCAGACCAGCTCCTTCAGCACATCTCCCTACTTGGAAGAAGAGGACTCTGGGCTTGGTGAGGGGATGCCCCGGGAAGAGAACTGAGTTCTCAGAGGGCACAGCCAGCATCCTCCTCTCAGGGTGAGCCCCAAAGACTGGGGCCTTTCTCATCCCTTTTCACCTCTCCATAGGAAGGCACCACCCACATGCAAATCCTCACTTAGGCACCCACAGGAAACCACCACACATTTCCTTAAATTCAGGGTCCAGCTCACATGGGAAATGCTGTCTGAGAGTCAGGGACCTCCTGTGCAAGAACATGAAGCACCTGTGGTTCTT…	CAGGTGCAGCTGCAGGAGTCGGGCCCAGGACTGGTGAAGCCTTCGGAGACCCTGTCCCTCACCTGCGCTGTCTCTGGTGGCTCCATCAGCGGTTACTACTGGAGCTGGATCCGCCAGCCCCCAGGGAAGGGACTGGAGTGGATTGGGTATATCGGTGGTGGTAGTGGGAGCACCGAATACAACCCCTCCCTCAAGAGTCGAGTCACCATTTCAAGAGACACGTCCAAGAACCAGTTCTCCCTGAAGCTGAGCCCTGTGACCGCCGCGGACACGGCCGTGTATTACTGTGCGAGAGATCGGTATAGCGGCAGCTGGGGGTACAACCGGTTCGATGTCTGGGGCGCGGGAGTCCTGGTCACCGTCTCCTCA
Plate_1_NKB_14	2225	7107	369	579	IGHV1-105*01	IGHD3-41*01	IGHJ4-3*01	IGHM_01	ARGGKKTWTGRFPFDT	GCGAGAGGAGGGAAAAAAACTTGGACTGGTCGTTTCCCCTTTGACACC	GGTATCAACGCAGAGTACGGGGAGCATCACACAACAACCACATCCCCCCCTACAGACGCCCCCAGAGCACAGCACCTCACCATGGACTGGATATGGAGGATCCTCCTCTTGGTGGCAGCAGCTACAGGCGCCCACTCCCAGGTGCACCTGGTACAGTCTGGGACTGAGGTGAAGAAGCCTGGGTCCTCAGTGAAGGTTTCCTGCGAGCCTTCCGGGTACACCTTCAGTGACTACTACATACACTGGGTGCGAGAGGCCCCTCGACAAGGGCTTGAGTGGATGGGATGGATCAACCCTGACAATGGCAACACAAACTATGCACAGAAGTTCCAGGGCAGAGTCACCATGACCAGAGACACATCGACGGGCACAGTCTACATGGAGCTGAGTAGCCTTCAA…	CAGGTGCACCTGGTACAGTCTGGGACTGAGGTGAAGAAGCCTGGGTCCTCAGTGAAGGTTTCCTGCGAGCCTTCCGGGTACACCTTCAGTGACTACTACATACACTGGGTGCGAGAGGCCCCTCGACAAGGGCTTGAGTGGATGGGATGGATCAACCCTGACAATGGCAACACAAACTATGCACAGAAGTTCCAGGGCAGAGTCACCATGACCAGAGACACATCGACGGGCACAGTCTACATGGAGCTGAGTAGCCTTCAATCTGAGGACGCGGCCGTGTATTACTGTGCGAGAGGAGGGAAAAAAACTTGGACTGGTCGTTTCCCCTTTGACACCTGGGGCCAGGGAGTCCTGGTCACCGTCTCCTCA
Plate_1_NKB_15	1511	13876	830	6878	IGHV4-117*01	IGHD3-18*01	IGHJ4-3*01	IGHD_01	ARDRTYYYGSGYRD	GCGAGAGATCGCACGTATTACTATGGTAGTGGTTATCGAGAC	GTGGTATCAACGCAGAGTACGGGGAAATGTTCTCTGAGAGTCACGGACATCCTGTGCAAGAACATGAAGCACCTGTGGTTCTTCCTCCTCCTGGTGGCAGCTCCCAGATGGGTCCTGTCCCAGCTGCAGCTGCAGGAGTCGGGCCCAGGACTGGTGAAGCCTTCGGAGACCCTGTCCCTCACCTGCGCTGTCTCTGGTGGCTCCATCAGCAGTAACTACTGGAGCTGGATCCGCCAGCCCCCAGGGAAGGGACTGGAGTGGATTGGACGTATCTCTGGTAGTGGTGGGAGCACCGACTACAACCCCTCCCTCAAGAGTCGAGTCACCATTTCAACAGACACGTCCAAGAACCAGTTCTCCCTGAAGCTGAGCTCTGTGACCGCCGCGGACACGGCCGTG…	CAGCTGCAGCTGCAGGAGTCGGGCCCAGGACTGGTGAAGCCTTCGGAGACCCTGTCCCTCACCTGCGCTGTCTCTGGTGGCTCCATCAGCAGTAACTACTGGAGCTGGATCCGCCAGCCCCCAGGGAAGGGACTGGAGTGGATTGGACGTATCTCTGGTAGTGGTGGGAGCACCGACTACAACCCCTCCCTCAAGAGTCGAGTCACCATTTCAACAGACACGTCCAAGAACCAGTTCTCCCTGAAGCTGAGCTCTGTGACCGCCGCGGACACGGCCGTGTATTACTGTGCGAGAGATCGCACGTATTACTATGGTAGTGGTTATCGAGACTGGGGCCAGGGAGTCCTGGTCACCGTCTCCTCAGCATCCACCAAGGCTCCGGATGTGTTCCCCATCACG…
Plate_1_NKB_16	2183	13416	833	460	IGHV3-88*01	IGHD3-18*01	IGHJ5-4*01	IGHD_01	TNEYYGGGSYHHV	ACTAACGAATACTATGGTGGTGGTTCTTACCACCATGTC	GGTATCAACGCAGAGTACGGGGAGCTCTGGGAGAGGAGCCCCAGCCTGGGATTCACAGCAGTTTCCACTTGGTGACCAGCACTGAACACAGACCACCAACCATGGAGTCTGGGCTGAGCTGGGTTTTCCTTCTTGTTGCTATTTTAAAAGGTGTCCAGTGTGAGGTGCGGCTGGTGGAGTCTGGGGGAGGCTTGGTCCAGCCTGGCGGGTCCCTGAGACTCTCCTGTGCAGCCTCTGGATTCACCTTCAGTGACTACTACATGAGCTGGGTCCGCCAGGCTCCAGGGAAGGGGCCGGAGTGGGTAGGTTTCATTAGAACCAAAGGTAATGGTGGGACAGCGGAATACGCCGCGTCTGTGAAAGGCAGATTCACCATCTCAAGAGATGATTCCAAAAGCA…	GAGGTGCGGCTGGTGGAGTCTGGGGGAGGCTTGGTCCAGCCTGGCGGGTCCCTGAGACTCTCCTGTGCAGCCTCTGGATTCACCTTCAGTGACTACTACATGAGCTGGGTCCGCCAGGCTCCAGGGAAGGGGCCGGAGTGGGTAGGTTTCATTAGAACCAAAGGTAATGGTGGGACAGCGGAATACGCCGCGTCTGTGAAAGGCAGATTCACCATCTCAAGAGATGATTCCAAAAGCATTGCCAGTCTGCAAATGGACAGCCTGAAAACCGAGGACACGGCCGTGTATTTTTGTACTAACGAATACTATGGTGGTGGTTCTTACCACCATGTCTGGGGCGCGGGAGTCCTGGTCACCGTCTCCTCAGCATCCACCAAGGCTCCGGATGTGTTCCCCATC…
Plate_1_NKB_20	2046	4583	357	422	IGHV3-9*02	N/A	IGHJ6-6*01	IGHM_01	RPGPYYGLDS	AGGCCCGGCCCATACTACGGTTTGGATTCC	GTGGTATCAACGCAGAGTACGGGGAGCTCTGGGAGAGGAGCCCCAGCCCCGGGATTCCCAGGCGTTTCCACTCAGTGATCAGCACTAAACACACAGGACTCACCATGGAGTTTGGGCTGAGCTGGATTTTCCTTGTTGCTATTCTAAAAGGTGTCCAGTGTGAGGTGCAGCTGGTGGAGTCTGGGGGAGGCTTGGTGCAGCCTGGGGGGTCCCTGAGACTCTCCTGTGCAGCCTCTGGATTCACCTTCAGTAACTACTACATGCACTGGGTCCGCCTGGCTCAAGGGAGAGGGCTAGAGTGGGTAGGTTTAATAAGAAACAAAGCTAACAGTTACACGACAGAATATGCTGCGGCTGTGAAAGGCAGATTCACCATCTCAAGAGATGATTCAAAGAACA…	GAGGTGCAGCTGGTGGAGTCTGGGGGAGGCTTGGTGCAGCCTGGGGGGTCCCTGAGACTCTCCTGTGCAGCCTCTGGATTCACCTTCAGTAACTACTACATGCACTGGGTCCGCCTGGCTCAAGGGAGAGGGCTAGAGTGGGTAGGTTTAATAAGAAACAAAGCTAACAGTTACACGACAGAATATGCTGCGGCTGTGAAAGGCAGATTCACCATCTCAAGAGATGATTCAAAGAACACGCTGTATCTGCAAATGAGCAGCCTGAAAACCGAGGACACAGCCGTGTATTTCTGTAGGCCCGGCCCATACTACGGTTTGGATTCCTGGGGCCAAGGGGTCGTCGTCACCGTCTCCTCA
Plate_1_NKB_21	890	21559	369	6037	IGHV4-117*01,IGHV4-174*02	IGHD4-24*01	IGHJ5-5*01	IGHM_01	ARAPTYGSSYYNSLDV	GCGAGAGCCCCCACCTACGGTAGTAGCTATTACAACTCATTGGATGTC	GACAGGTATCAACGCAGAGTACGGGAAATGTTCTCTGAGAGTCACGGACATCCTGTGCAAGAACATGAAGCACCTGTGGTTCTTCCTCCTGCTAGTGGCAGCTCCCAGATGGGTCCTGTCCCAGGTGCAGCTGCAGGAGTCGGGCCCAGGACTGGTGAAGCCTTTGGAGACCCTGTCCCTCACCTGCGCTGTCTCTGGTGGCTCTATCAGCAGTAACTACTGGACCTGGATCCGCCAACCCCCAGGGAAGGGACTGGAGTGGATTGGCTATATCTATGGTAGTGATAGAAGCACCAAGTACAACCCCTCCCTCAAGAGTCGAGTCACCCTGTCAGTAGACACGTCCAAGAACCAGTTCTCCCTGAAGCTGAACTCTGTGACCGCCGCGGACACGGCCGT…	CAGGTGCAGCTGCAGGAGTCGGGCCCAGGACTGGTGAAGCCTTTGGAGACCCTGTCCCTCACCTGCGCTGTCTCTGGTGGCTCTATCAGCAGTAACTACTGGACCTGGATCCGCCAACCCCCAGGGAAGGGACTGGAGTGGATTGGCTATATCTATGGTAGTGATAGAAGCACCAAGTACAACCCCTCCCTCAAGAGTCGAGTCACCCTGTCAGTAGACACGTCCAAGAACCAGTTCTCCCTGAAGCTGAACTCTGTGACCGCCGCGGACACGGCCGTGTATTTCTGTGCGAGAGCCCCCACCTACGGTAGTAGCTATTACAACTCATTGGATGTCTGGGGCCGGGGAGTTCTGGTCACCGTCTCCTCA
Plate_1_NKB_22	2281	181591	384	3276	IGHV3-76*02	IGHD2-10*01	IGHJ5-4*01	IGHM_01	AKDMGRCSSTYCSPSAVGFDV	GCGAAAGATATGGGGCGATGTAGTAGTACTTACTGCTCCCCGTCGGCGGTGGGGTTCGATGTC	GGTATCAACGCAGAGTACGGGAGCTCTGGGAGAGGAGCCCAGCACTGGAAGTCCACAGTGTTCCATTCGGTGATCAGCACTGAACACAGAGGACTCACCATGGAGTCTGGGCTGAGCTGGGTTTTCCTTGTTGCTATTTTAAGAGGTGTCCAGTGTGAGGTGCAGCTGGTGGAGACTGGAGGAGGCTTGGCAGAGCCTGGGGGGTCCCTGAGACTCTCCTGTGCAGCCTCTGGATTCACCTTCAGTATCTACAACATACACTGGGTCCGCCAGGCTCCAGGGAAGGGGCTGGAGTGGATCTCAGAAATTAATAGTGGTGGGGAAAGCACATGGTATACAGACTCTGTGAAGGGCCGATTCACCATCTCCAGAGACAACTCAAAGAACACGCTCTCCCTG…	GAGGTGCAGCTGGTGGAGACTGGAGGAGGCTTGGCAGAGCCTGGGGGGTCCCTGAGACTCTCCTGTGCAGCCTCTGGATTCACCTTCAGTATCTACAACATACACTGGGTCCGCCAGGCTCCAGGGAAGGGGCTGGAGTGGATCTCAGAAATTAATAGTGGTGGGGAAAGCACATGGTATACAGACTCTGTGAAGGGCCGATTCACCATCTCCAGAGACAACTCAAAGAACACGCTCTCCCTGCAAATGAACAGCCTGAGAACTGAGGACACGGCCATGTATTACTGTGCGAAAGATATGGGGCGATGTAGTAGTACTTACTGCTCCCCGTCGGCGGTGGGGTTCGATGTCTGGGGCGCGGGAGTCCTGGTCACCGTCTCCTCA
Plate_1_NKB_23	2227	372	351	23	IGHV4-174*02	IGHD1-5*01	IGHJ4-3*01	IGHM_01	ARGGNYWFY	GCCCGGGGAGGGAACTACTGGTTTTAT	TCTCCATACAAAGGCACCACCCATATGCAAATCCTCACTTAGGCACCCACAGGAAACCACCACACATTTCCTTAAATTCAGGGTCCAGCTCACATGGGAAATGTTCTCTGAGAGTCACGGACATCCTGTGCAAGAACATGAAGCACCTGTGGTTCTTCCTCCTCCTGGTGGCAGCTCCCAGATGGGTCCTGTCCCAGGAGCAGCTGCAGGAGTCGGGCCCAGGACTGGTGAAGCCTTCGGAGACCCTGTCCCTCACCTGCGCTGTCTCTGGAGGCTCTATCAGCAGTGGTTATGACTGGAGCTGGATCCGCCAGGCCCCAGGGAGGGGACTGGAGTGGATTGGACGTATCTATGGTAGTGGTGGGAGCCCCGACTACAGCCCCTCCCTCAAGAGTCGAG…	CAGGAGCAGCTGCAGGAGTCGGGCCCAGGACTGGTGAAGCCTTCGGAGACCCTGTCCCTCACCTGCGCTGTCTCTGGAGGCTCTATCAGCAGTGGTTATGACTGGAGCTGGATCCGCCAGGCCCCAGGGAGGGGACTGGAGTGGATTGGACGTATCTATGGTAGTGGTGGGAGCCCCGACTACAGCCCCTCCCTCAAGAGTCGAGTCTCCATTTCAATAGACACGTCCAAGAACCAGGTCTCCCTGAAGCTGACCTCTGTGACCGCCGCGGACACGGCCGTGTATTACTGTGCCCGGGGAGGGAACTACTGGTTTTATTGGGGCCAGGGAGTCCTGGTCACCGTCTCCTCA
Plate_1_NKB_24	2267	34270	372	1223	IGHV3-76*02	IGHD3-18*01	IGHJ5-5*01	IGHM_01	AKTLLPRWLSQGTNSLDV	GCGAAAACCCTCCTTCCTCGGTGGTTATCACAGGGGACTAACTCATTGGATGTC	GGTATCAACGCAGAGTACGGGGAGCTCTGGGAGAGGAGCCCAGCACTGGAAGTCCACAGTGTTCCATTCGGTGATCAGCACTGAACACAGAGGACTCACCATGGAGTCTGGGCTGAGCTGGGTTTTCCTTGTTGCTATTTTAAGAGGTGTCCAGTGTGAGGTGCAGCTGGTGGAGTCTGGGGGCGGCTTGGCAAAGCCTGGGGGATCCCTGAGACTCTCCTGTGCAGCCTCTGGATTCACCTTCAGTAGCTATGCTATGCACTGGGTCCGCCAGGCTCCAGGGAAGGGGCTGGAGTGGGTCTCAGCTATTAGTAGTGGTGGTAGCACATACTACGCAGACTCCGTGAAGGGCCGATTCACCATCTCCAGAGACAACTCAAAGAACACGCTCTCCCTGCA…	GAGGTGCAGCTGGTGGAGTCTGGGGGCGGCTTGGCAAAGCCTGGGGGATCCCTGAGACTCTCCTGTGCAGCCTCTGGATTCACCTTCAGTAGCTATGCTATGCACTGGGTCCGCCAGGCTCCAGGGAAGGGGCTGGAGTGGGTCTCAGCTATTAGTAGTGGTGGTAGCACATACTACGCAGACTCCGTGAAGGGCCGATTCACCATCTCCAGAGACAACTCAAAGAACACGCTCTCCCTGCAAATGAACAGCCTGAGAGCTGAGGACACGGCCGTGTATTACTGTGCGAAAACCCTCCTTCCTCGGTGGTTATCACAGGGGACTAACTCATTGGATGTCTGGGGCCGGGGAGTTCTGGTCACCGTCTCCTCA
Plate_1_NKB_25	2246	47300	372	506	IGHV1-105*01	IGHD2-11*01	IGHJ5-4*01	IGHM_01	TRGGCTGSGCYAVKFDV	ACGAGAGGGGGCTGTACTGGTAGTGGTTGCTACGCCGTTAAGTTCGATGTC	GGTATCAACGCAGAGTACGGGAGCATCACACAACAACCACATCCCCCCCTACAGACGCCCCCAGAGCACAGCACCTCACCATGGACTGGATGTGGAGGATCCTCCTCTTGGTGGCAGCAGCTACAGGCGCCCGCTCCCAGGTGCAGCTAGTGCAGTCTGGGGCTGAGGTGAAGAAGCCTGGGTCCTCAGTGAAGGTATCCTGCAAGGCTTCCGGATACACCTTCACTGACTACTACATACACTGGGTGCGACAGGCCCCTCGACAGGGCCTTGAGTGGATGGGATGGATCAACCCTTACAATGCCAACACAAATTATGCACAGAATTTCCAGGACAGAGTCACCATGACCAGAGACACATCGACGAGCACAGCCTACATGGAGCTGACCAGCCTGATAT…	CAGGTGCAGCTAGTGCAGTCTGGGGCTGAGGTGAAGAAGCCTGGGTCCTCAGTGAAGGTATCCTGCAAGGCTTCCGGATACACCTTCACTGACTACTACATACACTGGGTGCGACAGGCCCCTCGACAGGGCCTTGAGTGGATGGGATGGATCAACCCTTACAATGCCAACACAAATTATGCACAGAATTTCCAGGACAGAGTCACCATGACCAGAGACACATCGACGAGCACAGCCTACATGGAGCTGACCAGCCTGATATCTGAGGACGCGGCCGTGTATTACTGTACGAGAGGGGGCTGTACTGGTAGTGGTTGCTACGCCGTTAAGTTCGATGTCTGGGGCGCGGGAGTCCTGGTCACCGTCTCCTCA
Plate_1_NKB_26	2041	12309	372	821	IGHV4-174*02	IGHD3-18*01	IGHJ3-2*01	IGHM_01	ARGRYYGSGSWNDAFDF	GCGAGAGGGAGGTACTATGGTAGTGGTTCTTGGAATGATGCTTTTGATTTC	GGTATCAACGCAGAGTACGGGAGGGTCCAGCTCACATGGGAAATGTTCTCTGAGAGTCACGGACATCCTGTGCAAGAACATGAAGCACCTGTGGTTCTTCCTCCTCCTGGTGGCAGCTCCCAGATGGGTCCTGTCCCAGGTGCAGCTGCAGGAGTCGGGCCCAAGACTGGTGAAGCCTTCGGAGACCCTGCCCCTCACCTGCGCTGTCTCTGGTGCCTCCATCAGCAGTGACTTCTGGAGCTGGATCCGCCAGGCCCCAGGGGAGGGACTGGAGTGGATTGGACGTATCTATGGTATTGGTGGGAACACCGACTACAACCCCTCCCTCAAGAGTCGAGTCTCCTTTTCAATAGACACGTCCAAGAACCAGTTCTCCCTGAGGCTGAACTCTGTGACCGC…	CAGGTGCAGCTGCAGGAGTCGGGCCCAAGACTGGTGAAGCCTTCGGAGACCCTGCCCCTCACCTGCGCTGTCTCTGGTGCCTCCATCAGCAGTGACTTCTGGAGCTGGATCCGCCAGGCCCCAGGGGAGGGACTGGAGTGGATTGGACGTATCTATGGTATTGGTGGGAACACCGACTACAACCCCTCCCTCAAGAGTCGAGTCTCCTTTTCAATAGACACGTCCAAGAACCAGTTCTCCCTGAGGCTGAACTCTGTGACCGCCGCGGACACGGCCGTGTATTATTGTGCGAGAGGGAGGTACTATGGTAGTGGTTCTTGGAATGATGCTTTTGATTTCTGGGGCCAAGGGCTCAGGGTCACCGTCTCTTCA
Plate_1_NKB_27	2262	27773	363	466	IGHV3-127*01	IGHD3-16*01	IGHJ5-4*01	IGHM_01	TRSGSYYPYNRFDV	ACTAGGAGTGGTAGTTATTACCCCTACAACCGGTTCGATGTC	AGACAGGTATCAACGCAGAGTACGGGGAGCTCTGAGACAGGAGCCTTAGCCCTGGATTCCAAGAACTTCCACTTGGGGATCAGCTCTGAACACAGAGGACCATGGAGTTGGGGCTGAGCTGGGTTTTCCTTGTTGCTATTTTAAAAGGTGTCCAGTGTGAGGTGCAGCTGGTGGAGTCTGGGGGAGGCTTGGTCCAGCCTGGGGGGTCCCTGAGACTCTCCTGTGCAGCCTCTGGATTCACCTTTGGTGATTATGGCATGCACTGGGTCCGCCAGGCTCCGGGAAAGGGACTGGAGTGGGTCTCATTCATTAGTTACACTGGTAAAACCATATACTACGCTGACTCCGTGAAGGGCCGATTCACCGTCTCCAGAGACAACGCCAAGAACTCGCTGTCTC…	GAGGTGCAGCTGGTGGAGTCTGGGGGAGGCTTGGTCCAGCCTGGGGGGTCCCTGAGACTCTCCTGTGCAGCCTCTGGATTCACCTTTGGTGATTATGGCATGCACTGGGTCCGCCAGGCTCCGGGAAAGGGACTGGAGTGGGTCTCATTCATTAGTTACACTGGTAAAACCATATACTACGCTGACTCCGTGAAGGGCCGATTCACCGTCTCCAGAGACAACGCCAAGAACTCGCTGTCTCTGCAAATGAGCAGCCTGAGAGCCGAGGACACGGCCGTGTATTACTGTACTAGGAGTGGTAGTTATTACCCCTACAACCGGTTCGATGTCTGGGGCCCGGGAGTCCTGGTCACCGTCTCCTCA
Plate_1_NKB_29	2145	15871	818	730	IGHV4-174*02	IGHD2-10*01,IGHD2-11*01,IGHD2-14*01	IGHJ5-4*01	IGHD_01	ARGSYSRFDV	GCGAGAGGGTCGTACTCCCGTTTCGATGTC	GGTATCAACGCAGAGTACGGGACATGGGAAATGTTCTCTGAGAGTCACGGACATCCTGTGCAAGAACATGAAGCACCTGTGGTTCTTCCTCCTCCTGGTGGCAGCTCCCAGATGGGTCCTGTCCCAGGTGCAGCTGCAGGAGTCGGGCCCAGGACTGGTGAAGCCTTCGGAGACCCTGGCCCTCACCTGCGCTGTCTCTGGTGCCTCCATCAGCAGTAACTACTGGAGCTGGATCCGCCAGGCCCCAGGGAAGGGACTGGAGTGGATTGGACGTATCTATGGTAGTGGTGGGAGCACCGACTACAACCCCTCCCTCAAGAGTCGAGTCACCATTTCAATAGACACGTCCAAGAACCAGTTCTCCCTGAAGCTGAGCTCTGTGACCGCCGCGGACACGGC…	CAGGTGCAGCTGCAGGAGTCGGGCCCAGGACTGGTGAAGCCTTCGGAGACCCTGGCCCTCACCTGCGCTGTCTCTGGTGCCTCCATCAGCAGTAACTACTGGAGCTGGATCCGCCAGGCCCCAGGGAAGGGACTGGAGTGGATTGGACGTATCTATGGTAGTGGTGGGAGCACCGACTACAACCCCTCCCTCAAGAGTCGAGTCACCATTTCAATAGACACGTCCAAGAACCAGTTCTCCCTGAAGCTGAGCTCTGTGACCGCCGCGGACACGGCCATATATTACTGTGCGAGAGGGTCGTACTCCCGTTTCGATGTCTGGGGCGCGGGAGTCCTGGTCACCGTCTCCTCAGCATCCACCAAGGCTCCGGATGTGTTCCCCATCACGTCAGCGTGCCAA…
Plate_1_NKB_32	1490	31705	827	17005	IGHV4-93*01	IGHD3-15*01,IGHD5-31*01	IGHJ5-5*01	IGHD_01	ARVPRLYNSLDV	GCGAGAGTTCCACGGTTATACAACTCATTGGATGTC	GCGGTGGTATCAACGCAGAGTACGGGGTTCTCTGAGAGTCACGGACCTCCTGTGCAAGAACATGAAGCACCTGTGGTTCTTCCTCCTCCTGGTGGCAGCTCCCAGATGGGTCCTGTCCCAGGTGCAGCTGCAGGAGTCGGGCCCAGGACTGGTGAAGCCTTCGGAGACCCTGTCCCTCACCTGCGCTGTCTCTGGTGGCTCCATCAGCAGTGGTTACTACTACTGGAGCTGGATCCGCCAGCCCCCAGGGAAGGGACTGGAGTGGATTGGGTACATCACTTATAGTGGGAGCACCAGCTACAACCCGTCCCTCAAGAGTCGAGTCACCATTTCAAGAGACACGTCCAAGAACCAGTTCTCCCTGAAGCTGAGCTCTGTGACCGCCGCGGACACGGCCGT…	CAGGTGCAGCTGCAGGAGTCGGGCCCAGGACTGGTGAAGCCTTCGGAGACCCTGTCCCTCACCTGCGCTGTCTCTGGTGGCTCCATCAGCAGTGGTTACTACTACTGGAGCTGGATCCGCCAGCCCCCAGGGAAGGGACTGGAGTGGATTGGGTACATCACTTATAGTGGGAGCACCAGCTACAACCCGTCCCTCAAGAGTCGAGTCACCATTTCAAGAGACACGTCCAAGAACCAGTTCTCCCTGAAGCTGAGCTCTGTGACCGCCGCGGACACGGCCGTGTATTACTGTGCGAGAGTTCCACGGTTATACAACTCATTGGATGTCTGGGGCCGGGGAGTTCTGGTCACCGTCTCCTCAGCATCCACCAAGGCTCCGGATGTGTTCCCCATCACGTCA…
Plate_1_NKB_34	2202	31977	345	356	IGHV4-117*01,IGHV4-174*02	N/A	IGHJ4-3*01	IGHM_01	ARRRYFDY	GCGAGACGGCGGTACTTTGACTAC	GGTATCAACGCAGAGTACGGGGAAATGTTCTCTGAGAGTCACGGACATCCTGTGCAAGAACATGAAGCACCTGTGGTTCTTCCTCCTGCTAGTGGCAGCTCCCAGATGGGTCCTGTCCCAGGTGCAGCTGCAGGAGTCGGGCCCAGGACTGGTGAAGCCTTTGGAGACCCTGTCCCTCACCTGCGCTGTCTCTGGTGGCTCTATCAGCAGTAACTACTGGAGCTGGATCCGCCAGCCCCCAGGGAAGGGACTGGAGTGGATTGGGTATATCTATGGTAGTGGTAGTAGCACCAACTACAACCCCTCCCTCAAGAGTCGAGTCACCCTGTCAGTAGACACGTCCAAGAACCAGTTCTCCCTGAAGCTGAGCTCTGTGACCGCCGCGGACACGGCCGTGTA…	CAGGTGCAGCTGCAGGAGTCGGGCCCAGGACTGGTGAAGCCTTTGGAGACCCTGTCCCTCACCTGCGCTGTCTCTGGTGGCTCTATCAGCAGTAACTACTGGAGCTGGATCCGCCAGCCCCCAGGGAAGGGACTGGAGTGGATTGGGTATATCTATGGTAGTGGTAGTAGCACCAACTACAACCCCTCCCTCAAGAGTCGAGTCACCCTGTCAGTAGACACGTCCAAGAACCAGTTCTCCCTGAAGCTGAGCTCTGTGACCGCCGCGGACACGGCCGTGTATTACTGTGCGAGACGGCGGTACTTTGACTACTGGGGCCAGGGAGTCCTGGTCACCGTCTCCTCA
Plate_1_NKB_35	2208	2392	348	102	IGHV4-174*02	IGHD1-5*01	IGHJ4-3*01	IGHM_01	ARGGNYWFY	GCCCGGGGAGGGAACTACTGGTTTTAT	GGTATCAACGCAGAGTACGGGATTTTCCTTAAATTCAGGGTCCAGCTCACATGGGAAATGTTCTCTGAGAGTCACGGACATCCTGTGCAAGAACATGAAGCACCTGTGGTTCTTCCTCCTCCTGGTGGCAGCTCCCAGATGGGTCCTGTCCCAGGAGCAGCTGCAGGAGTCGGGCCCAGGACTGGTGAAGCCTTCGGAGACCCTGCCCCTCACCTGCGCTGTCTCTGGTGCCTCCATCAGAAGTAACTACTGGAGCTGGATCCGCCAGGCCCCAGGGAGGGGACTGGAGTGGATTGGACGTATCTATGGTAGTGGTGGGAGCCCCGACTACAGCCCCTCCCTCAAGAGTCGAGTCTCCATTTCAATAGACACGTCCAAGAACCAGGTCTCCCTGAAGCT…	CAGGAGCAGCTGCAGGAGTCGGGCCCAGGACTGGTGAAGCCTTCGGAGACCCTGCCCCTCACCTGCGCTGTCTCTGGTGCCTCCATCAGAAGTAACTACTGGAGCTGGATCCGCCAGGCCCCAGGGAGGGGACTGGAGTGGATTGGACGTATCTATGGTAGTGGTGGGAGCCCCGACTACAGCCCCTCCCTCAAGAGTCGAGTCTCCATTTCAATAGACACGTCCAAGAACCAGGTCTCCCTGAAGCTGACCTCTGTGACCGCCGCGGACACGGCCGTGTATTACTGTGCCCGGGGAGGGAACTACTGGTTTTATTGGGGCCAGGGAGTCCTGGTCACCGTCTCCTCA
Plate_1_NKB_36	1678	1242	381	156	IGHV4-72*01	IGHD3-16*01	IGHJ5-4*01	IGHM_01	ARDLHYYYSGSPRFDRFDV	GCGAGAGATCTTCACTATTACTATAGTGGTAGCCCCCGGTTCGACCGGTTCGATGTC	GGTATCAACGCAGAGTACGGGATTTTCCTTAAATTCAGGGTCCAGCTCACATGGGAAATGTTCTCTGAGAGTCACGGACCTCCTGTGCAAGAACATGAAGCACCTGTGGTTCTTCCTCCTCCTGGTGGCAGCTCCCAGATGGGTCCTGTCCCAGGTGCAGCTGCAGGAGTCGGGCCCAGGACTGGTGAAGCCTTCAGAGACCCTGTCCCTCACCTGCGCTGTCTCTGGTTACTCCATCAGCAGTGGTTATGGCTGGAGCTGGATCCGCCAGCCCCCAGGGAAGGGGCTGGAGTGGATTGGGTATATCGGTGGTAGTAGTGGTAGCACCAACTACAACCCCTCCCTCAAGAGTCGAGTCACCATTTCAAAAGACACGTCCAAGAACCAGTTCTCCCTGAA…	CAGGTGCAGCTGCAGGAGTCGGGCCCAGGACTGGTGAAGCCTTCAGAGACCCTGTCCCTCACCTGCGCTGTCTCTGGTTACTCCATCAGCAGTGGTTATGGCTGGAGCTGGATCCGCCAGCCCCCAGGGAAGGGGCTGGAGTGGATTGGGTATATCGGTGGTAGTAGTGGTAGCACCAACTACAACCCCTCCCTCAAGAGTCGAGTCACCATTTCAAAAGACACGTCCAAGAACCAGTTCTCCCTGAAGCTGAGCTCTGTGACCGCCGCGGACACGGCCGTGTATTACTGTGCGAGAGATCTTCACTATTACTATAGTGGTAGCCCCCGGTTCGACCGGTTCGATGTCTGGGGCCCGGGAGTCCTGGTCACCGTCTCCTCA
Plate_1_NKB_37	2155	2414	351	192	IGHV4-150*01	IGHD3-15*01	IGHJ5-4*01	IGHM_01	ARVYLFRFDV	GCGAGAGTTTATCTATTCCGGTTCGATGTC	GGTATCAACGCAGAGTACGGGGATGCTCTCTGAGAGTCATGGACATCCTGTGCAAGAACATGAAGCACCTGTGGTTCTTCCTCCTCCTGGTGGCAGCTCCCAGATGGGTCCTGTCCCAGGTGCAGCTGCAGGAGTCGGGCCCAGGACTGGTGAAGCCTTCGGAGACCCTGTCCCTCACCTGCGCTGTCTCTGGTGGCTCCATCAGCGGTTACTACTGGAGCTGGATCCGCCAGCCCCCAGGGAAGGGGCTGGAGTGGATTGGGTATATTGGTGGTGGTAGTGGGAGCACCGAATACAACCCCTCCCTCAAAAGTCGAGTCACCATTTCAAGAGACACGTCCAAGAACCATTTCTCCCTGAAGCTGAGCTCTGTGACCGCCGCGGACACCGCCGTGTATT…	CAGGTGCAGCTGCAGGAGTCGGGCCCAGGACTGGTGAAGCCTTCGGAGACCCTGTCCCTCACCTGCGCTGTCTCTGGTGGCTCCATCAGCGGTTACTACTGGAGCTGGATCCGCCAGCCCCCAGGGAAGGGGCTGGAGTGGATTGGGTATATTGGTGGTGGTAGTGGGAGCACCGAATACAACCCCTCCCTCAAAAGTCGAGTCACCATTTCAAGAGACACGTCCAAGAACCATTTCTCCCTGAAGCTGAGCTCTGTGACCGCCGCGGACACCGCCGTGTATTACTGTGCGAGAGTTTATCTATTCCGGTTCGATGTCTGGGGCGCGGGAGTCCTGGTCACCGTCTCCTCA
Plate_1_NKB_39	1812	27693	836	663	IGHV3-122*01	IGHD2-11*01	IGHJ6-6*01	IGHD_01	AFLLVVVATSGYGLDS	GCGTTCCTACTGGTAGTGGTTGCTACGTCGGGCTACGGTTTGGATTCC	GGTATCAACGCAGAGTACGGGGAGCTCTGGGAGAGGAGCCCAGCCCCAGAATTCCCAGGTATTTCTGTTCGGCGATCAGCACTAAACACAGAACATACCATGGAGTTTGTGCTGAGCTGGGTTTTCCTTGTTGCTCTTTTGAAAGGTGTCCAGTGTGAGGTGCAGCTGGTGGAGTCTGGGGGCGGCTTGGCAAAGCCTGGGGGGTCCCTGAGACTCTCCTGCGCAGCCTCCGGATTCACCTTCAGTGACTACTACATGGACTGGGTCCGCCAGGCTCCAGGGAAGGGGCTGGAGTGGGTCTCACGTATTAGTAATGGTGGTGGTAGCACATGGTACGCAGACTCCGTGAAGGGCAGATTCACCATCTCCAGAGAGAACGCCAAGAACACACTGTATCTT…	GAGGTGCAGCTGGTGGAGTCTGGGGGCGGCTTGGCAAAGCCTGGGGGGTCCCTGAGACTCTCCTGCGCAGCCTCCGGATTCACCTTCAGTGACTACTACATGGACTGGGTCCGCCAGGCTCCAGGGAAGGGGCTGGAGTGGGTCTCACGTATTAGTAATGGTGGTGGTAGCACATGGTACGCAGACTCCGTGAAGGGCAGATTCACCATCTCCAGAGAGAACGCCAAGAACACACTGTATCTTCAAATGAACAGCCTGAGAGCTGAGGACACGGCTGTCTATTACTGTGCGTTCCTACTGGTAGTGGTTGCTACGTCGGGCTACGGTTTGGATTCCTGGGGCCAAGGGGTCGTCGTCACCGTCTCCTCAGCATCCACCAAGGCTCCGGATGTGTTCCCC…
Plate_1_NKB_4	1550	3841	827	2128	IGHV4-93*01	IGHD2-10*01,IGHD2-11*01,IGHD2-12*01	IGHJ5-5*01	IGHD_01	AREAHYWRSLDV	GCGAGAGAAGCCCATTACTGGCGCTCATTGGATGTC	GCACAGAGGCTGCTTCCCTTTTCCCCGTACTCTGCGGTATCAACGCAGAGTACGGGGAAATTCAGGGTCCTGTTCACACAGGAAATGTTCTCTGAGAGTCACGGACCTCCTGTGCAAGAACATGAAGCACCTGTGGTTCTTCCTCCTCCTGGTGGCAGCTCCCAGATGGGTCCTGTCCCAGGTGCAGCTGCAGGAGTCGGGCCCAGGACTGGTGAAGCCTTCGGAGACCCTGTCCCTCACCTGCGCTGTCTCTGGTGGCTCCATCAGCAGTGGTTACTACTACTGGAGCTGGATCCGCCAGCCCCCAGGGAAGGGACTGGAGTGGATTGGGTACATCACTTATAGTGGGAGCACCAGCTACAACCCGTCCCTCAAGAGTCGAGTCACCATTTCAAGAGA…	CAGGTGCAGCTGCAGGAGTCGGGCCCAGGACTGGTGAAGCCTTCGGAGACCCTGTCCCTCACCTGCGCTGTCTCTGGTGGCTCCATCAGCAGTGGTTACTACTACTGGAGCTGGATCCGCCAGCCCCCAGGGAAGGGACTGGAGTGGATTGGGTACATCACTTATAGTGGGAGCACCAGCTACAACCCGTCCCTCAAGAGTCGAGTCACCATTTCAAGAGACACGTCCAAGAACCAGTTCTCCCTGAAGCTGAGCTCTGTGACCGCCGCGGACACGGCCGTGTATTACTGTGCGAGAGAAGCCCATTACTGGCGCTCATTGGATGTCTGGGGCCGGGGAGTTCTGGTCACCGTCTCCTCAGCATCCACCAAGGCTCCGGATGTGTTCCCCATCACATCA…
Plate_1_NKB_40	2187	20620	363	393	IGHV4-117*01	IGHD1-5*01	IGHJ3-2*01	IGHM_01	ARDRGNYNSGAYDF	GCGCGAGATCGGGGGAACTACAATTCGGGGGCTTATGATTTC	GTCACGGACATCCTGTGCAAGAACATGAAGTATCTGTGGTTCTTCCTCCTCCTGGTGGCAGGTCCCAGATGGGTCCTGTCCCAGTTGCAACTGCAGGAGTCGGGCCCAATGCTGGTGAGGCCCTCAGAGGCCCTGTCCCTCACCTGCGCTGTCTCTGGTGCCTCCATCACTAGTTACTACTGGAGTTGGATCCGCCAGTCCCCAGGGAAGGGACTGGAGTGGATTGCACGTTTCTCCGGTAGTGGTGGGTACACCAGCTACAATCCCTCCCTCGAGAGTCGAGTCACCATTTCCACAGACACGTCCAAGAATCACCTCTCCCTGAAGCTGAGTTCTGTGACCGCCGCGGACACGGCCATATATTTTTGTGCGCGAGATCGGGGGAACTACAATTCGGGG…	CAGTTGCAACTGCAGGAGTCGGGCCCAATGCTGGTGAGGCCCTCAGAGGCCCTGTCCCTCACCTGCGCTGTCTCTGGTGCCTCCATCACTAGTTACTACTGGAGTTGGATCCGCCAGTCCCCAGGGAAGGGACTGGAGTGGATTGCACGTTTCTCCGGTAGTGGTGGGTACACCAGCTACAATCCCTCCCTCGAGAGTCGAGTCACCATTTCCACAGACACGTCCAAGAATCACCTCTCCCTGAAGCTGAGTTCTGTGACCGCCGCGGACACGGCCATATATTTTTGTGCGCGAGATCGGGGGAACTACAATTCGGGGGCTTATGATTTCTGGGGCCAAGGACTCAGGGTCACCGTCTCTTCA
Plate_1_NKB_41	2232	19424	366	657	IGHV4-174*01	IGHD1-5*01	IGHJ5-4*01	IGHM_01	AAIGRGNYRYNRFDV	GCTGCGATCGGGCGTGGGAACTACCGTTACAACCGGTTCGATGTC	CAGGTGGTATCAACGCAGAGTACGGGGAAATGTTCTCTGAGAGTCACGGACATCCTGTGCAAGAACATGAAGCACCTGTGGTTCTTCCTCCTCCTGGTGGCAGCTCCCAGATGGGTCCTGTCCCAGCTGCAGCTGCAGGAGTCGGGCCCAGGACTGGTGAAGCCTTCGGAAACCCTGTCCCTCACCTGCGCTGTCTCTGGTGGCTCTATCAGAGGTAGCTACTGGAGCTGGATCCGCCAGGCCCCAGGGAAGGGACTGGAGTGGATTGGATATATCTATGGTAGTGGTAGTAGCACCAGCTACAACCCCTCCCTCAAGAGTCGAGTCACCCTGTCAGTAGACACCTCCAAGAACCAGTACTCCCTGAAGCTGAGCTCTGTGACCGCCGCGGACACGGCC…	CAGCTGCAGCTGCAGGAGTCGGGCCCAGGACTGGTGAAGCCTTCGGAAACCCTGTCCCTCACCTGCGCTGTCTCTGGTGGCTCTATCAGAGGTAGCTACTGGAGCTGGATCCGCCAGGCCCCAGGGAAGGGACTGGAGTGGATTGGATATATCTATGGTAGTGGTAGTAGCACCAGCTACAACCCCTCCCTCAAGAGTCGAGTCACCCTGTCAGTAGACACCTCCAAGAACCAGTACTCCCTGAAGCTGAGCTCTGTGACCGCCGCGGACACGGCCGTGTATTTCTGTGCTGCGATCGGGCGTGGGAACTACCGTTACAACCGGTTCGATGTCTGGGGCCCGGGAGTCCTGGTCACCGTCTCCTCA
Plate_1_NKB_43	2193	4894	381	327	IGHV4-93*01	IGHD3-18*01	IGHJ5-4*01	IGHM_01	ARPFSPSTMIVVPYNRFDV	GCGAGACCCTTCTCCCCCTCAACTATGATAGTGGTTCCGTACAACCGGTTCGATGTC	GGTATCAACGCAGAGTACGGGACACAGGAAATGTTCTCTGAGAGTCACGGACCTCCTGTGCAAGAACATGAAGCACCTGTGGTTCTTCCTCCTCCTGGTGGCAGCTCCCAGATGGGTCCTGTCCCAGGTGCAGCTGCAGGAGTCGGGCCCAGGACTGGTGAAGCCTTCGGAGACCCTGTCCCTCACCTGCGCTGTCTCTGGTGGCTCCATCAGCAGTGGTTACTACTACTGGAGCTGGATCCGCCAGCCCCCAGGGAAGGGACTGGAGTGGATTGGGTACATCACTTATAGTGGGAGCACCAGCTACAACCCGTCCCTCAAGAGTCGAGTCACCATTTCAAGAGACACGTCCAAGAACCAGTTCTCCCTGAAGCTGAGCTCTGTGACCGCCGCGGACAC…	CAGGTGCAGCTGCAGGAGTCGGGCCCAGGACTGGTGAAGCCTTCGGAGACCCTGTCCCTCACCTGCGCTGTCTCTGGTGGCTCCATCAGCAGTGGTTACTACTACTGGAGCTGGATCCGCCAGCCCCCAGGGAAGGGACTGGAGTGGATTGGGTACATCACTTATAGTGGGAGCACCAGCTACAACCCGTCCCTCAAGAGTCGAGTCACCATTTCAAGAGACACGTCCAAGAACCAGTTCTCCCTGAAGCTGAGCTCTGTGACCGCCGCGGACACGGCCGTGTATTACTGTGCGAGACCCTTCTCCCCCTCAACTATGATAGTGGTTCCGTACAACCGGTTCGATGTCTGGGGCCCGGGAGTCCTGGTCACCGTCTCCTCA
Plate_1_NKB_44	2240	167859	360	5046	IGHV5-157*01	IGHD1-1*01	IGHJ2*01	IGHM_01	AKGVLGTISYFDL	GCGAAAGGGGTACTTGGAACTATATCGTACTTCGATCTC	GTGGTATCAACGCAGAGTACGGGGAGTCTCCCTCACCGCACAGCTGGGATCTCAGTGCTTCATTTCTGTCCTCCACCACGATGGGGTCAACTGCCATCCTCGCCCTCCTCCTGGCTGTTCTCCAAGGAGTCTGTGCCGAGGTGCAGCTGGTGCAGTCTGGAGCAGAGGTGAAAAGGCCCGGGGAGTCTCTGAGGATCTCCTGTAAGACTTCTGGATACAGCTTTACCAGCAGCTGGATCAGCTGGGTGCGCCAGATGCCCGGGAAAGGCCTGGAGTGGATGGGGAGCATCTATCCTGGTAATTCTGAAACCAAATACAACCCGTCCTTCCAAGGCCACGTCACTATCTCAGCCGACAAGTCCTTCAGCACCACCTACCTGCAGTGGAACAGCCTGAAGG…	GAGGTGCAGCTGGTGCAGTCTGGAGCAGAGGTGAAAAGGCCCGGGGAGTCTCTGAGGATCTCCTGTAAGACTTCTGGATACAGCTTTACCAGCAGCTGGATCAGCTGGGTGCGCCAGATGCCCGGGAAAGGCCTGGAGTGGATGGGGAGCATCTATCCTGGTAATTCTGAAACCAAATACAACCCGTCCTTCCAAGGCCACGTCACTATCTCAGCCGACAAGTCCTTCAGCACCACCTACCTGCAGTGGAACAGCCTGAAGGCCTCGGACACCGCCACGTATTACTGTGCGAAAGGGGTACTTGGAACTATATCGTACTTCGATCTCTGGGGCCCTGGCACCCCAATCACCATCTCCTCA
Plate_1_NKB_5	2032	25668	357	346	IGHV4-79*02	IGHD4-24*01,IGHD6-35*01,IGHD6-39*01	IGHJ4-3*01	IGHM_01	ARWDHSVAALY	GCGAGATGGGACCATTCGGTAGCAGCACTTTAC	GTATCAACGCAGAGTACGGGGAGGCTCCAGCTCACATGGGAAATGTTCTCTGAGAGTCACGGACCTCCTGTGCAAGAACATGAAGCACCTGTGGTTCTTCCTCCTCCTGGTGGCAGCTCCCAGATGGGTCCTGTCCCAGGTGCAGCTGCAGGAGTCGGGCCCAGGACTGGTGAAGCCTTCGGAGACCCTGTCCCTCACATGCGCTGTCTCCGGTGGCTCTATCAGCAGTAATAGTTGGTGGAACTGGATCCGCCAGCCCCCAGGGAAAGGGCTGGAGTGGATTGGATATATCAGTGATAGAAGTAGTAGTACGAACTACAACCCCTCCCTCAAGAGTCGAGTCACCATTTCAATAGACACGTCCAAGAACCAATTCTCCCTGAGGCTGGGCTCTGTGAC…	CAGGTGCAGCTGCAGGAGTCGGGCCCAGGACTGGTGAAGCCTTCGGAGACCCTGTCCCTCACATGCGCTGTCTCCGGTGGCTCTATCAGCAGTAATAGTTGGTGGAACTGGATCCGCCAGCCCCCAGGGAAAGGGCTGGAGTGGATTGGATATATCAGTGATAGAAGTAGTAGTACGAACTACAACCCCTCCCTCAAGAGTCGAGTCACCATTTCAATAGACACGTCCAAGAACCAATTCTCCCTGAGGCTGGGCTCTGTGACCGCCGCGGACACGGCCGTGTATTACTGTGCGAGATGGGACCATTCGGTAGCAGCACTTTACTGGGGCCAGGGAGTCCTGGTCACCGTCTCCTCA
Plate_1_NKB_6	2094	362	833	120	IGHV3-122*01	IGHD4-23*01,IGHD4-26*01	IGHJ5-4*01	IGHD_01	AKGRKYSNYVDRFDV	GCGAAAGGACGAAAATACAGTAACTACGTGGACCGGTTCGATGTC	GAGCCCAGCCCCAGAATTCCCAGGTATTTCTGTTCGGCGATCAGCACTAAACACAGAACATACCATGGAGTTTGTGCTGAGCTGGGTTTTCCTTGTTGCTCTTTTGAAAGGTGTCCAGTGTGAGGTGCAGCTGGTGGAGTCTGGGGGCGGCTTGGCAAAGCCTGGGGGGTCCCTGAGACTCTCCTGCGCAGCCTCCGGATTCACCTTCAGTGACTACTACATGGACTGGGTCCGCCAGGCTCCAGGGAAGGGGCTGGAGTGGGTCTCACGTATTAGTAATGGTGGTGGTAGCACATGGTACGCAGACTCCGTGAAGGGCAGATTCACCATCTCCAGAGAGAACGCCAAGAACACACTGTATCTTCAAATGAACAGCCTGAGAGCTGAGGACACGGCTGT…	GAGGTGCAGCTGGTGGAGTCTGGGGGCGGCTTGGCAAAGCCTGGGGGGTCCCTGAGACTCTCCTGCGCAGCCTCCGGATTCACCTTCAGTGACTACTACATGGACTGGGTCCGCCAGGCTCCAGGGAAGGGGCTGGAGTGGGTCTCACGTATTAGTAATGGTGGTGGTAGCACATGGTACGCAGACTCCGTGAAGGGCAGATTCACCATCTCCAGAGAGAACGCCAAGAACACACTGTATCTTCAAATGAACAGCCTGAGAGCTGAGGACACGGCTGTCTATTACTGTGCGAAAGGACGAAAATACAGTAACTACGTGGACCGGTTCGATGTCTGGGGCCCGGGAGTCCTGGTCACCGTCTCCTCAGCATCCACCAAGGCTCCGGATGTGTTCCCCATC…
Plate_1_NKB_7	2215	16697	363	609	IGHV4-93*01	IGHD5-31*01	IGHJ6-6*01	IGHM_01	ARGSYGYHYGLDS	GCGAGAGGAAGCTACGGTTATCACTACGGTTTGGATTCC	GGTATCAACGCAGAGTACGGGGTTCTCTGAGAGTCACGGACCTCCTGTGCAAGAACATGAAGCACCTGTGGTTCTTCCTCCTCCTGGTGGCAGCTCCCAGATGGGTCCTGTCCCAGGTGCAGCTGCAGGAGTCGGGCCCAGGACTGGTGAAGCCTTCGGAGACCCTGTCCCTCACCTGCGCTGTCTCTGGTGGCTCCATCAGCAGTGGTTACTACTACTGGAGCTGGATCCGCCAGCCCCCAGGGAAGGGACTGGAGTGGATTGGGTACATCACTTATAGTGGGAGCACCAGCTACAACCCGTCCCTCAAGAGTCGAGTCACCATTTCAAGAGACACGTCCAAGAACCAGTTCTCCCTGAAGCTGAGCTCTGTGACCGCCGCGGACACGGCCGTGTATT…	CAGGTGCAGCTGCAGGAGTCGGGCCCAGGACTGGTGAAGCCTTCGGAGACCCTGTCCCTCACCTGCGCTGTCTCTGGTGGCTCCATCAGCAGTGGTTACTACTACTGGAGCTGGATCCGCCAGCCCCCAGGGAAGGGACTGGAGTGGATTGGGTACATCACTTATAGTGGGAGCACCAGCTACAACCCGTCCCTCAAGAGTCGAGTCACCATTTCAAGAGACACGTCCAAGAACCAGTTCTCCCTGAAGCTGAGCTCTGTGACCGCCGCGGACACGGCCGTGTATTACTGTGCGAGAGGAAGCTACGGTTATCACTACGGTTTGGATTCCTGGGGCCAAGGGGTCGTCGTCACCGTCTCCTCA
Plate_1_NKB_8	3229	1154	345	40	IGHV3-127*01	IGHD2-9*01	IGHJ5-5*01	IGHG3_01	GTSVYNSLDV	GGTACTAGTGTATACAATTCATTGGATGTC	GTATCAACGCAGAGTACGGGAGCCCTGAGACAGGAGCCTTAGCCCTGGATTCCAAGAACTTCCACTTGGGGATCAGCTCTGAACACAGAGGACCATGGAGTTGGGGCTGAGCTGGGTTTTCCTTGTTGCTATTTTAAAAGGTGTCCAGTGTGAGGTGCAGCTGGTGGAGTCTGGGGGAGGCTTGGTCCAGCCTGGGGGGTCCCTGAGACTCTCCTGTGTAGCCTCTAGATTCATCTTTGGTGGCATTCACTGGGTCCGCCAGGCTCCGGGAAAGGGACTGGAGTGGGTCTCATTCCTTAGTTACAGTGGTGAAACCATATATTATGCTGACTCCGTGAGGGGCCGCTTCATCGTCTCCAGAGACGACGCCAAGACCTCAGTGTCTCTGCAAATGACCAG…	GAGGTGCAGCTGGTGGAGTCTGGGGGAGGCTTGGTCCAGCCTGGGGGGTCCCTGAGACTCTCCTGTGTAGCCTCTAGATTCATCTTTGGTGGCATTCACTGGGTCCGCCAGGCTCCGGGAAAGGGACTGGAGTGGGTCTCATTCCTTAGTTACAGTGGTGAAACCATATATTATGCTGACTCCGTGAGGGGCCGCTTCATCGTCTCCAGAGACGACGCCAAGACCTCAGTGTCTCTGCAAATGACCAGCCTGAGAGTCGAGGACACGGCCGTGTATTATTGTGGTACTAGTGTATACAATTCATTGGATGTCTGGGGCCGGGGAGTTCTGGTCACCGTCTCGTCA
Plate_1_NKB_9	1596	28358	363	1286	IGHV4-79*01	IGHD6-34*01	IGHJ5-4*01	IGHD_01	ARQGYSSWNRFDV	GCGAGACAAGGGTATAGCAGCTGGAACCGGTTCGATGTC	GGTATCAACGCAGAGTACGGGACATGGGAAATGTTCTCTGAGAGTCATGGACCTCCTGTGCAAGAACATGAAGCACCTGTGGTTCTTCCTCCTCCTGGTGGCAGCTCCCAGATGGGTCCTGTCCCAGGTGCAGCTGCAGGAGTCGGGCCCAGGACTGGTGAAGCCTTCAGAGACCCTGTCCCTCACCTGCGCTGTCTCTGGAGGCTCTATCAGCGGTGGTTATGACTGGAGCTGGATCCGCCAGCCCCCAGGGAAGGGGCTGGAGTGGATTGGGTATATCTATGGTAGTAGTGGGAGCACCAACTACAACCCGTCCCTCAAGAATCGAGTCACCATTTCAAAAGACACGTCCAAGAACCAGTTCTCCCTGAAGCTGAGCTCTGTGACCGCCGCGGACAC…	CAGGTGCAGCTGCAGGAGTCGGGCCCAGGACTGGTGAAGCCTTCAGAGACCCTGTCCCTCACCTGCGCTGTCTCTGGAGGCTCTATCAGCGGTGGTTATGACTGGAGCTGGATCCGCCAGCCCCCAGGGAAGGGGCTGGAGTGGATTGGGTATATCTATGGTAGTAGTGGGAGCACCAACTACAACCCGTCCCTCAAGAATCGAGTCACCATTTCAAAAGACACGTCCAAGAACCAGTTCTCCCTGAAGCTGAGCTCTGTGACCGCCGCGGACACGGCCGTGTATTACTGTGCGAGACAAGGGTATAGCAGCTGGAACCGGTTCGATGTCTGGGGCCCGGGAGTCCTGGTCACCGTCTCCTCA
Plate_2_B_1	1115	94	375	17	IGHV4-67*02	IGHD2-13*01	IGHJ5-5*01	IGHG3_01	ARGYCSDSGCYPGVLDV	GCGAGAGGTTACTGTAGTGATAGTGGTTGCTACCCAGGAGTCTTGGATGTC	GCTCACATGGGAAATGCTCTCTGAGAGTCACGGACCTCCTGTGCAAGAACATGAAGCACCTGTGGTTCTTCCTCCTCCTGGTGGCAGCTCCCAGATGGGTCCTGTCCCAGGTGCAGCTGCAGGAGTCGGGCCCAGCAGAGGTGAAGCCTTCGGAGACCCTGTCCCTCACCTGCGCTGTCTCTAATGGCTCTATCAGCAGTAGTAATTGGTGGAGCTGGATCCGCCAGTCCCCAGGGAAGGGGCTGGAATGGATTGGGGGTGTCTATGGTAGAGGGGGGATCAACGAATACAACCCGTCCCTCAAGAGTCGAGTCACCATTTCAAAAGACATGTCCAAGAATCATCTCTCCCTGAAGTTGAGCTCTGTGACCGCCGCGGACGCGGCCGTTTATTACTGTG…	CAGGTGCAGCTGCAGGAGTCGGGCCCAGCAGAGGTGAAGCCTTCGGAGACCCTGTCCCTCACCTGCGCTGTCTCTAATGGCTCTATCAGCAGTAGTAATTGGTGGAGCTGGATCCGCCAGTCCCCAGGGAAGGGGCTGGAATGGATTGGGGGTGTCTATGGTAGAGGGGGGATCAACGAATACAACCCGTCCCTCAAGAGTCGAGTCACCATTTCAAAAGACATGTCCAAGAATCATCTCTCCCTGAAGTTGAGCTCTGTGACCGCCGCGGACGCGGCCGTTTATTACTGTGCGAGAGGTTACTGTAGTGATAGTGGTTGCTACCCAGGAGTCTTGGATGTCTGGGGCCGGGGAGCTCTGGTCACCGTCTCCTCA
Plate_2_B_11	2204	19470	357	1470	IGHV3-177*01	IGHD6-36*01	IGHJ4-3*01	IGHM_01	AKGGLAAAYFDE	GCGAAAGGGGGGTTGGCGGCAGCCTACTTTGACGAG	GTGGTATCAACGCAGAGTACGGGGAGCTCTAGGAGAGGAGCCCAGCCCTGGGATTCCCAGGTGTTTTCATTTGTGATCAGCACTGAACACAGAAGACTCATCATGGAGTTTGGCCTGAGCTGGGTTTTCCTTGTTGCTATTTTAAAAGGTGTCCAGGGTGAGGTGCAGCTGGTGGACTCTGGGGGCGGCCTGGCAAAGCCGGGGGGGTCCCTGAGACTCTCCTGTGGAGCCTCTGGATTCACCTTCACAAACTACTGGATGTACTGGGTTCGCCAGGCACCAGGGAAGGGGCTGGAGTGGATCTCAGCTATTAATAGTGGTGGTGGTACCACATACTATGCAGACTCCGTGAAGGGCAGATTCACCATCTCCAGAGAGAACGCCAAGAACACACTCTAT…	GAGGTGCAGCTGGTGGACTCTGGGGGCGGCCTGGCAAAGCCGGGGGGGTCCCTGAGACTCTCCTGTGGAGCCTCTGGATTCACCTTCACAAACTACTGGATGTACTGGGTTCGCCAGGCACCAGGGAAGGGGCTGGAGTGGATCTCAGCTATTAATAGTGGTGGTGGTACCACATACTATGCAGACTCCGTGAAGGGCAGATTCACCATCTCCAGAGAGAACGCCAAGAACACACTCTATCTTCAAATGAACAACCTGAGACCTGAGGACACGGCTGTCTATTACTGTGCGAAAGGGGGGTTGGCGGCAGCCTACTTTGACGAGTGGGGCCAGGGAGTCCTGGTCACCGTCTCCTCA
Plate_2_B_12	2449	63885	372	97	IGHV3-37*01	IGHD5-27*01,IGHD5-30*01,IGHD5-32*01	IGHJ5-5*01	IGHM_01	CRGIRGPGGYTSLDV	TGTAGGGGGATCCGCGGCCCAGGGGGGTACACCTCGTTGGATGTC	GTATCAACGCAGAGTACGGGGAGCTCTGAGGGCAGAGTCCAGCCCCGAATTCTCAGGTGTTTTCATTTGGTGATCAGCACCAAACACAGAAGACTCACCATGGAGTTTGTGCTGAGCTGGGTTTTCCTTGTTGCTCTGTTAAAAGGTGTCCGGTGTGAGGTGCAGCTGGTGGAGTCTGGGGGCGGCTTGGCACAGCCTGGGGGGTCCCTGAGACTCTCCTGTGCAGCCTCTGGATTCACCTTCAGTGATTATTACATGGACTGGGTCCGCCAGGCTCCAGGGAAGGGCCTGGAGTGGGTTGGCCGTATTAGAAACAAAGCTAACAGTTACACGACAGAGTACGCCGCGTCTGTGAAAGGCAGATTCACCATCTCAAGGGATGATTCAAAGAACACACTG…	GAGGTGCAGCTGGTGGAGTCTGGGGGCGGCTTGGCACAGCCTGGGGGGTCCCTGAGACTCTCCTGTGCAGCCTCTGGATTCACCTTCAGTGATTATTACATGGACTGGGTCCGCCAGGCTCCAGGGAAGGGCCTGGAGTGGGTTGGCCGTATTAGAAACAAAGCTAACAGTTACACGACAGAGTACGCCGCGTCTGTGAAAGGCAGATTCACCATCTCAAGGGATGATTCAAAGAACACACTGTTTCTGCAAATGACCAGCCTGAAAACCGAGGACACGGCCGTATATTACTGTTGTAGGGGGATCCGCGGCCCAGGGGGGTACACCTCGTTGGATGTCTGGGGCCGGGGAGTTCTGGTCACCGTCTCCTCA
Plate_2_B_14	1667	249	477	33	IGHV4-117*01,IGHV4-174*02	IGHD5-27*01,IGHD5-30*01	IGHJ6-6*01	IGHM_01	ARARGYSGYSLVYGLDS	GCGAGAGCCCGTGGATACAGTGGGTACAGTCTGGTCTACGGTTTGGATTCC	CATACAAAAGCACCACCCACATGCAAATCCTCACTTAGGCACCCGCAGGAAACCACCACACATTTCCTTAAATTCAGGGTCCAGCTCACATGGGAAATGTTCTCTGAGAGTCATGGACCTCCTGTGCAAGAACATGAAGCACCTGTGGTTCTTCCTCCTGCTAGTGGCAGCTCCCAGATGGGTCCTGTCCCAGGTGCAGCTGCAGGAGTCGGGCCCAGGACTGGTGAAGCCTTTGGAGACCCTGTCCCTCACCTGCGCTGTTTCTGGTGGCTCTATCAGCAGTAACTACTGGAGTTGGATCCGTCAGCCCCCAGGGAAGGGACTGGAGTGGATCGGGTATGTCTATGGTAGTGGTAGTAGTACCAACTACAACCCCTCCCTCAAGAGTCGAGTCACCCT…	CAGGTGCAGCTGCAGGAGTCGGGCCCAGGACTGGTGAAGCCTTTGGAGACCCTGTCCCTCACCTGCGCTGTTTCTGGTGGCTCTATCAGCAGTAACTACTGGAGTTGGATCCGTCAGCCCCCAGGGAAGGGACTGGAGTGGATCGGGTATGTCTATGGTAGTGGTAGTAGTACCAACTACAACCCCTCCCTCAAGAGTCGAGTCACCCTGTCAGTAGACACGTCCAAGAACCAGTTCTTCCTGAACCTGAACTCTGTGACCGCCGCGGACACGGCCGTGTATTACTGTGCGAGAGCCCGTGGATACAGTGGGTACAGTCTGGTCTACGGTTTGGATTCCTGGGGCCAAGGGGTCGTCGTCGCCGTCTCCTCAGGGAGTGCATCTGCCCCAACCCTTTTC…
Plate_2_B_15	2052	86380	356	237	IGHV4-93*01	IGHD4-23*01,IGHD4-26*01	IGHJ5-4*01	IGHM_01	ARDEYTNPYNRFDV	GCGCGAGATGAATACACTAATCCCTACAACCGGTTCGATGTC	GGTATCAACGCAGAGTACGGGAGGGTCCAGCTCACATGGGAAATGTTCTCTGAGAGTCACGGACATCCTGTGCAAGAACATGAAGCACCTGTGGTTCTTCCTCCTCCTGGTGGCAGCTCCCAGATGGGTCCTGTCCCAACTGCACCTGCAGGAGTCGGGCCCAGGACTGGTGAAGCCTTCGGAGACCCTGTCCCTCACCTGCGCTGTCTCTGCTGGCTCCATCAGCAGTAACTACTGGACCTGGATCCGGCAGCCCCCAGGGAAGGGACTGGAGTGGATTGGGTACATCACTTATAGTGGGAGCACCAGCTACAACCCGTCCCTCAAGAGTCGAGTCACCATTTCAAAAGACACGTCCAAGAACCAGTTCTCCCTGAAGCTGAGTTCTGTCACCGCCGC…	TGCACCTGCAGGAGTCGGGCCCAGGACTGGTGAAGCCTTCGGAGACCCTGTCCCTCACCTGCGCTGTCTCTGCTGGCTCCATCAGCAGTAACTACTGGACCTGGATCCGGCAGCCCCCAGGGAAGGGACTGGAGTGGATTGGGTACATCACTTATAGTGGGAGCACCAGCTACAACCCGTCCCTCAAGAGTCGAGTCACCATTTCAAAAGACACGTCCAAGAACCAGTTCTCCCTGAAGCTGAGTTCTGTCACCGCCGCGGACACGGCCGTCTATTACTGTGCGCGAGATGAATACACTAATCCCTACAACCGGTTCGATGTCTGGGGCCCGGGAGTCCTGGTCACCGTCTCCTCA
Plate_2_B_16	2006	6616	366	319	IGHV4-149*01	IGHD2-10*01	IGHJ4-3*01	IGHM_01	ARYDCSSTYCSSFDY	GCGAGATATGATTGTAGTAGTACTTACTGCTCCTCCTTTGACTAC	TGGTATCAACGCAGAGTACGGGAAATGTTCTCTGAGAGTCACGGACCTCCTGTGCAAGAACATGAAGCACCTGTGGTTCTTCCTCCTCCTGGTGGCAGCTCCCAGATGGGTCCTGTCCCAGGTGCAGCTGCAGGAGTCGGGCCCAGGACTGGTGAAGCCTTCGGAGACCCTGTCCCTCACCTGCGCTGTCTCTGGTGGCTCCTTCAGCAGTTACTGGTGGAGCTGGATCCGCCAGCCCCCAGGGAAGGGACTGGAGTGGATTGGGGAGATCAATGGTAATAGTGGGAGCACCAACTACAACCCCTCCCTCAAGAGTCGAGTCACCATTTCAAAAGACGCGTCCAAGAACCAGTTCTCCCTGAAGCTGAGCTCTGTGACCGCCGCGGACACGGCCGTGTA…	CAGGTGCAGCTGCAGGAGTCGGGCCCAGGACTGGTGAAGCCTTCGGAGACCCTGTCCCTCACCTGCGCTGTCTCTGGTGGCTCCTTCAGCAGTTACTGGTGGAGCTGGATCCGCCAGCCCCCAGGGAAGGGACTGGAGTGGATTGGGGAGATCAATGGTAATAGTGGGAGCACCAACTACAACCCCTCCCTCAAGAGTCGAGTCACCATTTCAAAAGACGCGTCCAAGAACCAGTTCTCCCTGAAGCTGAGCTCTGTGACCGCCGCGGACACGGCCGTGTATTACTGTGCGAGATATGATTGTAGTAGTACTTACTGCTCCTCCTTTGACTACTGGGGCCAGGGAGTCCTGGTCACCGTCTCCTCA
Plate_2_B_17	2199	3091	366	222	IGHV4-149*01	IGHD2-12*01	IGHJ4-3*01	IGHM_01	ARFGVVVFTAITLDY	GCGAGATTTGGGGTAGTGGTATTTACTGCTATTACCCTTGACTAC	GGTATCAACGCAGAGTACGGGACATGGGAAATGTTCTCTGAGAGTCACGGACCTCCTGTGCAAGAACATGAAGCACCTGTGGTTCTTCCTCCTCCTGGTGGCAGCTCCCAGATGGGTCCTGTCCCAGGTGCAGCTGCAGGAGTCGGGCCCAGGACTGGTGAAGCCTTCGGAGACCCTGTCCCTCACCTGCGCTGTCTCTGGTGGCTCCTTCAGCAGTTACTGGTGGAGCTGGATCCGCCAGCCCCCAGGGAAGGGACTGGAGTGGATTGGGGAGATCAATGGTAATAGTGGGAGCACCAACTACAACCCCTCCCTCAAGAGTCGAGTCACCATTTCAAAAGACGCGTCCAAGAACCAGTTCTCCCTGAAGCTGAGCTCTGTGACCGCCGCGGACACGGC…	CAGGTGCAGCTGCAGGAGTCGGGCCCAGGACTGGTGAAGCCTTCGGAGACCCTGTCCCTCACCTGCGCTGTCTCTGGTGGCTCCTTCAGCAGTTACTGGTGGAGCTGGATCCGCCAGCCCCCAGGGAAGGGACTGGAGTGGATTGGGGAGATCAATGGTAATAGTGGGAGCACCAACTACAACCCCTCCCTCAAGAGTCGAGTCACCATTTCAAAAGACGCGTCCAAGAACCAGTTCTCCCTGAAGCTGAGCTCTGTGACCGCCGCGGACACGGCCGTGTATTACTGTGCGAGATTTGGGGTAGTGGTATTTACTGCTATTACCCTTGACTACTGGGGCCAGGGAGTCCTGGTCACCGTCTCCTCA
Plate_2_B_18	2046	18200	384	634	IGHV4-93*01	IGHD3-18*01	IGHJ1-1*01	IGHM_01	ASRPNYYYGSGYYHAEYFEF	GCGAGCCGACCTAATTATTACTATGGTAGTGGTTATTACCACGCTGAATACTTCGAGTTC	GTATCAACGCAGAGTACGGGGAGGGTCCTGCTCACAAGGGAAATGCTCTCTGAGAGTCATGGACATCCTGTGCAAGAACATGAAGCACCTGTGGTTCTTCCTCCTCCTGGTGGCAGCTCCCAGATGGGTCCTGTCCCAGGTGCAGCTGCAGGAGTCGGGCCCAGGACTGGTGAAGCCTTCGGAGACCCTGTCCCTCACCTGCGCTGTCTCTGGTGGCTCTATCAGCAGTAGTTACTACTACTGGAGCTGGATCCGCCAGGCCCCAGGAAAGGGACTGGAGTGGATTGGGTACATCTATTATACTGGTAGCACCAACTACAACCCGTCCCTCAAGAGTCGAGTCACCATTTCAACAGACACGTCCAAGAACCAGTTCTCCCTGAAGCTGAGCTCTGTGAC…	CAGGTGCAGCTGCAGGAGTCGGGCCCAGGACTGGTGAAGCCTTCGGAGACCCTGTCCCTCACCTGCGCTGTCTCTGGTGGCTCTATCAGCAGTAGTTACTACTACTGGAGCTGGATCCGCCAGGCCCCAGGAAAGGGACTGGAGTGGATTGGGTACATCTATTATACTGGTAGCACCAACTACAACCCGTCCCTCAAGAGTCGAGTCACCATTTCAACAGACACGTCCAAGAACCAGTTCTCCCTGAAGCTGAGCTCTGTGACCGCCGCGGACACGGCCGTGTATTACTGTGCGAGCCGACCTAATTATTACTATGGTAGTGGTTATTACCACGCTGAATACTTCGAGTTCTGGGGCCAGGGCGCCCTGGTCACCGTCTCCTCA
Plate_2_B_19	2000	100675	351	431	IGHV2-173*01	N/A	IGHJ5-5*01	IGHM_01	ARLGNSLDV	GCACGGCTAGGTAACTCATTGGATGTC	GTGGTATCAACGCAGAGTACGGGGACTCCTGTGCCCCACCATGGACACGCTTTGCTCCACGCTCCTGCTGCTGACCGTCCCGTCCTGGGTCTTGTCCCAGGTGACCTTGAAGGAGTCTGGTCCTGCGCTGGTGAAACCCACACAGACCCTCACGCTGACCTGCACCTTCTCTGGGTTCTCACTCAGCACTAGTGGTATGGGTGTGGGCTGGATCCGTCAGCCCCCAGGGAAGGCCCTGGAATGGCTTGCAAGCATTTATTGGGATGATGATAAATACTACAGCACATCTCTGAAGAGCAGGCTCACCATCTCCAAGGACACCTCCAAAAACCAGGTGGTTCTAACAATGACCAACATGGACCCTGTGGACACAGCCACATATTACTGTGCACGGCTAGG…	CAGGTGACCTTGAAGGAGTCTGGTCCTGCGCTGGTGAAACCCACACAGACCCTCACGCTGACCTGCACCTTCTCTGGGTTCTCACTCAGCACTAGTGGTATGGGTGTGGGCTGGATCCGTCAGCCCCCAGGGAAGGCCCTGGAATGGCTTGCAAGCATTTATTGGGATGATGATAAATACTACAGCACATCTCTGAAGAGCAGGCTCACCATCTCCAAGGACACCTCCAAAAACCAGGTGGTTCTAACAATGACCAACATGGACCCTGTGGACACAGCCACATATTACTGTGCACGGCTAGGTAACTCATTGGATGTCTGGGGCCGGGGAGTTCTGGTCACCGTCTCCTCA
Plate_2_B_2	2269	78692	375	1500	IGHV3-53*01	IGHD2-12*01	IGHJ4-3*01	IGHM_01	ARVGEYCSGIYCYEGFDY	GCGAGAGTGGGGGAATATTGTAGTGGTATTTACTGCTATGAAGGCTTTGACTAC	TGGTATCAACGCAGAGTACGGGGAGCTCTGGGAGAGGAGCCCAGCCCCAGAATTCCCAGGTGTTTCTGTTCGGCGATCAGCACTAAACACAGAACACACCATGGAGTTTGTGCTGAGCTGGGTTTTCCTTGTTGCTCTTTTGAAAGGTGTCCAGTGTGAGGTGCAGCTGGTGGAGTCTGGGGGCGGCTTGGCAAAGCCTGGGGGGTCCCTGAGACTCTCCTGCGCAGCCTCTGGATTCACCTTCAGTGACTACTACATGCACTGGGTCCGCCAGGCTTCAGGGAAGGGGCTGGAGTGGGTCTCACGTATTAGTAATGGTGGTGGTAGCACATGGTACGCAGACTCCGTGAAGGGCAGATTCACCATCTCCAGAGAGAACGCCAAGAACACACTGTATCT…	GAGGTGCAGCTGGTGGAGTCTGGGGGCGGCTTGGCAAAGCCTGGGGGGTCCCTGAGACTCTCCTGCGCAGCCTCTGGATTCACCTTCAGTGACTACTACATGCACTGGGTCCGCCAGGCTTCAGGGAAGGGGCTGGAGTGGGTCTCACGTATTAGTAATGGTGGTGGTAGCACATGGTACGCAGACTCCGTGAAGGGCAGATTCACCATCTCCAGAGAGAACGCCAAGAACACACTGTATCTTCAAATGGACAGCCTGAGAGCTGAGGACACGGCTGTCTATTACTGTGCGAGAGTGGGGGAATATTGTAGTGGTATTTACTGCTATGAAGGCTTTGACTACTGGGGCCAGGGAGTCCTGGTCACCGTCTCCTCA
Plate_2_B_20	1983	27156	360	2004	IGHV4-174*02	IGHD4-24*01,IGHD6-35*01	IGHJ6-6*01	IGHM_01	ARDPGGVARLLDS	GCGAGAGATCCCGGGGGGGTAGCCCGACTTTTGGATTCC	GGTATCAACGCAGAGTACGGGGGAGGGTCCAGCTCACATGGGAAATGTTCTCTGAGAGTCACGGACATCCTGTGCAAGAACATGAAGCACCTGTGGTTCTTCCTCCTCCTGGTGGCAGCTCCCAGATGGGTCCTGTCCCAGGTGCAGCTGCAGGAGTCGGGCCCAGGACTGGTGAAGCCTTCGGAGACCCTGCCCCTCACTTGCGCTGTCTCTGGTACCTCCATCAGCACTAACTACTGGACCTGGATCCGCCAGGCCCCAGGGAAGGGACTGGAATGGATTGGACGTATCTCTGGGAGTAGTGGGAACACCGACTACAATTCCTCCCTCAAAAGTCGAGTCACCATTTCAATAGACACGGCCAACAACCTGTTCTCCCTGAAGTTGACCTCTGTGACC…	CAGGTGCAGCTGCAGGAGTCGGGCCCAGGACTGGTGAAGCCTTCGGAGACCCTGCCCCTCACTTGCGCTGTCTCTGGTACCTCCATCAGCACTAACTACTGGACCTGGATCCGCCAGGCCCCAGGGAAGGGACTGGAATGGATTGGACGTATCTCTGGGAGTAGTGGGAACACCGACTACAATTCCTCCCTCAAAAGTCGAGTCACCATTTCAATAGACACGGCCAACAACCTGTTCTCCCTGAAGTTGACCTCTGTGACCGCCGCGGACACGGCCGTCTATTACTGTGCGAGAGATCCCGGGGGGGTAGCCCGACTTTTGGATTCCTGGGGCCAGGGGGTCGTCGTCACCGTCTCCTCA
Plate_2_B_21	2066	4687	351	337	IGHV3-94*01	IGHD4-23*01,IGHD4-26*01	IGHJ4-3*01	IGHM_01	ARDRDSNFDY	GCGAGAGATCGGGACAGTAACTTTGACTAC	GTATCAACGCAGAGTACGGGGCTCCCTCTTCTGATGAAAAGCAGCCCAGCCCTGACCCTGCAGCTCTGGGAGAGGAGCCCAGCCCCAGAATTCCCAGGTGTTTCTGTTCGGCGATCAGCACTAAACACAGAACATACCATGGAGTTTGTGCTGAGCTGGGTTTTCCTTGTTGCTCTTTTGAAAGGTGTCCAGTGTGAGGTGCAGCTGGTGGAGTCTGGGGGCGGCTTGGCAAAGCCTGGGGGGTCCCTGAGACTCTCCTGTGTAGCCTCTGGATTCAGCTTCAGTGACTACTACATATACTGGGTCCGCCAGGCTCCAGGGAAGGGGCTGGAGTGGGTCTCAGGTATTAGTTATACTGGTGGTAGCACATACTATGCAGACTCCGTGAAGGGCAGATTC…	GAGGTGCAGCTGGTGGAGTCTGGGGGCGGCTTGGCAAAGCCTGGGGGGTCCCTGAGACTCTCCTGTGTAGCCTCTGGATTCAGCTTCAGTGACTACTACATATACTGGGTCCGCCAGGCTCCAGGGAAGGGGCTGGAGTGGGTCTCAGGTATTAGTTATACTGGTGGTAGCACATACTATGCAGACTCCGTGAAGGGCAGATTCACCATCTCCAGAGAGAACGCCAAGAACACACTGTATCTTCAAATGGACAGCCTGAGAGCTGAGGACACGGCTGTCTATTACTGTGCGAGAGATCGGGACAGTAACTTTGACTACTGGGGCCAGGGAGTCCTGGTCACCGTCTCCTCA
Plate_2_B_22	2189	24099	378	2031	IGHV4-93*01	IGHD3-15*01	IGHJ5-5*01	IGHM_01	ARDPDYEDDYGYYSSLDV	GCGAGAGATCCGGATTACGAGGATGATTACGGTTACTATTCCTCATTGGATGTC	GTGGTATCAACGCAGAGTACGGGAAATGTTCTCTGAGAGTCACGGACCTCCTGTGCAAGAACATGAAGCACCTGTGGTTCTTCCTCCTCCTGGTGGCAGCTCCCAGATGGGTCCTGTCCCAGGTGCAGCTGCAGGAGTCGGGCCCAGGACTGGTGAAGCCTTCGGAGACCCTGTCCCTCACCTGCGCTGTCTCTGGTGGCTCCATCAGCAGTGGTTACTACTACTGGAGCTGGATCCGCCAGCCCCCAGGGAAGGGACTGGAGTGGATTGGGTACATCACTTATAGTGGGAGCACCAGCTACAACCCGTCCCTCAAGAGTCGAGTCACCATTTCAAGAGACACGTCCAAGAACCAGTTCTCCCTGAAGCTGAGCTCTGTGACCGCCGCGGACACGGCCG…	CAGGTGCAGCTGCAGGAGTCGGGCCCAGGACTGGTGAAGCCTTCGGAGACCCTGTCCCTCACCTGCGCTGTCTCTGGTGGCTCCATCAGCAGTGGTTACTACTACTGGAGCTGGATCCGCCAGCCCCCAGGGAAGGGACTGGAGTGGATTGGGTACATCACTTATAGTGGGAGCACCAGCTACAACCCGTCCCTCAAGAGTCGAGTCACCATTTCAAGAGACACGTCCAAGAACCAGTTCTCCCTGAAGCTGAGCTCTGTGACCGCCGCGGACACGGCCGTGTATTACTGTGCGAGAGATCCGGATTACGAGGATGATTACGGTTACTATTCCTCATTGGATGTCTGGGGCCGGGGAGTTCTGGTCACCGTCTCCTCA
Plate_2_B_3	2237	57777	378	1166	IGHV4-72*01	IGHD2-13*01	IGHJ5-4*01	IGHM_01	ARVNTVVIVAAPSNRFDV	GCGAGAGTGAACACTGTAGTGATAGTGGCTGCTCCTTCCAACCGGTTCGATGTC	GGTATCAACGCAGAGTACGGGGAAATGTTCTCTGAGAGTCACGGACCTCCTGTGCAAGAACATGAAGCACCTGTGGTTCTTCCTCCTCCTGGTGGCAGCTCCCAGATGGGTCCTGTCCCAGGTGCAGCTGCAGGAGTCGGGCCCAGGACTGGTGAAGCCTACGGAGACCCTGTCCCTCACCTGCGCTGTCTCTGGCTACTCCATCAGCAGTGGTTCTGGCTGGAGCTGGATCCGCCAGCCCCCAGGGAAGGGGCTGGAGTGGATTGGGTATATCGGTGGTAGTAGTGGTACCTCCAACTACAACCCCTCCCTCAAGAGTCGAGTCACCATTTCAAAAGACACGTCCAAAAACCAGTTCTCCCTGAAGCTGAGCTCTGTGACCGCCGCGGACACGGCCGT…	CAGGTGCAGCTGCAGGAGTCGGGCCCAGGACTGGTGAAGCCTACGGAGACCCTGTCCCTCACCTGCGCTGTCTCTGGCTACTCCATCAGCAGTGGTTCTGGCTGGAGCTGGATCCGCCAGCCCCCAGGGAAGGGGCTGGAGTGGATTGGGTATATCGGTGGTAGTAGTGGTACCTCCAACTACAACCCCTCCCTCAAGAGTCGAGTCACCATTTCAAAAGACACGTCCAAAAACCAGTTCTCCCTGAAGCTGAGCTCTGTGACCGCCGCGGACACGGCCGTATATTACTGTGCGAGAGTGAACACTGTAGTGATAGTGGCTGCTCCTTCCAACCGGTTCGATGTCTGGGGCGCGGGAGTCCTGGTCACCGTCTCCTCA
Plate_2_B_6	2231	98949	357	290	IGHV7-135*01	IGHD3-15*01	IGHJ4-3*01	IGHM_01	VRYENYGHHFDY	GTGAGATATGAGAATTACGGCCACCACTTTGACTAC	GTGGTATCAACGCAGAGTACGGGGACCCAACAGCCACACCCCTCCTCGGGAGAATCCCCTAGTGCACAGCTCCTCACCATGGACCTCACCTGGAGCATCCTTTTCTTGGTGGCAGCAGCAACATGTGCCCACTCCCAGGTGCAGTTGGTGCAGTCTGGGCCTGAGGTGAAGCAGCCGGGGGCCTCAGTGAAGGTCTCCTGCAAGGCTTCTGGTTACAGATTCACTGACAATGGTATGCATTGGGTGCGACAGGCCCCTGGACAGGGCCTTGAGTACATGGGATGGATGAACACCTACACTGGGAGCCCAACGTATGCCCAGGGCTTCACAGAACGGTTTGTCTTCTCCATGGACACCTCTGTCAGCACAATATACCTGCAGATCAACAGCCTAAAGGGT…	CAGGTGCAGTTGGTGCAGTCTGGGCCTGAGGTGAAGCAGCCGGGGGCCTCAGTGAAGGTCTCCTGCAAGGCTTCTGGTTACAGATTCACTGACAATGGTATGCATTGGGTGCGACAGGCCCCTGGACAGGGCCTTGAGTACATGGGATGGATGAACACCTACACTGGGAGCCCAACGTATGCCCAGGGCTTCACAGAACGGTTTGTCTTCTCCATGGACACCTCTGTCAGCACAATATACCTGCAGATCAACAGCCTAAAGGGTGAGGACACGGCCGTTTATTATTGTGTGAGATATGAGAATTACGGCCACCACTTTGACTACTGGGGCCAGGGAGTCCTGGTCACCGTCTCCTCA
Plate_2_B_7	1645	1774	366	163	IGHV5-15*01	IGHD3-17*01,IGHD3-19*01,IGHD7-40*01	IGHJ6-6*01	IGHG3_01	AKNPGGLGGNYGLDS	GCGAAAAATCCCGGGGGTCTGGGGGGAAACTACGGTTTGGATTCC	AGGTATCAACGCAGAGTACGGGGAGTCTCCCTCACCGCACAGCTGGGATCTCAGTGCTTCCTTTTCTGTCCTCCACCACGATGGGGTCAACTGCCATCCTCACCCTCCTACTGGCTGTTCTCCAAGGAGTCTGTGCCGAGGTGCAGCTGGTGCAGTCTGGAGGAGAGGTGAAAAGGCCCGGGGAGTCTCTGAAGATCTCCTGTAAGACTTCCGGATACTATTTTACCACCTACTGGATCAACTGGGTGCGCCAGATGCCCGGAAAAGGCCTGGAGTGGATGGGGGCGATTGATCCTAGTAATTCTGATGTCAGATATAGTCCGTCCTTCCAAGGCCAGGTCACCCTCTCAGTCGACGAGTCCATCAGTACCGCCTACCTGCAGTGGAGCAGCCTGAAGG…	GAGGTGCAGCTGGTGCAGTCTGGAGGAGAGGTGAAAAGGCCCGGGGAGTCTCTGAAGATCTCCTGTAAGACTTCCGGATACTATTTTACCACCTACTGGATCAACTGGGTGCGCCAGATGCCCGGAAAAGGCCTGGAGTGGATGGGGGCGATTGATCCTAGTAATTCTGATGTCAGATATAGTCCGTCCTTCCAAGGCCAGGTCACCCTCTCAGTCGACGAGTCCATCAGTACCGCCTACCTGCAGTGGAGCAGCCTGAAGGCCTCGGACTCCGCCACATATTACTGTGCGAAAAATCCCGGGGGTCTGGGGGGAAACTACGGTTTGGATTCCTGGGGTCAAGGGGTCGTCGTCACCGTCTCCTCA
Plate_2_B_8	2065	63469	366	259	IGHV3-187*01,IGHV3-187*02	IGHD3-16*01,IGHD5-29*01	IGHJ6-6*01	IGHM_01	TTGSGPVDYGLDS	ACCACAGGGAGTGGCCCCGTCGACTACGGTTTGGATTCC	GGTATCAACGCAGAGTACGGGGAGCTCTGGGAGAGGAGCCCCAGCCTGGGATTGCCAGGAGTTTCCACTTGGTGCCCAGCACTGAACACAGAAGACCAGCCATGGAGTTGGGGCTGAGCTGGGTTTTCCTTGTTGCTCTTTTAAAAGGTGTGCTGTGTGAGGTGCAGCTGGTGGAGTCTGGGGCAGGCTTGGTCCAGCCTGGCGGGTCCCTGAGACTCTCCTGTGCAGCCTCTGGATTCACCTTCAGTAACTCCTGGATGAACTGGGTCCGCCAGGCTCCAGGGAAGGGGCTAGAGTGGGTTGCCCGTATTAAAAGGAAAGCTGATGGTGAGACAGCACATTACGCCGCATCTGTGAAAGGCAGATTCACCATCTCAAGAGACGATTCAAAGAACACAC…	GAGGTGCAGCTGGTGGAGTCTGGGGCAGGCTTGGTCCAGCCTGGCGGGTCCCTGAGACTCTCCTGTGCAGCCTCTGGATTCACCTTCAGTAACTCCTGGATGAACTGGGTCCGCCAGGCTCCAGGGAAGGGGCTAGAGTGGGTTGCCCGTATTAAAAGGAAAGCTGATGGTGAGACAGCACATTACGCCGCATCTGTGAAAGGCAGATTCACCATCTCAAGAGACGATTCAAAGAACACACTGTACCTGCAAATGAACAGCCTGAAAACCGAGGACACGGCCGTGTATTACTGCACCACAGGGAGTGGCCCCGTCGACTACGGTTTGGATTCCTGGGGCCAAGGGGTCGTCGTCACCGTCTCCTCA
Plate_2_B_9	2684	15514	357	977	IGHV3-172*01,IGHV3-37*01	IGHD4-23*01,IGHD4-26*01	IGHJ1-1*01	IGHM_01	ATGREYSQGF	GCTACAGGCCGGGAATACAGCCAGGGTTTC	ACAGGGTATCAACGCAGAGTACGGGAGCTCTGGGAGAGGAGACCCAGCCTTGGGATTTCCAGCTGTCTCCACTTGGTGATCGACACTGAACACAGGAGACTCACCATGGAGTTTGTACTGAGCTGGGTTTTCCTTGTTGCCATTTTAAAAGGTGTCCAGTGTGAGGTGCAGCTGGTGGAGTCTGGGGGAGGCCTGGTCCAGCCTGGCGGGTCCCTGAGACTCTCCTGTGCAGCCTCTGGATTCACCTTCAGTACTTCTGATTTACACTGGGTCCGCCAGGCTTCTGGGAAAGGACTGGAGTGGGTTGGACGTATTAGAAGCAAATCTAACTATTACGAGACAGCATACGCTGCGTCGGTGAAAGGCAAATTCATCATTTCCAGAGATGATTCAAAGAAC…	GAGGTGCAGCTGGTGGAGTCTGGGGGAGGCCTGGTCCAGCCTGGCGGGTCCCTGAGACTCTCCTGTGCAGCCTCTGGATTCACCTTCAGTACTTCTGATTTACACTGGGTCCGCCAGGCTTCTGGGAAAGGACTGGAGTGGGTTGGACGTATTAGAAGCAAATCTAACTATTACGAGACAGCATACGCTGCGTCGGTGAAAGGCAAATTCATCATTTCCAGAGATGATTCAAAGAACACGGCGTTTCTGCAGATGAACAGCCTGCAAACCGAGGACACGGCCGTATATTATTGTGCTACAGGCCGGGAATACAGCCAGGGTTTCTGGGGCCAGGGCGCCCTGGTCACCGTCTCCTCA
Plate_2_NKB_1	2272	69578	375	166	IGHV3-76*02	IGHD3-18*01	IGHJ3-2*01	IGHM_01	AKRPTYYYGSGYHDAFDF	GCGAAGCGCCCTACGTATTACTATGGTAGTGGTTATCATGATGCTTTTGATTTC	GTATCAACGCAGAGTACGGGGAGCTCTGGGAGAGGAGCCCAGCACTGGAAGTCCACAGTGTTCCATTCGGTGATCAGCACTGAACACAGAGGACTCACCATGGAGTCTGGGCTGAGCTGGGTTTTCCTTGTTGCTATTTTAAGAGGTGTCCAGTGTGAGGTGCAGCTGGTGGAGACTGGAGGAGGCTTGGCAAAGCCTGGGGGGTCCCTGAGACTCTCCTGTGCAGCCTCTGGATTCACCTTCAGTAGCTACAGCATGCACTGGGTCCGCCAGGCTCCAGGGAAGGGGCTGGAGTGGATCTCAGCTATTAATAGTGGTGGGGGTAGCACATGGTACACAGACTCTGTGAAGGGCCGATTCACCATCTCCAGAGACAACTCAAAGAACACGCTCTCCCTG…	GAGGTGCAGCTGGTGGAGACTGGAGGAGGCTTGGCAAAGCCTGGGGGGTCCCTGAGACTCTCCTGTGCAGCCTCTGGATTCACCTTCAGTAGCTACAGCATGCACTGGGTCCGCCAGGCTCCAGGGAAGGGGCTGGAGTGGATCTCAGCTATTAATAGTGGTGGGGGTAGCACATGGTACACAGACTCTGTGAAGGGCCGATTCACCATCTCCAGAGACAACTCAAAGAACACGCTCTCCCTGCAAATGAACAGCCTGAGAGCTGAGGACACGGCCGTGTATTACTGTGCGAAGCGCCCTACGTATTACTATGGTAGTGGTTATCATGATGCTTTTGATTTCTGGGGCCAAGGGCTCAGGGTCACCGTCTCTTCA
Plate_2_NKB_10	2049	26064	366	1352	IGHV3-88*01	IGHD3-18*01	IGHJ6-6*01	IGHM_01	TRVGYYGSDPRGS	ACTAGAGTAGGTTACTATGGTAGTGACCCAAGGGGTTCC	GGTATCAACGCAGAGTACGGGGAGCTCTGGGAGGGGAGCCCCAGCCTGGGATTCACAGCAGTTTCCACTTGGTGACCAGCACTGAACACAGACCTCCAACCATGGAGTCTGGGCTGAGCTGGGTTTTCCTTCTTGTTGCTATTTTAAAAGGTGTCCAGTGTGAGGTGCGGCTGGTGGAGTCTGGGGGAGGCTTGGTCCAGCCTGGCGGGTCCCTGAGACTCTCCTGTGCAGCCTCTGGATTCACCTTCAGTGACTACTACATAAGCTGGGTCCGCCAGGCTCCAGGGAAGGGGCCGGAGTGGGTTGGTTTCATCAGAAACAAAGCTAATGGTGGGACAGCAGAATACGCCGCGTCTGTGAAAGGCAGATTCACCATCTCAAGAGATGATTCCAATAGCA…	GAGGTGCGGCTGGTGGAGTCTGGGGGAGGCTTGGTCCAGCCTGGCGGGTCCCTGAGACTCTCCTGTGCAGCCTCTGGATTCACCTTCAGTGACTACTACATAAGCTGGGTCCGCCAGGCTCCAGGGAAGGGGCCGGAGTGGGTTGGTTTCATCAGAAACAAAGCTAATGGTGGGACAGCAGAATACGCCGCGTCTGTGAAAGGCAGATTCACCATCTCAAGAGATGATTCCAATAGCATTGCCAGTCTGCAAATGGACAGCCTGAAAACCGAGGACACGGCCGTGTATTATTGTACTAGAGTAGGTTACTATGGTAGTGACCCAAGGGGTTCCTGGGGCCAAGGGGTCGCCGTCACCGTCTCCTCA
Plate_2_NKB_12	2222	30324	357	357	IGHV1-105*01	IGHD1-8*01	IGHJ4-3*01	IGHM_01	ARPLVGANDFDY	GCGAGACCCCTAGTGGGAGCAAACGACTTTGACTAC	GGTATCAACGCAGAGTACGGGGATCACACAACAACCACATCCCCCCCTACAGACGCCCCCAGAGCACAGCACCTCACCATGGACTGGATATGGAGGATCCTCCTCTTGGTGGCAGCAGCTACAGGCGCCCACTCCCAGGTGCAGCTGGTGCAGTCTGGGGCTGAGGTGAAGAAGCCTGGGTCCTCAGTGAAGGTATCCTGCAAGGCTTCCGGATACACCTTCACTGACTACTACATGCACTGGGTGCGACAGGCCCCTCGACAAGGGCTTGAGTGGATGGGATGGATCAACCCTTACAATGGCAACACAAAGTATGCACAGAAGTTCCAGGGCAGAGTCACCATGACCAGAGACACATCGACGAGCACAGCCTACATGGAGCTGAGCAGCCTGAGATCT…	CAGGTGCAGCTGGTGCAGTCTGGGGCTGAGGTGAAGAAGCCTGGGTCCTCAGTGAAGGTATCCTGCAAGGCTTCCGGATACACCTTCACTGACTACTACATGCACTGGGTGCGACAGGCCCCTCGACAAGGGCTTGAGTGGATGGGATGGATCAACCCTTACAATGGCAACACAAAGTATGCACAGAAGTTCCAGGGCAGAGTCACCATGACCAGAGACACATCGACGAGCACAGCCTACATGGAGCTGAGCAGCCTGAGATCTGAGGACACGGCCGTGTATTACTGTGCGAGACCCCTAGTGGGAGCAAACGACTTTGACTACTGGGGCCAGGGAGTCCTGGTCACCGTCTCCTCA
Plate_2_NKB_13	1320	1954	363	220	IGHV4-117*01	IGHD3-41*01	IGHJ3-2*01	IGHM_01	ARDRGNYNSGAYDF	GCGCGAGATCGAGGGAATTACAACTCGGGGGCTTATGATTTC	GTATCAACGCAGAGTACGGGGAATGCTCTCTGAGAGTCACGGACATCCTGTGCAAGAACATGAAGTATCTGTGGTTCTTCCTCCTCCTGGTGGCAGCTCCCAGATGGGTCCTGTCCCAGCTGCAGCTACAGGAGTCGGGCCCAACACTGGTGAAGCCTTCAGAGGCCCTGTCCCTCACCTGCGCTGTCTCTGGTGGCTCCATCACTAGTTCCTACTGGAGCTGGATCCGCCAGTCCCCAGGGAAGGGACTGGAGTGGATTGCACGTTTCTCTGGTAGTGGTGGGAGTACCACCTACAATCCCTCCCTCGAGAGTCGAGTCACCGTTTCAACAGACACGTCCAAGAACCAGTTGTCCCTGAAGCTGAGTTCTGTGACCGCCGCGGACACGGCCGTATATT…	CAGCTGCAGCTACAGGAGTCGGGCCCAACACTGGTGAAGCCTTCAGAGGCCCTGTCCCTCACCTGCGCTGTCTCTGGTGGCTCCATCACTAGTTCCTACTGGAGCTGGATCCGCCAGTCCCCAGGGAAGGGACTGGAGTGGATTGCACGTTTCTCTGGTAGTGGTGGGAGTACCACCTACAATCCCTCCCTCGAGAGTCGAGTCACCGTTTCAACAGACACGTCCAAGAACCAGTTGTCCCTGAAGCTGAGTTCTGTGACCGCCGCGGACACGGCCGTATATTACTGTGCGCGAGATCGAGGGAATTACAACTCGGGGGCTTATGATTTCTGGGGCCAAGGGCTCAGGGTCACCGTCTCTTCA
Plate_2_NKB_14	2271	84817	366	254	IGHV3-128*01	IGHD3-15*01	IGHJ5-4*01	IGHM_01	TRDYGYSYARFDV	ACTAGGGATTACGGTTACAGCTACGCCCGGTTCGATGTC	GTGGTATCAACGCAGAGTACGGGGAGCTCTGGGAGAGGAGCCCCAGTCTGGGATTCCCAGGAGTTTCCACTTGGTGACCAGCACTGAACACAGACCACCAGCCATGGAGTTGGGGCTGACCTGGGTTTTCCTTGTTGCTCTTTTAAAAGGTGTGCAGTGTGAGGTGCAGCTGGTGGAGTCTGGGGGAGGCTTGGTCCAGCCGGGGGGGTCCCTGAGACTTTCCTGTGCAGCCTCCGGATTCACCTTCAGTGACTCCTACCTGTACTGGGTCCGCCAGGCTCCAGGAAAGGGGCTGGAATGGGTGGGCTTCATTAGAAGTAAACCTTACGGTGGGACAACAGAATACGCCGCGTCTGTGAAAGGCAGGTTCACCATCTCCAGAGATGATTCCAAAAGCAT…	GAGGTGCAGCTGGTGGAGTCTGGGGGAGGCTTGGTCCAGCCGGGGGGGTCCCTGAGACTTTCCTGTGCAGCCTCCGGATTCACCTTCAGTGACTCCTACCTGTACTGGGTCCGCCAGGCTCCAGGAAAGGGGCTGGAATGGGTGGGCTTCATTAGAAGTAAACCTTACGGTGGGACAACAGAATACGCCGCGTCTGTGAAAGGCAGGTTCACCATCTCCAGAGATGATTCCAAAAGCATCGCCTATCTGCAAATGAGCAGCCTGAAAACCGAGGACACGGCCGTGTATTACTGTACTAGGGATTACGGTTACAGCTACGCCCGGTTCGATGTCTGGGGCCCGGGAGTCCTGGTCACCGTCTCCTCA
Plate_2_NKB_16	2205	20701	348	749	IGHV4-174*02	IGHD2-12*01,IGHD2-9*01,IGHD3-18*01	IGHJ4-3*01	IGHM_01	ARGYGPFDF	GCGAGGGGCTATGGCCCATTTGACTTC	GGTATCAACGCAGAGTACGGGAGGGTCCAGCTCACATGGGAAATGTTCTCTGAGAGTCACGGACATCCTGTGCAAGAACATGAAGCACCTGTGGTTCTTCCTCCTCCTGGTGGCAGCTCCCAGATGGGTCCTGTCCCAGGTGCAGCTGCAGGAGTCGGGCCCAGGACTGGTGAAGCCTTCGGAGACCCTGCCCCTCACCTGCGCTGTCTCTGGTGTCTCCATCAGCAGTAACTTCTGGAGCTGGATCCGCCAGGCCCCAGGGAAGGGACTGGAGTGGATTGCACGTATCTATGGTACTGGTGGGAAAACCGACTACAATCCCTCCCTCAAGAGTCGAGTCACCATTTCAATGGACACGTCCAAGAACCAGTTCTCCCTGAACCTGAGGTCTGTGACCGC…	CAGGTGCAGCTGCAGGAGTCGGGCCCAGGACTGGTGAAGCCTTCGGAGACCCTGCCCCTCACCTGCGCTGTCTCTGGTGTCTCCATCAGCAGTAACTTCTGGAGCTGGATCCGCCAGGCCCCAGGGAAGGGACTGGAGTGGATTGCACGTATCTATGGTACTGGTGGGAAAACCGACTACAATCCCTCCCTCAAGAGTCGAGTCACCATTTCAATGGACACGTCCAAGAACCAGTTCTCCCTGAACCTGAGGTCTGTGACCGCCGCGGACACGGCCGTCTATTACTGTGCGAGGGGCTATGGCCCATTTGACTTCTGGGGCCAGGGAGTCCTGGTCACCGTCTCCTCA
Plate_2_NKB_17	2027	94225	363	1063	IGHV4-144*01,IGHV4-144*02	IGHD3-17*01,IGHD3-19*01	IGHJ4-3*01	IGHM_01	ARDWFGWGDYLDY	GCGAGAGATTGGTTTGGCTGGGGTGATTACCTTGACTAC	GTGGTATCAACGCAGAGTACGGGGAAATGCTCTCTGAGAGTCACGGACATCCTGTGCAAGAACATGAAGCACCTGTGGTTCTTCCTCCTCCTGGTGGCAGCTCCCAGATGGGTACTGTCCCAGGTGCAGCTGCAGGAGTCGGGCCCAGGACTGGTGAAGCCTTCGGAGACCCTGTCCCTCACCTGCGCTGTCTCTGGTGGCTCCATCAGCGATTACTACTACTGGAACTGGATCCGCCAACCCCCAGGGAAGGGGCTGGAGTGGATTGGGAATATCTATGGTAATAGTGCGAGCACCTACTACAACCCCTCCCTCAAGAGTCGAGTCACCATTTCAAAAGACACGTCCAAGAACCAGTTCTTCCTGAAGCTGAGCTCTGTGACCGCCGCGGACACCGCC…	CAGGTGCAGCTGCAGGAGTCGGGCCCAGGACTGGTGAAGCCTTCGGAGACCCTGTCCCTCACCTGCGCTGTCTCTGGTGGCTCCATCAGCGATTACTACTACTGGAACTGGATCCGCCAACCCCCAGGGAAGGGGCTGGAGTGGATTGGGAATATCTATGGTAATAGTGCGAGCACCTACTACAACCCCTCCCTCAAGAGTCGAGTCACCATTTCAAAAGACACGTCCAAGAACCAGTTCTTCCTGAAGCTGAGCTCTGTGACCGCCGCGGACACCGCCGTGTATTACTGTGCGAGAGATTGGTTTGGCTGGGGTGATTACCTTGACTACTGGGGCCAGGGAGTCCTGGTCACCGTCTCCTCA
Plate_2_NKB_18	2226	50628	348	557	IGHV4-93*01	N/A	IGHJ4-3*01	IGHM_01	ARVGGFHY	GCGAGAGTCGGCGGGTTTCACTAC	GGTATCAACGCAGAGTACGGGGAGGGTCCAGCTCACATGGGAAATGTTCTCTGAGAGTCACGGACCTCCTGTGCAAGAACATGAAGCACCTGTGGTTCTTCCTCCTCCTGGTGGCAGCTCCCAGATGGGTCCTGTCCCAGGTGCAGCTGCAGGAGTCGGGCCCAGGACTGGTGAAGCCTTCGGAGACCCTGTCCCTCACCTGCGCTGTCTCTGGTGGCTCCATCAGCAATGGTTACTACTACTGGAGCTGGATCCGCCAGCCCCCAGGGAAGGGACTGGAGTGCATTGGGTACATCACTTATAGTGGGAGCACCAGCTACAACCCGTCCCTCAAGAGTCGAGTCACCATTTCAAGAGACACGTCCAAGAACCAGTTCTCCCTGAAGCTGAGCTCTGTGA…	CAGGTGCAGCTGCAGGAGTCGGGCCCAGGACTGGTGAAGCCTTCGGAGACCCTGTCCCTCACCTGCGCTGTCTCTGGTGGCTCCATCAGCAATGGTTACTACTACTGGAGCTGGATCCGCCAGCCCCCAGGGAAGGGACTGGAGTGCATTGGGTACATCACTTATAGTGGGAGCACCAGCTACAACCCGTCCCTCAAGAGTCGAGTCACCATTTCAAGAGACACGTCCAAGAACCAGTTCTCCCTGAAGCTGAGCTCTGTGACCGCCGCGGACACGGCCGTGTATTACTGTGCGAGAGTCGGCGGGTTTCACTACTGGGGCCAGGGAGTCCTGGTCACCGTCTCCTCA
Plate_2_NKB_19	1964	2930	369	237	IGHV4-117*01	IGHD5-27*01,IGHD5-30*01	IGHJ4-3*01	IGHM_01	ARIGGGYSGYSSVFDY	GCGAGAATCGGGGGTGGATACAGTGGGTACAGTTCAGTCTTTGACTAC	GCAGTGGTATCAACGCAGAGTACGGGACGGACATCCTGTGCAAGAACATGAAGCACCTGTGGTTCTTCCTCCTCCTGGTGGCAGCTCCCAGATGGGTCCTGTCCCAGGTGCAGCTGCAGGAGTCGGGCCCAGGACTGGTGAAGCCTTCGGAGACCCTGTCCCTCACCTGCGCTGTCTCTGGTGGCTCCATCAGCGGTTACTACTGGAACTGGATCCGCCAACCCCCAGGGAAGGGGCTGGAGTGGATTGGGTATATCGGTGGTAGTAGTGGGAGCACCTACTACAACCCCTCCCTCAAGAGTCGAGTCACCATTTCAACGGACACGTCCAAGAACCAGTTCTCCCTGAAGCTGAGCTCTGTGACCGCCGCGGACACGGCCGTGTATTACTGTGCGAGAA…	CAGGTGCAGCTGCAGGAGTCGGGCCCAGGACTGGTGAAGCCTTCGGAGACCCTGTCCCTCACCTGCGCTGTCTCTGGTGGCTCCATCAGCGGTTACTACTGGAACTGGATCCGCCAACCCCCAGGGAAGGGGCTGGAGTGGATTGGGTATATCGGTGGTAGTAGTGGGAGCACCTACTACAACCCCTCCCTCAAGAGTCGAGTCACCATTTCAACGGACACGTCCAAGAACCAGTTCTCCCTGAAGCTGAGCTCTGTGACCGCCGCGGACACGGCCGTGTATTACTGTGCGAGAATCGGGGGTGGATACAGTGGGTACAGTTCAGTCTTTGACTACTGGGGCCAGGGAGTCCTGGTCACCGTCTCCTCA
Plate_2_NKB_2	2278	101408	363	635	IGHV3-50*01	IGHD4-23*01,IGHD4-26*01	IGHJ4-3*01	IGHM_01	ARAVYSNYGGYFDY	GCGAGAGCTGTATACAGTAACTACGGTGGCTACTTTGACTAC	GTGGTATCAACGCAGAGTACGGGGAGCTCTGGGAGAGGAGCCCAGCCCTGGAAGTCCACAGTGTTCCATTCGGTGATCAGCACAGAACACAGAGGACTCACCATGAAGTTTGGGCTGAGCTGGGTTTTCCTTGTTGCTATTTTAAGAGGTGTCCAGTGTGAGGTGCAGCTGGTGGAGTCTGGAGGAGGCTTGGTTCAGCCTGGGGGGTCCCTGAGACTCTCCTGTGCAGCCTCTGGATTCACCTTCAGTAGCTATGGCATGCACTGGGTCCGCCAGGCTCCAGGGAAGGGGCTGGAGTGGGTGGCAGTTATATCGTATGATGGAAGTAAGAAATACTACGCAGACTCTGTGAAGGACCGATTCACCATCTCCAGAGACAATTCCAAGAACATGCTATAT…	GAGGTGCAGCTGGTGGAGTCTGGAGGAGGCTTGGTTCAGCCTGGGGGGTCCCTGAGACTCTCCTGTGCAGCCTCTGGATTCACCTTCAGTAGCTATGGCATGCACTGGGTCCGCCAGGCTCCAGGGAAGGGGCTGGAGTGGGTGGCAGTTATATCGTATGATGGAAGTAAGAAATACTACGCAGACTCTGTGAAGGACCGATTCACCATCTCCAGAGACAATTCCAAGAACATGCTATATCTTCAAATGAACAACCTGAAATTGGAGGACACGGCCGTGTATTACTGTGCGAGAGCTGTATACAGTAACTACGGTGGCTACTTTGACTACTGGGGCCAGGGAGTCCTGGTCACCGTCTCCTCA
Plate_2_NKB_20	2257	35151	360	467	IGHV3-88*01	IGHD1-4*01,IGHD3-17*01,IGHD3-19*01	IGHJ4-3*01	IGHM_01	ALYSYTGFGTK	GCTTTATACTCATATACTGGGTTCGGAACAAAG	GGTATCAACGCAGAGTACGGGGAGCTCTGGGAGAGGAGCCCCAGCCTGGGATTCACAGCAGTTTCCACTTGGTGACCAGCACTGAACACAGACCACCAACCATGGAGTCTGGGCTGAGCTGGGGTTTCCTTCTTGTTGCTATTTTAAAAGGTGTCCAGAGTGAGGTGCGGCTGGTGGAGTCTGGGGGAGGCTTGGTCCAGCCTGGCGGGTCCCTGAGACTCTCCTGTGCAGCCTCTGGATTCACCTTCAGTGACTACTACTTGAGCTGGGTCCGCCAGGCTCCAGGGAAGGGGCCGGAGTGGGTAGGTTTCATTAGAAACAAACCTAGTGGTGGGACAGCAGAATACGCCGCGTCTGTGAGAGGCAGATTTACCATCTCAAGAGATGATTCCAAAAGCA…	GAGGTGCGGCTGGTGGAGTCTGGGGGAGGCTTGGTCCAGCCTGGCGGGTCCCTGAGACTCTCCTGTGCAGCCTCTGGATTCACCTTCAGTGACTACTACTTGAGCTGGGTCCGCCAGGCTCCAGGGAAGGGGCCGGAGTGGGTAGGTTTCATTAGAAACAAACCTAGTGGTGGGACAGCAGAATACGCCGCGTCTGTGAGAGGCAGATTTACCATCTCAAGAGATGATTCCAAAAGCATTGGCAGTCTGCAAATGAACAGCCTGAAAACCGAGGACACGGCCGTGTATTACTGTGCTTTATACTCATATACTGGGTTCGGAACAAAGTGGGGCCAGGGAGTCCTGGTCACCGTCTCCTCA
Plate_2_NKB_21	2040	59275	369	631	IGHV4-144*01,IGHV4-144*02	IGHD1-1*01	IGHJ1-1*01	IGHM_01	ARDRMLAGTMGYFEF	GCGAGAGATCGGATGTTAGCTGGAACTATGGGATACTTCGAGTTC	GGTATCAACGCAGAGTACGGGGACATGGGAAATGCTCTCTGAGAGTCACGGACATCCTGTGCAAGAACATGAAGCACCTGTGGTTCTTCCTCCTCCTGGTGGCAGCTCCCAGATGGGTACTGTCCCAGGTGCAGCTGCAGGAGTCGGGCCCAGGACTGGTGAAGCCTTCGGAGACCCTGTCCCTCACCTGCGCTGTCTCTGGTGGCTCCATCAGCGATTACTACTACTGGAACTGGATCCGCCAACCCCCAGGGAAGGGGCTGGAGTGGATTGGGAATATCTATGGTAATAGTGCGAGCACCTACTACAACCCCTCCCTCAAGAGTCGAGTCACCATTTCAAAAGACACGTCCAAGAACCAGTTCTTCCTGAAGCTGAGCTCTGTGACCGCCGCGGACA…	CAGGTGCAGCTGCAGGAGTCGGGCCCAGGACTGGTGAAGCCTTCGGAGACCCTGTCCCTCACCTGCGCTGTCTCTGGTGGCTCCATCAGCGATTACTACTACTGGAACTGGATCCGCCAACCCCCAGGGAAGGGGCTGGAGTGGATTGGGAATATCTATGGTAATAGTGCGAGCACCTACTACAACCCCTCCCTCAAGAGTCGAGTCACCATTTCAAAAGACACGTCCAAGAACCAGTTCTTCCTGAAGCTGAGCTCTGTGACCGCCGCGGACACCGCCGTGTATTACTGTGCGAGAGATCGGATGTTAGCTGGAACTATGGGATACTTCGAGTTCTGGGGCCAGGGCGCCCTGGTCACCGTCTCCTCA
Plate_2_NKB_22	2270	105861	375	112	IGHV3-122*01	IGHD5-27*01,IGHD5-30*01,IGHD5-32*01	IGHJ4-3*01	IGHM_01	AKDRGTVGTVIPGRPWIY	GCGAAAGATCGGGGTACAGTGGGTACAGTTATTCCAGGGCGCCCTTGGATCTAC	TATCAACGCAGAGTACGGGGAGCTCTGGGAGAGGAGCCCAGCCCCAGAATTCCCAGGTATTTCTGTTCGGCGATCAGCACTAAACACAGAACATACCATGGAGTTTGTGCTGAGCTGGGTTTTCCTTGTTGCTCTTTTGAAAGGTGTCCAGTGTGAGGTGCAGCTGGTGGAGTCTGGGGGCGGCTTGGCAAAGCCTGGGGGGTCCCTGAGACTCTCCTGCGCAGCCTCCGGATTCACCTTCAGTGACTACTACATGGACTGGGTCCGCCAGGCTCCAGGGAAGGGGCTGGAGTGGGTCTCACGTATTAGTAATGGTGGTGGTAGCACATGGTACGCAGACTCCGTGAAGGGCAGATTCACCATCTCCAGAGAGAACGCCAAGAACACACTGTATCTTCA…	GAGGTGCAGCTGGTGGAGTCTGGGGGCGGCTTGGCAAAGCCTGGGGGGTCCCTGAGACTCTCCTGCGCAGCCTCCGGATTCACCTTCAGTGACTACTACATGGACTGGGTCCGCCAGGCTCCAGGGAAGGGGCTGGAGTGGGTCTCACGTATTAGTAATGGTGGTGGTAGCACATGGTACGCAGACTCCGTGAAGGGCAGATTCACCATCTCCAGAGAGAACGCCAAGAACACACTGTATCTTCAAATGAACAGCCTGAGAGCTGAGGACACGGCTGTCTATTACTGTGCGAAAGATCGGGGTACAGTGGGTACAGTTATTCCAGGGCGCCCTTGGATCTACTGGGGCCAGGGAGTCCTGGTCACCGTCTCCTCA
Plate_2_NKB_24	819	1998	412	598	IGHV4-144*01	IGHD1-8*01	IGHJ1-1*01	IGHM_01	ARGSGSYKRYFEF	GCGAGAGGGAGTGGGAGCTACAAGAGGTACTTCGAGTTC	TGGTATCAACGCAGAGTACGGGGAAAATGCTCTCTGAGAGTTACGGACATCCTGTGCAAGAACATGAAGCACCTGTGGTTCTTCCTCCTCCTGGTGGCAGCTCCCAGATGGGTCCTGTCCCAGGTGAAGCTGCAGCAGTGGGGCGAAGGACTGGTGAAGCCTTCGGAGACCCTGTCCCTCACCTGCGCTGTCTATGGTGGCTCCATCAGCGGTTACTACTACTGGAGCTGGATCCGCCAGCCCCCAGGGAAGGGACTGGAGTGGATTGGGTATATCTATGGTAATAGTGCCAGCACCAACTACAACCCCTCCCTCAAGAATCGAGTCACCATTTCAAAAGACACGTCCAAGAACCAGTTCTCCCTGAAGCTGAGCTCTGTGACCGCCGCGGACACGGCC…	CAGGTGAAGCTGCAGCAGTGGGGCGAAGGACTGGTGAAGCCTTCGGAGACCCTGTCCCTCACCTGCGCTGTCTATGGTGGCTCCATCAGCGGTTACTACTACTGGAGCTGGATCCGCCAGCCCCCAGGGAAGGGACTGGAGTGGATTGGGTATATCTATGGTAATAGTGCCAGCACCAACTACAACCCCTCCCTCAAGAATCGAGTCACCATTTCAAAAGACACGTCCAAGAACCAGTTCTCCCTGAAGCTGAGCTCTGTGACCGCCGCGGACACGGCCGTGTATTACTGTGCGAGAGGGAGTGGGAGCTACAAGAGGTACTTCGAGTTCTGGGGCCAGGGCGCCCTGGTCACCGTCTCCTCAGGGAGTGCATCCGCCCCAACCCTTTTCCCCCTCGTC…
Plate_2_NKB_25	2228	56226	356	523	IGHV4-117*01	IGHD5-27*01,IGHD5-28*01,IGHD5-29*01	IGHJ4-3*01	IGHM_01	ARDRALRGYGFDS	GCGCGAGACCGCGCCCTTCGTGGATACGGATTTGACTCC	TCTGCGTTGTGGTATCAACGCAGAGTACGGGGACATGGGAAATGCTCTCTGAGAGTCACGGACATCCTGTGCAAGAACATGAAGCACCTGTGGTTCTTCCTCCTCCTGGTGGCAGCTCCCAGATGGGTCCTGTCCCACGTGCTACTGCAGGAGTCGGGCCCAGGACTGGTGAAGCCTTCGGAGACCCTGTCCCTCAGCTGCACTGTGTCTGGTGGCTCCCTCAGGGGTTACTCCTGGGGCTGGATCCGCCAGCCCCCAGGGAAGGGTCTGGAGTGGATTGGATATATCAGTGATAGTGGTGGAAGCACCGACTACAACCCCTCCCTCAAGAGTCGAGCCACCATTTCAAGAGACACGTCCAAGAACCACTTCTCCCTGAACCTGACTTCTGTGACCGCC…	TGCTACTGCAGGAGTCGGGCCCAGGACTGGTGAAGCCTTCGGAGACCCTGTCCCTCAGCTGCACTGTGTCTGGTGGCTCCCTCAGGGGTTACTCCTGGGGCTGGATCCGCCAGCCCCCAGGGAAGGGTCTGGAGTGGATTGGATATATCAGTGATAGTGGTGGAAGCACCGACTACAACCCCTCCCTCAAGAGTCGAGCCACCATTTCAAGAGACACGTCCAAGAACCACTTCTCCCTGAACCTGACTTCTGTGACCGCCGCGGACACGGCCGTCTATTACTGTGCGCGAGACCGCGCCCTTCGTGGATACGGATTTGACTCCTGGGGCCAGGGACTCCTGGTCGCCGTCTCCTCA
Plate_2_NKB_26	2260	6020	387	660	IGHV3-88*01	IGHD2-12*01	IGHJ4-3*01	IGHM_01	ARDRTVKSSGWYLLLGYFDY	GCTAGAGATCGGACTGTAAAATCTTCGGGGTGGTATTTACTGCTGGGCTACTTTGACTAC	ACAGGTATCAACGCAGAGTACGGGGAGCTCTGGGAGCGGAGCCCCAGCCTGGGATTCACAGCAGTTTCCACTTGGTGACCAGCACTGAACACAGACCACCAACCATGGAGTCTGGGCTGAGCTGGGTTTTCCTTCTTGTTGCTATTTTAAAAGGTGTCCAGTGTGAGGTGCGGCTGGTGGAGTCTGGGGGAGGCTTGGTCCAGCCTGGCGGGTCCCTGAGACTCTCCTGTGCAGCCTCTGGATTCACCTTCAGTGACTACTACATGAGCTGGGTCCGCCAGGCTCCAGGGAAGGGGCCGGAGTGGGTAGGTTTCATTAGAAACAAAGCTAATGGTGGGACAGCAGAATACGCCGCGTCTGTGAAAGGCAGATTCACCATCTCAAGAGATGATTCCAAAA…	GAGGTGCGGCTGGTGGAGTCTGGGGGAGGCTTGGTCCAGCCTGGCGGGTCCCTGAGACTCTCCTGTGCAGCCTCTGGATTCACCTTCAGTGACTACTACATGAGCTGGGTCCGCCAGGCTCCAGGGAAGGGGCCGGAGTGGGTAGGTTTCATTAGAAACAAAGCTAATGGTGGGACAGCAGAATACGCCGCGTCTGTGAAAGGCAGATTCACCATCTCAAGAGATGATTCCAAAAGCATTGCCAGTCTGCAAATGAACAGCCTGAAAACCGAGGACACGGCCGTGTATTACTGTGCTAGAGATCGGACTGTAAAATCTTCGGGGTGGTATTTACTGCTGGGCTACTTTGACTACTGGGGCCAGGGAGTCCTGGTCACCGTCTCCTCA
Plate_2_NKB_28	2042	36557	366	307	IGHV4-93*01	IGHD3-41*01	IGHJ4-3*01	IGHM_01	ASARIWTGYYALGY	GCGAGCGCTCGTATTTGGACTGGTTATTATGCCCTGGGCTAC	GGTATCAACGCAGAGTACGGGGAGGGTCCTGCTCACAAGGGAAATGCTCTCTGAGAGTCATGGACATCCTGTGCAAGAACATGAAGCACCTGTGGTTCTTCCTCCTCCTGGTGGCAGCTCCCAGATGGGTCCTGTCCCAGGTGCAGCTGCAGGAGTCGGGCCCAGGACTGGTGAAGCCTTCGGAGACCCTGTCCCTCACCTGCGCTGTCTCTGGTGGCTCTATCAGCAGTAGTTACTACTACTGGAGCTGGATCCGCCAGGCCCCAGGAAAGGGACTGGAGTGGATTGGGTACATCTATTATACTGGTAGCACCAACTACAACCCGTCCCTCAAGAGTCGAGTCACCATTTCAACAGACACGTCCAAGAACCAGTTCTCCCTGAAGCTGAGCTCTGTGA…	CAGGTGCAGCTGCAGGAGTCGGGCCCAGGACTGGTGAAGCCTTCGGAGACCCTGTCCCTCACCTGCGCTGTCTCTGGTGGCTCTATCAGCAGTAGTTACTACTACTGGAGCTGGATCCGCCAGGCCCCAGGAAAGGGACTGGAGTGGATTGGGTACATCTATTATACTGGTAGCACCAACTACAACCCGTCCCTCAAGAGTCGAGTCACCATTTCAACAGACACGTCCAAGAACCAGTTCTCCCTGAAGCTGAGCTCTGTGACCGCCGCGGACACGGCCGTGTATTACTGTGCGAGCGCTCGTATTTGGACTGGTTATTATGCCCTGGGCTACTGGGGCCAGGGAGTCCTGGTCACCGTCTCCTCA
Plate_2_NKB_29	1925	290	348	27	IGHV4-93*01	N/A	IGHJ4-3*01	IGHM_01	ARVGGFHY	GCGAGAGTCGGCGGGTTTCACTAC	GGTATCAACGCAGAGTACGGGAAATGTTCTCTGAGAGTCACGGACCTCCTGTGCAAGAACATGAAGCACCTGTGGTTCTTCCTCCTCCTGGTGGCAGCTCCCAGATGGGTCCTGTCCCAGGTGCAGCTGCAGGAGTCGGGCCCAGGACTGGTGAAGCCTTCGGAGACCCTGTCCCTCACCTGCGCTGTCTCTGGTGGCTCCATCAGCAATGGTTACTACTACTGGAGCTGGATCCGCCAGCCCCCAGGGAAGGGACTGGAGTGCATTGGGTACATCACTTATAGTGGGAGCACCAGCTACAACCCGTCCCTCAAGAGTCGAGTCACCATTTCAAGAGACACGTCCAAGAACCAGTTCTCCCTGAAGCTGAGCTCTGTGACCGCCGCGGACACGGCCGTG…	CAGGTGCAGCTGCAGGAGTCGGGCCCAGGACTGGTGAAGCCTTCGGAGACCCTGTCCCTCACCTGCGCTGTCTCTGGTGGCTCCATCAGCAATGGTTACTACTACTGGAGCTGGATCCGCCAGCCCCCAGGGAAGGGACTGGAGTGCATTGGGTACATCACTTATAGTGGGAGCACCAGCTACAACCCGTCCCTCAAGAGTCGAGTCACCATTTCAAGAGACACGTCCAAGAACCAGTTCTCCCTGAAGCTGAGCTCTGTGACCGCCGCGGACACGGCCGTGTATTACTGTGCGAGAGTCGGCGGGTTTCACTACTGGGGCCAGGGAGTCCTGGTCACCGTCTCCTCA
Plate_2_NKB_3	2178	70405	842	159	IGHV4-79*01	IGHD3-18*01	IGHJ4-3*01	IGHD_01	ARAREYYYDSGYYNFDY	GCGAGAGCCCGGGAGTATTACTATGATAGTGGTTATTACAACTTTGACTAC	GGTATCAACGCAGAGTACGGGTCACATGGGAAATGTTCTCTGAGAGTCATGGACCTCCTGTGCAAGAACATGAAGCACCTGTGGTTCTTCCTCCTCCTGGTGGCAGCTCCCAGATGGGTCCTGTCCCAGGTGCAGCTGCAGGAGTCGGGCCCAGGACTGGTGAAGCCTTCAGAGACCCTGTCCCTCACCTGCGCTGTCTCTGGAGGCTCTATCAGCGGTGGTTATGACTGGAGCTGGATCCGCCAGCCCCCAGGGAAGGGGCTGGAGTGGATTGGGTATATCTATGGTAGTAGTGGGAGCACCAACTACAACCCGTCCCTCAAGAATCGAGTCACCATTTCAAAAGACACGTCCAAGAACCAGTTCTCCCTGAAGCTGAGCTCTGTGACCGCCGCGGAC…	CAGGTGCAGCTGCAGGAGTCGGGCCCAGGACTGGTGAAGCCTTCAGAGACCCTGTCCCTCACCTGCGCTGTCTCTGGAGGCTCTATCAGCGGTGGTTATGACTGGAGCTGGATCCGCCAGCCCCCAGGGAAGGGGCTGGAGTGGATTGGGTATATCTATGGTAGTAGTGGGAGCACCAACTACAACCCGTCCCTCAAGAATCGAGTCACCATTTCAAAAGACACGTCCAAGAACCAGTTCTCCCTGAAGCTGAGCTCTGTGACCGCCGCGGACACGGCCGTGTATTACTGTGCGAGAGCCCGGGAGTATTACTATGATAGTGGTTATTACAACTTTGACTACTGGGGCCAGGGAGTCCTGGTCACCGTCTCCTCAGCATCCACCAAGGCTCCGGATGTG…
Plate_2_NKB_31	2162	18761	351	1068	IGHV2-7*02	IGHD3-15*01	IGHJ4-3*01	IGHM_01	ARGYTNYDY	GCACGAGGATACACTAACTATGACTAC	GAGACAGGGTATCAACGCAGAGTACGGGGACTCCTGTGCCCCACCATGGACACGCTTTGCTCCACGCTCCTGCTGCTGACCGTCCCTTCATGGGTCTTCTCCCAGGTGACCTTGAAGGTGTCTGGTCCTGCGCTAGTGAAACCCACACAGACCCTCACGCTGACCTGCACCTTCTCTGGGTTCTCACTCAGCACTTCTGGAATGCGTGTGAGCTGGATCCGTCAGCCCCCAGGAAAGGCCCTGGAGTGGCTTGCACGCATTGATTGGGATGATGATAAGTACTACACCACATCTCTGAAGAACAGGCTCACCATCTCCAAGGACACCTCCAAGAACCAGGTTGTCCTTACAATGACCAACGTGGACCCTGTGGACACAGCCACATATTACTGTGCACGA…	CAGGTGACCTTGAAGGTGTCTGGTCCTGCGCTAGTGAAACCCACACAGACCCTCACGCTGACCTGCACCTTCTCTGGGTTCTCACTCAGCACTTCTGGAATGCGTGTGAGCTGGATCCGTCAGCCCCCAGGAAAGGCCCTGGAGTGGCTTGCACGCATTGATTGGGATGATGATAAGTACTACACCACATCTCTGAAGAACAGGCTCACCATCTCCAAGGACACCTCCAAGAACCAGGTTGTCCTTACAATGACCAACGTGGACCCTGTGGACACAGCCACATATTACTGTGCACGAGGATACACTAACTATGACTACTGGGGCCAGGGAGTCCTGGTCACCGTCTCCTCA
Plate_2_NKB_32	1686	2133	378	251	IGHV3-50*01	IGHD3-41*01	IGHJ6-6*01	IGHG3_01	ARDRVEKLDWLLYHYGMDS	GCGAGAGATAGGGTGGAGAAGTTGGACTGGTTGTTATATCACTATGGTATGGATTCC	GAGTACGGGGAGGTCTGGGAGAGGAGCCCAGCCCTGGAAGTCCACAGTGTTCCATCCGGTGATCAGCACAGAACACAGAGGACTCACCATGAAGTTTGGGCTGAGCTGGGTTTTCCTTGTTGCTATTTTAAGAGGTGTCCAGTGTGAGGTGCAGGTGGTGGAGTCTGGAGGAGGCTTGGCTCAGCCGGGTGGGTCCCTGAGACTCTCCTGTGGAGCCTCTGGACTCACTTTTACTGGCTATGGCATCCACTGGGTCCGCCAGGTTCCAGGGAAGGGGCTGGAGTGGGTGGCAGGTTCGGCGTTTGATGGAAGAAAGAACTACTACGGAGACTCTGTGAAGGACCGATTCACCGTCTCCAGAGACAACGCCAAAAATATGATACATCTTCAGATGAACAA…	GAGGTGCAGGTGGTGGAGTCTGGAGGAGGCTTGGCTCAGCCGGGTGGGTCCCTGAGACTCTCCTGTGGAGCCTCTGGACTCACTTTTACTGGCTATGGCATCCACTGGGTCCGCCAGGTTCCAGGGAAGGGGCTGGAGTGGGTGGCAGGTTCGGCGTTTGATGGAAGAAAGAACTACTACGGAGACTCTGTGAAGGACCGATTCACCGTCTCCAGAGACAACGCCAAAAATATGATACATCTTCAGATGAACAATTTGAAAATGGAAGACACGGCCGTGTACTATTGTGCGAGAGATAGGGTGGAGAAGTTGGACTGGTTGTTATATCACTATGGTATGGATTCCTGGGGCCAAGGGGTCGTCGTCACCGTCTCCTCA
Plate_2_NKB_33	2075	22852	366	177	IGHV3-76*02	IGHD2-10*01,IGHD3-16*01,IGHD4-21*01	IGHJ6-6*01	IGHM_01	VKSGGTRYPYLRGLDS	GTGAAGTCGGGCGGTACCAGGTACCCTTACCTAAGAGGTTTGGATTCC	GTATCAACGCAGAGTACGGGAGCTCTGGGAGAGGAGCCCAGCACTGGAAGTCCACAGTGCTCCATTCGGTGATCAGCACTGAACACAGAGGACTCACCATGGAGTCTGGGCTGAGCTGGGTTTTCCTTGTTGCTATTTTAAGAGGTGTCCAGTGTGAGGTGCAGCTGGTGGAGTCTGGGGGCGACTTGGCAAAGCCTGGGGGATCCCTGAGACTCTCCTGTGCAGCCTCTGGGTTCACCTTTAGTGCCCATGCTATGCACTGGGTCCGCCAGGCTCCAGGGAAGGGGCTGGAGTGGGTCTCATCTATCGGTTCCGATGGTAGGGTATACTACACAGACTCCGTGAAGGGCCGATTCACCATTTCCAGAGACAACTCAGAGAGCACGCTCTCCCTGCAAA…	GAGGTGCAGCTGGTGGAGTCTGGGGGCGACTTGGCAAAGCCTGGGGGATCCCTGAGACTCTCCTGTGCAGCCTCTGGGTTCACCTTTAGTGCCCATGCTATGCACTGGGTCCGCCAGGCTCCAGGGAAGGGGCTGGAGTGGGTCTCATCTATCGGTTCCGATGGTAGGGTATACTACACAGACTCCGTGAAGGGCCGATTCACCATTTCCAGAGACAACTCAGAGAGCACGCTCTCCCTGCAAATGAACGGCCTGGGAACTGAGGACACGGCCGTATATTTCTGTGTGAAGTCGGGCGGTACCAGGTACCCTTACCTAAGAGGTTTGGATTCCTGGGGCCAAGGGGTCGTCGTCACCGTCTCCTCA
Plate_2_NKB_34	1996	61216	354	477	IGHV2-69*01	N/A	IGHJ4-3*01	IGHM_01	ARVRQYYFDY	GCACGGGTACGTCAGTACTACTTTGACTAC	GGTATCAACGCAGAGTACGGGGAATCCTGTGCCCCACCATGGACACGCTTTGCTACACACTCCTGCTACTGACCGTCCCGTCCTGGGTCTTGTCCCAGGTGACCTTGAAGGAGTCTGGTCCTGCGCTGGTGAAACCCACACAGACCCTCACGCTGACCTGCACCTTCTCTGGGTTCTCAATCAGCACTTCTGGAACAGGTGTGGGCTGGATCCGTCAGCCCCCAGGGAAGGCCCTGGAATGGCTTGCAAGCATTTATTGGAATGATAGTAAATACTACAGCACATCGCTGAAGAGCAGGCTCACCATCTCCAAGGACACCTCCAAAAACCAGGTGGTTCTAACAATGACCAACATGGACCCTGTGGACACAGCCACATATTACTGTGCACGGGTACGTC…	CAGGTGACCTTGAAGGAGTCTGGTCCTGCGCTGGTGAAACCCACACAGACCCTCACGCTGACCTGCACCTTCTCTGGGTTCTCAATCAGCACTTCTGGAACAGGTGTGGGCTGGATCCGTCAGCCCCCAGGGAAGGCCCTGGAATGGCTTGCAAGCATTTATTGGAATGATAGTAAATACTACAGCACATCGCTGAAGAGCAGGCTCACCATCTCCAAGGACACCTCCAAAAACCAGGTGGTTCTAACAATGACCAACATGGACCCTGTGGACACAGCCACATATTACTGTGCACGGGTACGTCAGTACTACTTTGACTACTGGGGCCAGGGAGTCCTGGTCACCGTCTCCTCA
Plate_2_NKB_36	2244	48331	372	424	IGHV4-93*01	IGHD3-16*01	IGHJ4-3*01	IGHM_01	ASDYYYSGSYSRGFVY	GCGAGCGATTATTACTATAGTGGTAGTTACTCCCGGGGGTTTGTCTAC	GGTATCAACGCAGAGTACGGGGGTCAGGGTCCTGCTCACAAGGGAAATGCTCTCTGAGAGTCATGGACATCCTGTGCAAGAACATGAAGCACCTGTGGTTCTTCCTCCTCCTGGTGGCAGCTCCCAGATGGGTCCTGTCCCAGGTGCAGCTGCAGGAGTCGGGCCCAGGACTGGTGAAGCCTTCGGAGACCCTGTCCCTCACCTGCGCTGTCTCTGGTGGCTCTATCAGCAGTAGTTACTACTACTGGAGCTGGATCCGCCAGGCCCCAGGAAAGGGACTGGAGTGGATTGGGTACATCTATTATACTGGTAGCACCAACTACAACCCGTCCCTCAAGAGTCGAGTCACCATTTCAACAGACACGTCCAAGAACCAGTTCTCCCTGAAGCTGAGCTCTG…	CAGGTGCAGCTGCAGGAGTCGGGCCCAGGACTGGTGAAGCCTTCGGAGACCCTGTCCCTCACCTGCGCTGTCTCTGGTGGCTCTATCAGCAGTAGTTACTACTACTGGAGCTGGATCCGCCAGGCCCCAGGAAAGGGACTGGAGTGGATTGGGTACATCTATTATACTGGTAGCACCAACTACAACCCGTCCCTCAAGAGTCGAGTCACCATTTCAACAGACACGTCCAAGAACCAGTTCTCCCTGAAGCTGAGCTCTGTGACCGCCGCGGACACGGCCGTGTATTACTGTGCGAGCGATTATTACTATAGTGGTAGTTACTCCCGGGGGTTTGTCTACTGGGGCCAGGGAGTCCTGGTCACCGTCTCCTCA
Plate_2_NKB_37	1994	57253	357	405	IGHV2-7*02	N/A	IGHJ5-4*01	IGHM_01	ARSPGHNRFDV	GCACGGTCCCCCGGGCACAACCGGTTCGATGTC	GGTATCAACGCAGAGTACGGGAGTGACTCCTGTGCCCCACCATGGACACGCTTTGCTCCACGCTCCTGCTGCTGACCGTCCCTTCATGGGTCTTCTCCCAGGTGACCTTGAAGGAGTCTGGTCCTGCGCTAGTGAAACCCACACAGACCCTCACGCTGACCTGCACCTTCTCTGGGTTCTCACTCAGCACTTCTGGAATGCGTGTGAGCTGGATCCGTCAGCCCCCAGGAAAGGCCCTGGAGTGGCTTGCACGCATTGATTGGGATGATGATAAATACTACAGCACATCTCTGAAGAGCAGGCTCACCATCTCCAAGGACACCTCCAAGAACCAGGTTGTCCTTACAATGACCAACATGGACCCTGTGGACACAGCCACATATTACTGTGCACGGTCCC…	CAGGTGACCTTGAAGGAGTCTGGTCCTGCGCTAGTGAAACCCACACAGACCCTCACGCTGACCTGCACCTTCTCTGGGTTCTCACTCAGCACTTCTGGAATGCGTGTGAGCTGGATCCGTCAGCCCCCAGGAAAGGCCCTGGAGTGGCTTGCACGCATTGATTGGGATGATGATAAATACTACAGCACATCTCTGAAGAGCAGGCTCACCATCTCCAAGGACACCTCCAAGAACCAGGTTGTCCTTACAATGACCAACATGGACCCTGTGGACACAGCCACATATTACTGTGCACGGTCCCCCGGGCACAACCGGTTCGATGTCTGGGGCGCGGGAGTCCTGGTCACCGTCTCCTCA
Plate_2_NKB_38	2187	4269	366	262	IGHV4-149*01	IGHD5-27*01,IGHD5-30*01	IGHJ4-3*01	IGHM_01	TRDVGYSGYSLDFDY	ACGAGAGATGTTGGATACAGTGGGTACAGTTTGGACTTTGACTAC	GAGTACGGGGACATGGGAAATGCTCTCTGAGAGTCACGGACATCCTGTGCAAGAACATGAAGCACCTGTGGTTCTTCCTCCTGCTGGTGGCAGCTCCCAGATGGGTCCTGTCCCAGGTGCAGCTGCAGGAGTCGGGCCCAGGACTGGTGAAGTCTTCGGAGACCCTGTCCCTCACCTGCGCTGTCTCTGGTGCCTCCATCAGTAGTTACTGGTGGAGCTGGATCCGTCAGCCCCCAGGGAAGGGACTGGAGTGGATTGGGTATATCAGTGGTAGTAGTGGTAGCACCTACTACAACCCCTCCCTCAAGAGTCGAGTCACCATTTCAAGAGACACGTCCAAGAACCAGTTCTCCCTGAAGCTGAGCTCTGTGACCGCCGCGGACACGGCCGTGTATTACT…	CAGGTGCAGCTGCAGGAGTCGGGCCCAGGACTGGTGAAGTCTTCGGAGACCCTGTCCCTCACCTGCGCTGTCTCTGGTGCCTCCATCAGTAGTTACTGGTGGAGCTGGATCCGTCAGCCCCCAGGGAAGGGACTGGAGTGGATTGGGTATATCAGTGGTAGTAGTGGTAGCACCTACTACAACCCCTCCCTCAAGAGTCGAGTCACCATTTCAAGAGACACGTCCAAGAACCAGTTCTCCCTGAAGCTGAGCTCTGTGACCGCCGCGGACACGGCCGTGTATTACTGTACGAGAGATGTTGGATACAGTGGGTACAGTTTGGACTTTGACTACTGGGGCCAGGGAGTCCTGGTCACCGTCTCGTCA
Plate_2_NKB_40	2254	74126	363	308	IGHV4-117*01,IGHV4-150*01	IGHD6-36*01	IGHJ6-6*01	IGHM_01	ARNWGAAAPNGLDS	GCGAGAAATTGGGGGGCGGCAGCGCCCAACGGTTTGGATTCC	GACGCAGGTGTAGGTCCCCGTACTCTGCGTTGTGGTATCAACGCAGAGTACGGGGACATGGGAAATGTTCTCTGAGAGTCACGGACATCCTGTGCAAGAACATGAAGCACCTGTGGTTCTTCCTCCTCCTGGTGGCAGCTCCCAGATGGGTCCTGTCCCAGGTGCAGCTGCAGGAGTCGGGCCCAGGACTGGTGAAGCCTTCGGAGACCCTGTCCCTCACCTGCGCTATTTCTGGTGGCTCCATTATCGGTTACTACTGGAACTGGATCCGCCAACCCCCAGGGAAGGGGCTGGAGTGGATTGGGTATATCGGTGGTAGTAGTGGAAGTACCTACTACAATTCCTCCCTCAAGAGTCGAGTCACCATTTCAACGGACACGTCCAAGAAGCAGTTTTCCC…	CAGGTGCAGCTGCAGGAGTCGGGCCCAGGACTGGTGAAGCCTTCGGAGACCCTGTCCCTCACCTGCGCTATTTCTGGTGGCTCCATTATCGGTTACTACTGGAACTGGATCCGCCAACCCCCAGGGAAGGGGCTGGAGTGGATTGGGTATATCGGTGGTAGTAGTGGAAGTACCTACTACAATTCCTCCCTCAAGAGTCGAGTCACCATTTCAACGGACACGTCCAAGAAGCAGTTTTCCCTGAAGCTGAGGTCTGTGACCGCCGCGGACACGGCCGTCTATTATTGTGCGAGAAATTGGGGGGCGGCAGCGCCCAACGGTTTGGATTCCTGGGGCCAAGGGGTCGTCGTCACCGTCTCCTCA
Plate_2_NKB_41	1955	70041	603	347	IGHV3-122*01	IGHD7-40*01	IGHJ5-4*01	IGHD_01	AKDLLELTGDFRRFDV	GCGAAAGACCTCCTCGAGCTAACTGGGGATTTTCGCCGGTTCGATGTC	GGTATCAACGCAGAGTACGGGAGCTCTGGGAGAGGAGCCCAGCCCCAGAATTCCCAGGTATTTCTGTTCGGCGATCAGCACTAAACACAGAACATACCATGGAGTTTGTGCTGAGCTGGGTTTTCCTTGTTGCTCTTTTGAAAGGTGTCCAGTGTGAGGTGCAGCTGGTGGAGTCTGGGGGCGGCTTGGCAAAGCCTGGGGGGTCCCTGAGACTCTCCTGCGCAGCCTCCGGATTCACCTTCAGTGACTACTACATGGACTGGGTCCGCCAGGCTCCAGGGAAGGGGCTGGAGTGGGTCTCACGTATTAGTAATGGTGGTGGTAGCACATGGTACGCAGACTCCGTGAAGGGCAGATTCACCATCTCCAGAGAGAACGCCAAGAACACACTGTATCTTC…	GAGGTGCAGCTGGTGGAGTCTGGGGGCGGCTTGGCAAAGCCTGGGGGGTCCCTGAGACTCTCCTGCGCAGCCTCCGGATTCACCTTCAGTGACTACTACATGGACTGGGTCCGCCAGGCTCCAGGGAAGGGGCTGGAGTGGGTCTCACGTATTAGTAATGGTGGTGGTAGCACATGGTACGCAGACTCCGTGAAGGGCAGATTCACCATCTCCAGAGAGAACGCCAAGAACACACTGTATCTTCAAATGAACAGCCTGAGAGCTGAGGACACGGCTGTCTATTACTGTGCGAAAGACCTCCTCGAGCTAACTGGGGATTTTCGCCGGTTCGATGTCTGGGGCGCGGGAGTCCTGGTCACCGTCTCCTCAGCACCAAGGCGAGTACAAATGCACCGTCAA…
Plate_2_NKB_43	2032	28293	360	530	IGHV4-149*01	IGHD3-20*01	IGHJ4-3*01	IGHM_01	ANGLRNSRYYFDY	GCGAACGGTTTACGTAATAGTCGATATTACTTTGACTAC	AGACAGGTATCAACGCAGAGTACGGGACATGGGAAATGTTCTCTGAGAGTCACGGACCTCCTGTGCAAGAACATGAAGCACCTGTGGTTCTTCCTCCTCCTGGTGGCAGCTCCCAGATGGGTCCTGTCCCAGGTGCAGCTTCAGGAGTCGGGCCCAGGACTGGTGAAGCCTTCGGAGACCCTGTCCCTCACCTGCACTGTCTCTGGTGCCTCCATCGGTAGTTTCTGGTGGAACTGGATCCGCCGGTCCCCAGGGAAGGGACTGGAGTGGATTGGGGACATCAATGGTTACAGTGGGAACACCAACTACAATCCCTCCCTCAAGAGTCGTGTCACCATTTCAAAAGACGCGTCGAAGAATCAGTTATCCCTGGAGATGAAGTCTGTGACCGCCGCGGAC…	CAGGTGCAGCTTCAGGAGTCGGGCCCAGGACTGGTGAAGCCTTCGGAGACCCTGTCCCTCACCTGCACTGTCTCTGGTGCCTCCATCGGTAGTTTCTGGTGGAACTGGATCCGCCGGTCCCCAGGGAAGGGACTGGAGTGGATTGGGGACATCAATGGTTACAGTGGGAACACCAACTACAATCCCTCCCTCAAGAGTCGTGTCACCATTTCAAAAGACGCGTCGAAGAATCAGTTATCCCTGGAGATGAAGTCTGTGACCGCCGCGGACACGGCCGTGTATTTCTGTGCGAACGGTTTACGTAATAGTCGATATTACTTTGACTACTGGGGCCAGGGAGTCCTGGCCACCGTCTCCTCA
Plate_2_NKB_44	822	50	375	18	IGHV3-172*01	IGHD1-1*01	IGHJ6-6*01	IGHD_01	TTDGYSWNYKGFGLDS	ACCACAGATGGGTATAGCTGGAACTATAAGGGCTTCGGTTTGGATTCC	TATCAACGCAGAGTACGGGGTGGCAGTTTCTGACCAGGGTGTCTCTGTGTTTGCAGGTGTCCAGTGTGAGGTGCAGCTGGTGGAGTCTGGGGGAGGCCTGGTCCAGCCTGGCGGGTCCCTGAGACTCTCCTGTGCAGCCTCTGGATTCACCTTCAGTAGTTCTGCCATGCACTGGGTCCGCCAGGCTTCGGGGAAAGGACTGGAGTGGGTTGGACGTATTAGAAGTAAATCTAACAATTACGAGACAGGATACGCTGCGTCGGTGAAAGGCAGGTTCACCATCTCCAGAGATGATTCAAAGAACACGGCGTATCTGCAAATGAACAGCCTGAAAATCGAGGACACGGCCGTGTATTACTGTACCACAGATGGGTATAGCTGGAACTATAAGGGCTTCGG…	GAGGTGCAGCTGGTGGAGTCTGGGGGAGGCCTGGTCCAGCCTGGCGGGTCCCTGAGACTCTCCTGTGCAGCCTCTGGATTCACCTTCAGTAGTTCTGCCATGCACTGGGTCCGCCAGGCTTCGGGGAAAGGACTGGAGTGGGTTGGACGTATTAGAAGTAAATCTAACAATTACGAGACAGGATACGCTGCGTCGGTGAAAGGCAGGTTCACCATCTCCAGAGATGATTCAAAGAACACGGCGTATCTGCAAATGAACAGCCTGAAAATCGAGGACACGGCCGTGTATTACTGTACCACAGATGGGTATAGCTGGAACTATAAGGGCTTCGGTTTGGATTCCTGGGGCCAAGGGGTCGTCGTCACCGTCTCCTCA
Plate_2_NKB_6	2221	53012	369	20	IGHV3-37*01	IGHD5-31*01	IGHJ2*01	IGHM_01	ARGPTVPAWRHFDL	GCTAGAGGGCCTACGGTTCCAGCTTGGAGGCACTTCGATCTC	GTCCAGCCCCGAATTCTCAGGTGTTTTCATTTGGTGATCAGCACCAAACACAGAAGACTCACCATGGAGTTTGTGCTGAGCTGGGTTTTCCTTGTTGCTATGTTAAAAGGTGTCCAGTGTGAGGTGCAGCTGGTGGAGTCTGGGGGCGGCTTGGCACAGCCTGGGGGGTCCCTGAGACTCTCCTGTACAGGCTCTGGATTCACCTTCAGTAATTACTACATGGACTGGGTCCGCCAGGCTCCAGGGAAGGGCCTGGAGTGGGTTGGCCGTATTAGAAACAAAGCTAATGGTTACACGACAGAATATGCCGCGTCTGTGAAAGGCAGATTCACCATCTCAAGGGATGATTCACAGAACACACTGTATCTGCAAATGAGCAGCCTGAAAACCGAGGACACG…	GAGGTGCAGCTGGTGGAGTCTGGGGGCGGCTTGGCACAGCCTGGGGGGTCCCTGAGACTCTCCTGTACAGGCTCTGGATTCACCTTCAGTAATTACTACATGGACTGGGTCCGCCAGGCTCCAGGGAAGGGCCTGGAGTGGGTTGGCCGTATTAGAAACAAAGCTAATGGTTACACGACAGAATATGCCGCGTCTGTGAAAGGCAGATTCACCATCTCAAGGGATGATTCACAGAACACACTGTATCTGCAAATGAGCAGCCTGAAAACCGAGGACACGGCCGTGTACTACTGTGCTAGAGGGCCTACGGTTCCAGCTTGGAGGCACTTCGATCTCTGGGGCCCTGGCACCCCAGTCACCGTCTCCTCG
Plate_2_NKB_7	2414	137947	357	141	IGHV3-76*02	IGHD4-24*01,IGHD5-27*01,IGHD5-30*01	IGHJ2*01	IGHM_01	ARMGSDRYWYFDL	GCGAGAATGGGTAGCGACCGCTACTGGTACTTCGATCTC	GTATCAACGCAGAGTACGGGAGCTCTGGGAGAGGAGCCCAGCACTGGAAGTCCACAGTGTTCCATTCGGTGATCAGCACTGAACACAGAGGACTCACCATGGAGTCTGGGCTGAGCTGGGTTTTCCTTGTTGCTATTTTAAGAGGTGTCCAGTGTGAGGTGCAGCTGGTGGAGTCTGGGGGCGGCTTGGCAAAGCCTGGGGGATCCCTGAGACTCTCCTGTGCAGCCTCTGGATTCACCTTCAGTAGTTATATTATGCACTGGGTCCGCCAGGCTCCAGGGAAGGGGCTGGAGTGGGTCTCAGGTATTAGTAGTGGTGGTAGCACATACTACGCAGACTCCGTGAAGGGCCGATTCACCATCTCCAGAGACAACTCAAAGAACACGCTCTCCCTGCAAA…	GAGGTGCAGCTGGTGGAGTCTGGGGGCGGCTTGGCAAAGCCTGGGGGATCCCTGAGACTCTCCTGTGCAGCCTCTGGATTCACCTTCAGTAGTTATATTATGCACTGGGTCCGCCAGGCTCCAGGGAAGGGGCTGGAGTGGGTCTCAGGTATTAGTAGTGGTGGTAGCACATACTACGCAGACTCCGTGAAGGGCCGATTCACCATCTCCAGAGACAACTCAAAGAACACGCTCTCCCTGCAAATGAACAGCCTGAGAGCTGAGGAGACGGCCGTGTATTACTGTGCGAGAATGGGTAGCGACCGCTACTGGTACTTCGATCTCTGGGGCCCTGGCAACCCAATCACCATCTCCTCA
Plate_2_NKB_9	2212	60606	363	2862	IGHV4-117*01	IGHD3-41*01	IGHJ3-2*01	IGHM_01	ARDRGNYNSGAYDF	GCGCGAGATCGAGGGAATTACAATTCGGGGGCTTATGATTTT	GGTATCAACGCAGAGTACGGGGAAATGCTCTCTGAGAGTCACGGACATCCTGTGCAAGAACATGAAGTATCTGTGGTTCTTCCTCCTCCTGGTGGCAGCTCCCAGATGGGTCCTGTCCCAGCTGTATCTGCAGGAGTCGGGCCCAACACTGGTGAAGCCTTCAGAGGCCCTGTCCCTCACCTGCGGTGTCTCTGGTGGCTCCATCAGTAGTTCCTACTGGAGCTGGATCCGTCAGCCCCCAGGGAAGGGACTGGAGTGGATTGCACGCTTCTCTGGTAGTGGTGGGACTATCACCTACAATCCCTCCCTCGAGAGTCGAGTCACCATCTCAACAGACACGTCCAAGAACCAGTTCTCCCTGAGGCTGAGTTCTGTGACCGCCGCGGACACGGCCGTCTT…	CAGCTGTATCTGCAGGAGTCGGGCCCAACACTGGTGAAGCCTTCAGAGGCCCTGTCCCTCACCTGCGGTGTCTCTGGTGGCTCCATCAGTAGTTCCTACTGGAGCTGGATCCGTCAGCCCCCAGGGAAGGGACTGGAGTGGATTGCACGCTTCTCTGGTAGTGGTGGGACTATCACCTACAATCCCTCCCTCGAGAGTCGAGTCACCATCTCAACAGACACGTCCAAGAACCAGTTCTCCCTGAGGCTGAGTTCTGTGACCGCCGCGGACACGGCCGTCTTTTACTGTGCGCGAGATCGAGGGAATTACAATTCGGGGGCTTATGATTTTTGGGGCCAAGGGCTCAGGGTCACCGTCTCTTCA
Plate_3_B_18	1125	119	378	27	IGHV4-117*01	IGHD3-17*01,IGHD3-19*01	IGHJ4-3*01	IGHM_01	ARKSGPDEGGDYYESYFDY	GCGAGAAAATCCGGACCCGACGAGGGGGGTGATTATTATGAGTCCTACTTTGACTAC	GTACGGGGACATGGGAAATGTTCTCTGAGAGTCACGGACATCCTGTGCAAGAACATGAAGCACCTGTGGGTCTTTCTCCTCCTGGTGGCAGCTCCCAGATGGGTCCTGTCCCAGGTGCAGCTGCAGGAGTCGGGCCCAGGACTGGTGAAGCCTTCGGAGACCCTGTCCCTCACCTGCGCTGTCTCTGGTGGCTCCATCAGCGGTTACTACTGGAACTGGATCCGCCAACCCCCAGGGAAGGGGCTGGAGTGGATTGGGTATATCGGTGGTAGTAGTGGGAGCACCTACTACAACCCCTCCCTCAAGAGTCGAGTCACCATTTCAACGGACACGTCCAAGAACCAGTTCTCCCTGAAGCTGAGCTCTGTGACCGCCGCGGACACGGCCGTGTATTACTGT…	CAGGTGCAGCTGCAGGAGTCGGGCCCAGGACTGGTGAAGCCTTCGGAGACCCTGTCCCTCACCTGCGCTGTCTCTGGTGGCTCCATCAGCGGTTACTACTGGAACTGGATCCGCCAACCCCCAGGGAAGGGGCTGGAGTGGATTGGGTATATCGGTGGTAGTAGTGGGAGCACCTACTACAACCCCTCCCTCAAGAGTCGAGTCACCATTTCAACGGACACGTCCAAGAACCAGTTCTCCCTGAAGCTGAGCTCTGTGACCGCCGCGGACACGGCCGTGTATTACTGTGCGAGAAAATCCGGACCCGACGAGGGGGGTGATTATTATGAGTCCTACTTTGACTACTGGGGCCAGGGAGTCCTGGTCACCGTCTCCTCA
Plate_3_B_20	2157	572	363	34	IGHV4-72*01,IGHV4-79*02	IGHD3-15*01,IGHD3-20*01,IGHD3-20*01	IGHJ4-3*01	IGHM_01	ARAGAPLRNLFDY	GCGAGAGCGGGCGCTCCCTTACGAAACCTATTTGACTAC	GGTATCAACGCAGAGTACGGGGAGAGTCACGGACCTCCTGTGCAAGAACATGAAGCACCTGTGGTTCTTCCTCCTCCTGGTGGCAGCTCCCAGATGGGTCCTGTCCCAGGTGCAGCTGCAGGAGTCGGGCCCAGGACTGGTGAAGCCTTCGGAGACCCTGTCCCTCACATGCGCTGTCTCTGGTGGCTCTATCAGCAGTAGTAACTGGTGGAGCTGGATCCGCCAGCCCCCAGGGAAAGGGCTGGAGTGGATTGGGTATATCAGTGGTAGTAGTGGTAGCACCTACTACAACCCCTCCCTCAAGAGTCGAGTCACCATTTCAACAGACACGTCCAAGAACCAGTTCTCCCTGAAGCTGAGCTCTGTGACCGCCGCGGACACGGCCGTGTATTACTGTGC…	CAGGTGCAGCTGCAGGAGTCGGGCCCAGGACTGGTGAAGCCTTCGGAGACCCTGTCCCTCACATGCGCTGTCTCTGGTGGCTCTATCAGCAGTAGTAACTGGTGGAGCTGGATCCGCCAGCCCCCAGGGAAAGGGCTGGAGTGGATTGGGTATATCAGTGGTAGTAGTGGTAGCACCTACTACAACCCCTCCCTCAAGAGTCGAGTCACCATTTCAACAGACACGTCCAAGAACCAGTTCTCCCTGAAGCTGAGCTCTGTGACCGCCGCGGACACGGCCGTGTATTACTGTGCGAGAGCGGGCGCTCCCTTACGAAACCTATTTGACTACTGGGGCCAGGGAGTCCTGGTCACCGTCTCCTCA
Plate_3_B_8	339	9	317	9	IGHV3-88*02	IGHD2-13*01	IGHJ4-3*01	IGHG2_01	TRLLQSRWEPFDY	ACCCGGCTGCTCCAGAGTAGGTGGGAACCTTTTGACTAT	CCCTGAGAGTCTCCTGTGCCGCCTCTGGATTCACCTTCAGTGACTACTACATGCAGTGGGTCCGCCAGGCTCCAGGAAAGGGGCCGGAGTGGGTAGGTTTCATTAGAAACAAAGCTAATGGTGGGACAGTAGAGTACGCCGCGTCTGTGAAAGGCAGATTCACCATCTCAAGAGATGATTCCAAAAGCGTTGTCAGTCTGCAAATGAACACCCTGAAAACCGAGGACACGGCCGTATATTACTGTACCCGGCTGCTCCAGAGTAGGTGGGAACCTTTTGACTATTGGGGCCAGGGAGTCCTGGTCACCGTCTCCTCAGCCTCCACCAAGGGCCCATCGG	CCCTGAGAGTCTCCTGTGCCGCCTCTGGATTCACCTTCAGTGACTACTACATGCAGTGGGTCCGCCAGGCTCCAGGAAAGGGGCCGGAGTGGGTAGGTTTCATTAGAAACAAAGCTAATGGTGGGACAGTAGAGTACGCCGCGTCTGTGAAAGGCAGATTCACCATCTCAAGAGATGATTCCAAAAGCGTTGTCAGTCTGCAAATGAACACCCTGAAAACCGAGGACACGGCCGTATATTACTGTACCCGGCTGCTCCAGAGTAGGTGGGAACCTTTTGACTATTGGGGCCAGGGAGTCCTGGTCACCGTCTCCTCA
Plate_3_NKB_4	557	23	366	15	IGHV4-117*01	IGHD5-27*01,IGHD5-30*01,IGHD5-32*01	IGHJ4-3*01	IGHD_01	AREVQRVQFLYYFDY	GCGAGAGAGGTACAGCGGGTACAGTTCCTGTACTACTTTGACTAC	TCAACGCAGAGTACGGGGTTGTTCTCCGAGAGTCACGGACATCCTGTGCAAGAACATGAAGCACCTGTGGTTCTTCCTCCTCCTGGTGGCAGCTCCCAGATGGGTCCTGTCCCAGCTGCAGCTGCAGGAGTCGGGCCCAGGACTGGTGAAGCCTTCGGAGACCCTGTCCCTCACCTGCGCTGTCTCTGGTGGCTCCATCAGCAGTAACTACTGGAGCTGGATCCGCCAGCCCCCAGGGAAGGGACTGGAGTGGATTGGACGTATCTCTGGTAGTGGTGGGAGCACCGACTACAACCCCTCCCTCAAGAGTCGAGTCACCATTTCAACAGACACGTCCAAGAACCAGTTCTCCCTGAAGCTGAGCTCTGTGACCGCCGCGGACACGGCCGTGTATTACTG…	CAGCTGCAGCTGCAGGAGTCGGGCCCAGGACTGGTGAAGCCTTCGGAGACCCTGTCCCTCACCTGCGCTGTCTCTGGTGGCTCCATCAGCAGTAACTACTGGAGCTGGATCCGCCAGCCCCCAGGGAAGGGACTGGAGTGGATTGGACGTATCTCTGGTAGTGGTGGGAGCACCGACTACAACCCCTCCCTCAAGAGTCGAGTCACCATTTCAACAGACACGTCCAAGAACCAGTTCTCCCTGAAGCTGAGCTCTGTGACCGCCGCGGACACGGCCGTGTATTACTGTGCGAGAGAGGTACAGCGGGTACAGTTCCTGTACTACTTTGACTACTGGGGCCAGGGAGTCCTGGTCACCGTCTCCTCA
Plate_3_NKB_43	1194	92	309	22	IGHV3-76*02	IGHD3-41*01	IGHJ1-1*01	IGHM_01	AKDLLAGHFWSGYYDLAEYFEF	GCGAAAGATCTGTTGGCTGGGCATTTTTGGAGTGGTTATTATGATCTGGCTGAATACTTCGAGTTC	GGATTCACCTTCAGTAGCTATGCTATGCACTGGGTCCGCCAGGCTCCAGGGAAGGGGCTGGAGTGGGTCTCAGCTATTAGTAGTGGTGGTAGCACATACTACGCAGACTCCGTGAAGGGCCGATTCACCATCTCCAGAGACAACTCAAAGAACACGCTCTCCCTGCAAATGAACAGCCTGAGAGCTGAGGACACGGCCGTGTATTACTGTGCGAAAGATCTGTTGGCTGGGCATTTTTGGAGTGGTTATTATGATCTGGCTGAATACTTCGAGTTCTGGGGCCAGGGCGCCCTGGTCACCGTCTCCTCAGGGAGTGCATCCGCCCCAACCCTTTTCCCCCTCGTCTCCTGTGAGAATGCCCCGTTGGATACAAACGAAGTGGCCGTTGGCTGCCTCGCA…	GGATTCACCTTCAGTAGCTATGCTATGCACTGGGTCCGCCAGGCTCCAGGGAAGGGGCTGGAGTGGGTCTCAGCTATTAGTAGTGGTGGTAGCACATACTACGCAGACTCCGTGAAGGGCCGATTCACCATCTCCAGAGACAACTCAAAGAACACGCTCTCCCTGCAAATGAACAGCCTGAGAGCTGAGGACACGGCCGTGTATTACTGTGCGAAAGATCTGTTGGCTGGGCATTTTTGGAGTGGTTATTATGATCTGGCTGAATACTTCGAGTTCTGGGGCCAGGGCGCCCTGGTCACCGTCTCCTCA
Plate_4_B_10	2219	1733199	354	227	IGHV4-93*01	IGHD5-27*01,IGHD5-30*01,IGHD5-32*01	IGHJ4-3*01	IGHM_01	ASLPRTVRDY	GCGAGTCTCCCCCGTACAGTTAGGGACTAC	GGTATCAACGCAGAGTACGGGGGTTCTCTGAGAGTCACAGACATCCTGTGCAAGAACATGAAGCACCTGTGGTTCTTCCTCCTCCTGGTGGCAGCTCCCAGATGGGTCCTGTCCCAGGTGCAGCTGCAGGAGTCGGGCCCAGGACTGGTGAAGCCTTCGGAGACCCTGTCCCTCACCTGCGCTGTCTCTGGTGGCTCTATCAGCAGTAGTTACTACTACTGGAGCTGGATCCGCCAGGCCCCAGGGAAGGGACTGGAGTGGATTGGGTACATCTCTTATAGTGGGAGCACCAGCTACAACCCGTCCCTCAAGAGTCGAGTCACCATTTCAAGAGACACGTCCAAGAACCAGTTCTCCCTGAAGCTGAGCTCTGTGACCGCCGCGGACACGGCCGTGTAT…	CAGGTGCAGCTGCAGGAGTCGGGCCCAGGACTGGTGAAGCCTTCGGAGACCCTGTCCCTCACCTGCGCTGTCTCTGGTGGCTCTATCAGCAGTAGTTACTACTACTGGAGCTGGATCCGCCAGGCCCCAGGGAAGGGACTGGAGTGGATTGGGTACATCTCTTATAGTGGGAGCACCAGCTACAACCCGTCCCTCAAGAGTCGAGTCACCATTTCAAGAGACACGTCCAAGAACCAGTTCTCCCTGAAGCTGAGCTCTGTGACCGCCGCGGACACGGCCGTGTATTACTGTGCGAGTCTCCCCCGTACAGTTAGGGACTACTGGGGCCAGGGAGTCCTGGTCACCGTCTCCTCA
Plate_4_B_11	2039	313	325	17	IGHV3-50*01	IGHD6-34*01	IGHJ6-6*01	IGHM_01	TPLHGGIAAYGLDS	ACCCCCCTACACGGAGGTATAGCAGCTTACGGTTTGGATTCC	GCCTGGGGGGTCCCTGAGACTCTCCTGTGCAGCCTCTGGATTCACCTTCAGTAGCTATGGCATGCACTGGGTCCGCCAGGCTCCAGGGAAGGGGCTGGAGTGGGTGGCAGTTATATCGTATGATGGAAGTAAGAAATACTACGCAGACTCTGTGAAGGACCGATTCACCATCTCCAGAGACAATTCCAAGAACATGCTATATCTTCAAATGAACAACCTGAAATTGGAGGACACGGCCGTGTATTACTGTACCCCCCTACACGGAGGTATAGCAGCTTACGGTTTGGATTCCTGGGGCCAAGGGGTCGTCGTCACCGTCTCCTCAGGGAGTGCATCCGCCCCAACCCTTTTCCCCCTCGTCTCCTGTGAGAATGCCCCGTTGGATACAAACGAAGTGGC…	GCCTGGGGGGTCCCTGAGACTCTCCTGTGCAGCCTCTGGATTCACCTTCAGTAGCTATGGCATGCACTGGGTCCGCCAGGCTCCAGGGAAGGGGCTGGAGTGGGTGGCAGTTATATCGTATGATGGAAGTAAGAAATACTACGCAGACTCTGTGAAGGACCGATTCACCATCTCCAGAGACAATTCCAAGAACATGCTATATCTTCAAATGAACAACCTGAAATTGGAGGACACGGCCGTGTATTACTGTACCCCCCTACACGGAGGTATAGCAGCTTACGGTTTGGATTCCTGGGGCCAAGGGGTCGTCGTCACCGTCTCCTCA
Plate_4_B_16	365	8	326	7	IGHV4-144*01	IGHD3-16*01	IGHJ5-4*01	IGHM_01	ASKGHSGSYYFVSRFDV	GCGAGTAAGGGGCATAGTGGTAGTTATTACTTTGTCAGCCGGTTCGATGTC	CCCTGTCCCTCACCTGCGCTGTCTATGGTGGCTCCATCAGCGGTTACTACTACTGGAGCTGGATCCGCCAGCCCCCAGGGAAGGGACTGGAGTGGATTGGGTATATCTATGGTAATAGTGCGAGCACCAACTACAACCCCTCCCTCAAGAATCGAGTCACCATTTCAAAAGACACGTCCAAGAACCAGTTCTCCCTGAAGCTGAGCTCTGTGACCGCCGCGGACACGGCCGTGTATTACTGTGCGAGTAAGGGGCATAGTGGTAGTTATTACTTTGTCAGCCGGTTCGATGTCTGGGGCCCGGGAGTCCTGGTCACCGTCTCCTCAGGGAGTGCATCTGCCCCAACCCTTTTCCCCCTCGTCTCC	CCCTGTCCCTCACCTGCGCTGTCTATGGTGGCTCCATCAGCGGTTACTACTACTGGAGCTGGATCCGCCAGCCCCCAGGGAAGGGACTGGAGTGGATTGGGTATATCTATGGTAATAGTGCGAGCACCAACTACAACCCCTCCCTCAAGAATCGAGTCACCATTTCAAAAGACACGTCCAAGAACCAGTTCTCCCTGAAGCTGAGCTCTGTGACCGCCGCGGACACGGCCGTGTATTACTGTGCGAGTAAGGGGCATAGTGGTAGTTATTACTTTGTCAGCCGGTTCGATGTCTGGGGCCCGGGAGTCCTGGTCACCGTCTCCTCA
Plate_4_B_19	2041	44821	351	88	IGHV3-122*01	IGHD4-23*01,IGHD4-26*01	IGHJ4-3*01	IGHM_01	ASLNTVNFGY	GCGAGCCTGAATACAGTAAATTTTGGCTAC	GGTATCAACGCAGAGTACGGGAGCTCTGGGAGAGGAGCCCAGCCCCAGAATTCCCAGGTATTTCTGTTCGGCGATCAGCACTAAACACAGAACATACCATGGAGTTTGTGCTGAGCTGGGTTTTCCTTGTTGCTCTTTTGAAAGGTGTCCAGTGTGAGGTGCAGCTGGTGGAGTCTGGGGGCGGCTTGGCAAAGCCTGGGGGGTCCCTGAGACTCTCCTGCGCAGCCTCCGGATTCACCTTCAGTGACTACTACATGGACTGGGTCCGCCAGGCTCCAGGGAAGGGGCTGGAGTGGGTCTCACGTATTAGTAATGGTGGTGGTAGCACATGGTACGCAGACTCCGTGAAGGGCAGATTCACCATCTCCAGAGAGAACGCCAAGAACACACTGTATCTTC…	GAGGTGCAGCTGGTGGAGTCTGGGGGCGGCTTGGCAAAGCCTGGGGGGTCCCTGAGACTCTCCTGCGCAGCCTCCGGATTCACCTTCAGTGACTACTACATGGACTGGGTCCGCCAGGCTCCAGGGAAGGGGCTGGAGTGGGTCTCACGTATTAGTAATGGTGGTGGTAGCACATGGTACGCAGACTCCGTGAAGGGCAGATTCACCATCTCCAGAGAGAACGCCAAGAACACACTGTATCTTCAAATGAACAGCCTGAGAGCTGAGGACACGGCTGTCTATTACTGTGCGAGCCTGAATACAGTAAATTTTGGCTACTGGGGCCAGGGAGTCCTGGTCACCGTCTCCTCA
Plate_4_B_21	3163	4356	357	265	IGHV1-84*01	IGHD1-8*01	IGHJ4-3*01	IGHG3_01	AIDHGSWDVFDF	GCAATAGATCATGGGAGCTGGGATGTATTTGACTTC	CAGGTATCAACGCAGAGTACGGGGAGCATCACACAACAACCACATCCCTCCCCTACAGACGCCCCCAGAGCACAGCACCTCATCATGGACTGGACCTGGAGGATCCTCCTCTTGGTGGCAGCAGCTACAGGCGCCCACTCTGAGGTCCAACTGGTGCAGTCTGGGGCTGAGGTGAAGAAGCCTGGGGCCTCCGTGAAAATCTCCTGCAAGGCTTCTGGATACACCTTCAGCGACTACTTCCTTCACTGGGTGCGCCAGGCTCCAGGAAAAGGGCTTGAGTGGGTGGGACGTATTGATCCTGAGGATGATGAAACCATACACGCACAGAAATTCCAGGACAGAGTCACCATCACCGCGGACACGTCTACAGAAACAGCCTACATGGAACTAACCAGCCTG…	GAGGTCCAACTGGTGCAGTCTGGGGCTGAGGTGAAGAAGCCTGGGGCCTCCGTGAAAATCTCCTGCAAGGCTTCTGGATACACCTTCAGCGACTACTTCCTTCACTGGGTGCGCCAGGCTCCAGGAAAAGGGCTTGAGTGGGTGGGACGTATTGATCCTGAGGATGATGAAACCATACACGCACAGAAATTCCAGGACAGAGTCACCATCACCGCGGACACGTCTACAGAAACAGCCTACATGGAACTAACCAGCCTGAGATCGGAGGACACGGCCGTATATTTCTGTGCAATAGATCATGGGAGCTGGGATGTATTTGACTTCTGGGGCCAGGGAGTCCTGGTCACCGTCTCCTCA
Plate_4_B_4	828	275451	364	160	IGHV4-72*01,IGHV4-79*02	IGHD6-39*01	IGHJ4-3*01	-	ARDSTLGQQQLGY	GCGAGAGATTCCACTTTAGGACAGCAGCAGCTGGGATAC	GTATCAACGCAGAGTACGGGAGGGTCCAGCTCACATGGGAAATGTTCTCTGAGAGTCACGGACCTCCTGTGCAAGAACATGAAGCACCTGTGGTTCTTCCTCCTCCTGGTGGCAGCTCCCAGATGGGTCCTGTCCCAGGTGCAGCTGCAGGAGTCGGGCCCAGGACTGGTGAAGCCTTCGGAGACCCTGTCCCTCACATGCGCTGTCTCTGGTGGCTCTATCAGCAGTAGTAACTGGTGGAGCTGGATCCGCCAGCCCCCAGGGAAAGGGCTGGAGTGGATTGGGTATATCAGTGGTAGTAGTGGTAGCACCTACTACAACCCCTCCCTCAAGAGTCGAGTCACCATTTCAACAGACACGTCCAAGAACCAGTTCTCCCTGAAGCTGAGCTCTGTGACC…	CAGGTGCAGCTGCAGGAGTCGGGCCCAGGACTGGTGAAGCCTTCGGAGACCCTGTCCCTCACATGCGCTGTCTCTGGTGGCTCTATCAGCAGTAGTAACTGGTGGAGCTGGATCCGCCAGCCCCCAGGGAAAGGGCTGGAGTGGATTGGGTATATCAGTGGTAGTAGTGGTAGCACCTACTACAACCCCTCCCTCAAGAGTCGAGTCACCATTTCAACAGACACGTCCAAGAACCAGTTCTCCCTGAAGCTGAGCTCTGTGACCGCCGCGGACACGGCCGTGTATTACTGTGCGAGAGATTCCACTTTAGGACAGCAGCAGCTGGGATACTGGGGCCAGGGAGTCCTGGTCACCGTCTCCTCAG
Plate_4_B_7	2163	723	363	94	IGHV4-149*01,IGHV4-149*02	IGHD6-39*01	IGHJ1-1*01	IGHM_01	ARNVGSSSMGYFEF	GCGAGAAATGTGGGGAGCAGCAGCATGGGATACTTCGAGTTC	CTCTCTGAGAGTTACGGACATCCTGTGCAAGAACATGAAGCACCTGTGGTTCTTCCTCCTCCTGGTGGCAGCTCCCAGATGGGTCCTGTCCCAGGTGCAGCTGCAGGAGTCGGGCCCAGGACTGGTGAAGCCTTCGGAGACCCTGTCCCTCACCTGCGCTGTCTCTGGTGGCTCCTTCAGCAGTTACTGGTGGGGCTGGATCCGCCAGCCCCCAGGGAAGGGGCTGGAGTGGATTGGGAGTATCTATGGTAGTAGTGGGAGCACCGAATACAACCCCTCCCTCAAAAGTCGAGCCACCATTTCAAGAGACACGTCCAAGAATCAGTTCTCCCTGAAGCTGAGCTCTGTGACCGCCGCGGACACGGCCGTGTATTACTGTGCGAGAAATGTGGGGAGCAG…	CAGGTGCAGCTGCAGGAGTCGGGCCCAGGACTGGTGAAGCCTTCGGAGACCCTGTCCCTCACCTGCGCTGTCTCTGGTGGCTCCTTCAGCAGTTACTGGTGGGGCTGGATCCGCCAGCCCCCAGGGAAGGGGCTGGAGTGGATTGGGAGTATCTATGGTAGTAGTGGGAGCACCGAATACAACCCCTCCCTCAAAAGTCGAGCCACCATTTCAAGAGACACGTCCAAGAATCAGTTCTCCCTGAAGCTGAGCTCTGTGACCGCCGCGGACACGGCCGTGTATTACTGTGCGAGAAATGTGGGGAGCAGCAGCATGGGATACTTCGAGTTCTGGGGCCAGGGCGCCCTGGTCACCGTCTCCTCA
Plate_4_B_8	487	1288	355	945	IGHV4-93*01	IGHD3-15*01	IGHJ4-3*01	-	ARDLLLYEDDYGYYYTGFVY	GCGAGAGACCTCCTTCTCTACGAGGATGATTACGGTTACTATTACACCGGGTTTGTCTAC	TGTGTTTAAGAGACAGGTATCAACGCAGAGTACGGGGAATGTTCTCTGAGAGTCACGGACCTCCTGTGCAAGAACATGAAGCACCTGTGGTTCTTCCTCCTCCTGGTGGCAGCTCCCAGATGGGTCCTGTCCCAGGTGCAGCTGCAGGAGTCGGGCCCAGGACTGGTGAAGCCTTCGGAGACCCTGTCCCTCACCTGCGCTGTCTCTGGTGGCTCCATCAGCAGTGGTTACTACTACTGGAGCTGGATCCGCCAGCCCCCAGGGAAGGGACTGGAGTGGATTGGGTACATCACTTATAGTGGGAGCACCAGCTACAACCCGTCCCTCAAGAGTCGAGTCACCATTTCAAGAGACACGTCCAAGAACCAGTTCTCCCTGAAGCTGAGCTCTGTGACCGCC…	CAGGTGCAGCTGCAGGAGTCGGGCCCAGGACTGGTGAAGCCTTCGGAGACCCTGTCCCTCACCTGCGCTGTCTCTGGTGGCTCCATCAGCAGTGGTTACTACTACTGGAGCTGGATCCGCCAGCCCCCAGGGAAGGGACTGGAGTGGATTGGGTACATCACTTATAGTGGGAGCACCAGCTACAACCCGTCCCTCAAGAGTCGAGTCACCATTTCAAGAGACACGTCCAAGAACCAGTTCTCCCTGAAGCTGAGCTCTGTGACCGCCGCGGACACGGCCGTGTATTACTGTGCGAGAGACCTCCTTCTCTACGAGGATGATTACGGTTACTATTACACCGGGTTTGTCTACTGGG
Plate_4_B_9	2060	314035	378	96	IGHV4-93*01	IGHD2-13*01,IGHD3-15*01	IGHJ5-5*01	IGHM_01	ARDPRGRYDSGYYEEGSLDV	GCGAGAGATCCGAGGGGGCGGTATGATAGTGGCTATTACGAGGAGGGCTCATTGGATGTC	GTATCAACGCAGAGTACGGGGAGGGTCCTGTTCACACAGGAAATGTTCTCTGAGAGTCACGGACCTCCTGTGCAAGAACATGAAGCACCTGTGGTTCTTCCTCCTCCTGGTGGCAGCTCCCAGATGGGTCCTGTCCCAGGTGCAGCTGCAGGAGTCGGGCCCAGGACTGGTGAAGCCTTCGGAGACCCTGTCCCTCACCTGCGCTGTCTCTGGTGGCTCCATCAGCGGTTACTGGTGGGGCTGGATCCGCCAGCCCCCAGGGAAGGGACTGGAGTGGATTGGGTACATCACTTATAGTGGGAGCACCAGCTACAACCCGTCCCTCAAGAGTCGAGTCACCATTTCAAAAGACACGTCCAAGAACCAGTTCTCCCTGAAGCTGAGCTCTGTGACCGCCGC…	CAGGTGCAGCTGCAGGAGTCGGGCCCAGGACTGGTGAAGCCTTCGGAGACCCTGTCCCTCACCTGCGCTGTCTCTGGTGGCTCCATCAGCGGTTACTGGTGGGGCTGGATCCGCCAGCCCCCAGGGAAGGGACTGGAGTGGATTGGGTACATCACTTATAGTGGGAGCACCAGCTACAACCCGTCCCTCAAGAGTCGAGTCACCATTTCAAAAGACACGTCCAAGAACCAGTTCTCCCTGAAGCTGAGCTCTGTGACCGCCGCGGACACGGCCGTGTATTACTGTGCGAGAGATCCGAGGGGGCGGTATGATAGTGGCTATTACGAGGAGGGCTCATTGGATGTCTGGGGCCGGGGAGTTCTGGTCACCGTCTCCTCA
Plate_4_NKB_1	2181	2047	372	236	IGHV4-117*01	IGHD6-36*01	IGHJ2*01	IGHM_01	ARVFRRTAAAAHWYFDL	GCGAGAGTCTTTAGAAGAACAGCGGCAGCCGCACACTGGTACTTCGATCTC	GGTATCAACGCAGAGTACGGGAAATGTTCTCTGAGAGTCACGGACATCCTGTGCAAGAACATGAAGCACCTGTGGTTCTTCCTCCTCCTGGTGGCAGCTCCCAGATGGGTCCTGTCCCAGCTGCAGCTGCAGGAGTCGGGCCCAGGACTGGTGAAGCCTTTGGAGACCCTGTCCCTCACCTGCGCTGTCTCTGGTGGCTCCATCAGCAGTAACCACTGGAACTGGATCCGCCAGCCCCCAGGGAAGGGACTGGAGTGGATTGGACGTATTTCTGGTAGGGGTGGGAGCACCGACTACAACCCCTCCCTCAAGAGTCGAGTTACCATTTCTACAGACACGTCCAAAAACCAGTTCTCCCTGAACCTGAGTTCTGTGACCGCCGCGGACACGGCCGTGTAT…	CAGCTGCAGCTGCAGGAGTCGGGCCCAGGACTGGTGAAGCCTTTGGAGACCCTGTCCCTCACCTGCGCTGTCTCTGGTGGCTCCATCAGCAGTAACCACTGGAACTGGATCCGCCAGCCCCCAGGGAAGGGACTGGAGTGGATTGGACGTATTTCTGGTAGGGGTGGGAGCACCGACTACAACCCCTCCCTCAAGAGTCGAGTTACCATTTCTACAGACACGTCCAAAAACCAGTTCTCCCTGAACCTGAGTTCTGTGACCGCCGCGGACACGGCCGTGTATTATTGTGCGAGAGTCTTTAGAAGAACAGCGGCAGCCGCACACTGGTACTTCGATCTCTGGGGCCCTGGCACCCCAATCACCATCTCCTCA
Plate_4_NKB_11	2012	190	381	60	IGHV4-144*01	IGHD3-16*01	IGHJ5-4*01	IGHD_01	ARRERTYYYSGSMYNRFDV	GCGAGACGGGAACGTACATATTACTATAGTGGTAGTATGTACAACCGGTTCGATGTC	GTATCAACGCAGAGTACGGGGAAATGCTCTCTGAGAGTCACGGACCTCCTGTGCAAGAACATGAAGCACCTGTGGTTCTTCCTCCTCCTGGTGGCAGCTCCCAGATGGGTCCTGTCCCAGGTGCAGCTGCAGGAGTCGGGCCCAGGACTGGTGAAGCCTTCGGAGACCCTGTCCCTCACCTGCACTGTCTCTGGTGGCTCCATCAGCGGTTACTACTACTGGAGCTGGATCCGCCAGCCCCCAGGGAAGGGACTGGAGTGGATTGGGGGTATCTATGGTAATAGTGCGAGCACCTACTACAACCCCTCCCTCAAGAGTCGAGTCACCATTTCAAAAGACACGTCCAAGAACCAGTTCTCCCTGAAGCTGAGCTCTGTGACCGCCGCGGACACGGCCGTG…	CAGGTGCAGCTGCAGGAGTCGGGCCCAGGACTGGTGAAGCCTTCGGAGACCCTGTCCCTCACCTGCACTGTCTCTGGTGGCTCCATCAGCGGTTACTACTACTGGAGCTGGATCCGCCAGCCCCCAGGGAAGGGACTGGAGTGGATTGGGGGTATCTATGGTAATAGTGCGAGCACCTACTACAACCCCTCCCTCAAGAGTCGAGTCACCATTTCAAAAGACACGTCCAAGAACCAGTTCTCCCTGAAGCTGAGCTCTGTGACCGCCGCGGACACGGCCGTGTATTACTGTGCGAGACGGGAACGTACATATTACTATAGTGGTAGTATGTACAACCGGTTCGATGTCTGGGGCCCGGGAGTCCTGGTCACCGTCTCCTCA
Plate_4_NKB_16	2257	172273	363	89	IGHV3-122*01	IGHD5-27*01,IGHD5-30*01,IGHD5-32*01	IGHJ4-3*01	IGHM_01	ARDWGVQLKGTLGY	GCGAGAGATTGGGGGGTACAGTTAAAGGGGACTTTAGGCTAC	GTATCAACGCAGAGTACGGGGAGCTCTGGGAGAGGAGCCCAGCCCCAGAATTCCCAGGTATTTCTGTTCGGCGATCAGCACTAAACACAGAACATACCATGGAGTTTGTGCTGAGCTGGGTTTTCCTTGTTGCTCTTTTGAAAGGTGTCCAGTGTGAGGTGCAGTTGGTGGAGTCTGGGGGCGGCTTGGCAAAGCCGGGGGGGTCCCTGAGACTCTCCTGCGCAGCCTCCGGAGTCACCTTCAGTGACTACTACATGGACTGGGTCCGCCAGGCTCCAGGGAAGGGGCTGGAGTGGGTCTCACGTATTAGTAATGGTGGTGGTAGCACATGGTACGCAGACTCCGTGAAGGGCAGATTCACCATCTCCAGAGAGAACGCCAAGAACACACTGTATCTTC…	GAGGTGCAGTTGGTGGAGTCTGGGGGCGGCTTGGCAAAGCCGGGGGGGTCCCTGAGACTCTCCTGCGCAGCCTCCGGAGTCACCTTCAGTGACTACTACATGGACTGGGTCCGCCAGGCTCCAGGGAAGGGGCTGGAGTGGGTCTCACGTATTAGTAATGGTGGTGGTAGCACATGGTACGCAGACTCCGTGAAGGGCAGATTCACCATCTCCAGAGAGAACGCCAAGAACACACTGTATCTTCAAATGAACAGCCTGAGAGCTGAGGACACGGCTGTCTATTACTGTGCGAGAGATTGGGGGGTACAGTTAAAGGGGACTTTAGGCTACTGGGGCCAGGGAGTCCTGGTCACCGTCTCCTCA
Plate_4_NKB_17	2270	477635	369	43	IGHV3-50*01	IGHD4-23*01,IGHD4-26*01	IGHJ5-4*01	IGHM_01	TQQSHKYTNYNYRFDV	ACCCAACAGTCGCACAAATACACTAACTATAATTACCGGTTCGATGTC	GTGGTATCAACGCAGAGTACGGGGAAGTCCACAGTGTTCCATTCGGTGATCAGCACAGAACACAGAGGACTCACCATGAAGTTTGGGCTGAGCTGGGTTTTCCTAGTTGCTACTTTAAGAGGTGTCCAGTGTGAGGTGCAGTTGGTGGAGTCTGGAGGAGGCTTGGTTCAGCCTGGGGGGTCCCTGAGACTCTCCTGTGAAGCCTCTGGATTCACCTTCAGTCGCTATGGCATGCACTGGGTCCGCCAGCCTCCAGGGAAGGGGCTGGAGTGGGTGGCAGTCATATCGTATGATGGAAGTAAGAAATACTACGCAGACTCTGTGAAGGACCGATTCACCATCTCCAGAGACAATTCTAAGAACATACTATATCTTCAAATGAACAACCTGAAATTGGAG…	GAGGTGCAGTTGGTGGAGTCTGGAGGAGGCTTGGTTCAGCCTGGGGGGTCCCTGAGACTCTCCTGTGAAGCCTCTGGATTCACCTTCAGTCGCTATGGCATGCACTGGGTCCGCCAGCCTCCAGGGAAGGGGCTGGAGTGGGTGGCAGTCATATCGTATGATGGAAGTAAGAAATACTACGCAGACTCTGTGAAGGACCGATTCACCATCTCCAGAGACAATTCTAAGAACATACTATATCTTCAAATGAACAACCTGAAATTGGAGGACACGGCCGTTTATTATTGTACCCAACAGTCGCACAAATACACTAACTATAATTACCGGTTCGATGTCTGGGGCCCGGGAGTCCTGGTCACCGTCTCCTCA
Plate_4_NKB_18	2215	1184	354	107	IGHV3-76*01	IGHD6-36*01	IGHJ4-3*01	IGHM_01	ASSWNQFSIDY	GCCTCCAGCTGGAACCAATTCTCGATTGACTAC	GTATCAACGCAGAGTACGGGAGCTCTGGGAGAGGAGCCCAGCCCTGGAAGTCCGTGGTGTTCCATTCGGTGATCAGCACTGAACACAGAGGACTCACCATGGAGTCTGGGCTGAGCTGGGTTTTCCTTGTTGCTATTTTAAGAGGTGTCCAGTGTGAGGTGCAGCTGGTGGAGTCTGGGGGCGGCTTGGCAAAGCCTGGGGGGTCCCTGAGACTCTCCTGTGCAGCCTCTGGATTCACCTTCAGTAGCTACTGGATGAATTGGGTCCGCCAGACTCCAGGGAAGGGGCTGGAGTGGATCTCAGCTATTAATAGTGGTGGGGGTAGCACATACTACGCAGACTCCGTGAAGGGCCGATTCACCATCTCCAGAGACAACTCAAAGAACACGCTCTCCCTGC…	GAGGTGCAGCTGGTGGAGTCTGGGGGCGGCTTGGCAAAGCCTGGGGGGTCCCTGAGACTCTCCTGTGCAGCCTCTGGATTCACCTTCAGTAGCTACTGGATGAATTGGGTCCGCCAGACTCCAGGGAAGGGGCTGGAGTGGATCTCAGCTATTAATAGTGGTGGGGGTAGCACATACTACGCAGACTCCGTGAAGGGCCGATTCACCATCTCCAGAGACAACTCAAAGAACACGCTCTCCCTGCAAATGAACAGCCTGAGAGCTGAGGACACGGCCGTGTATTACTGTGCCTCCAGCTGGAACCAATTCTCGATTGACTACTGGGGCCAGGGAGTCCTGGTCACCGTCTCCTCA
Plate_4_NKB_19	2208	621	372	23	IGHV3-94*01	IGHD5-28*01,IGHD5-29*01	IGHJ6-6*01	IGHM_01	ARGGYSYSYVPLYGLDS	GCGAGAGGAGGATACAGCTACAGTTACGTGCCCCTATACGGTTTGGATTCC	GTATCAACGCAGAGTACGGGAGCTCTGGGAGAGGAGCCCAGCCCCAGAATTCCCAGGTGTTTCTGTTCGGCGATCAGCACTAAACACAGAACATACCATGGAGTTTGTGCTGAGCTGGGTTTTCCTTGTTGCTCTTTTGAAAGGTGTCCAGTGTGAGGTGCAGCTGGTGGAGTCTGGGGGCGGCTTGGCAAAGCCTGGGGGGTCCCTGAGACTCTCCTGTGCAGCCTCTGGATTCAGCTTCAGTGACTACTACATGTACTGGGTCCGCCAGGCTCCAGGGAAGGGGCTGGAGTGGGTCTCAGGTATTAGTTATACTGGTGGTAGCACATACTATGCAGACTCCGTGAAGGGCAGATTCACCATCTCCAGAGAGAACGCCAAGAACACACTGTATCTTCA…	GAGGTGCAGCTGGTGGAGTCTGGGGGCGGCTTGGCAAAGCCTGGGGGGTCCCTGAGACTCTCCTGTGCAGCCTCTGGATTCAGCTTCAGTGACTACTACATGTACTGGGTCCGCCAGGCTCCAGGGAAGGGGCTGGAGTGGGTCTCAGGTATTAGTTATACTGGTGGTAGCACATACTATGCAGACTCCGTGAAGGGCAGATTCACCATCTCCAGAGAGAACGCCAAGAACACACTGTATCTTCAAATGGACAGCCTGAGAGCTGAGGACACGGCTGTCTATTACTGTGCGAGAGGAGGATACAGCTACAGTTACGTGCCCCTATACGGTTTGGATTCCTGGGGCCAAGGGGTCGTCGTCACCGTCTCCTCA
Plate_4_NKB_2	572	31	336	13	IGHV4-79*01	N/A	IGHJ4-3*01	IGHM_01	ASIS	GCGAGCATTTCT	TATCAACGCAGAGTACGGGGAATGCTCTCTGAGAGTCACGGACATCCTGTGCAAGAACATGAAGCACCTGTGGTTCTTCCTCCTCCTGGTGGCAGCTCCCAGATGGGTCTTGTCCCAGGTGCAGCTGCAGGAGTCGGGCCCAGGACTGGTGAAGCCTTCGGAGACCCTGTCCCTCACCTGCGCTGTCTCTGGTGGCTCCATCAGCGATGATTACTACTGGAGCTGGATCCGCCAGCCCCCAGGGAAGGGACTGGAGTGGATTGGGTACATCTATGGTAGTGGTGGGGACACCAACTACAATCCCTCCCTCAAGAATCGAGTCACCATTTCAATAGACACGTCCAAGAACCAGTTCTCCCTGAAGCTGAGCTCTGTGACCGCCGCGGACACGGCCGTGTA…	CAGGTGCAGCTGCAGGAGTCGGGCCCAGGACTGGTGAAGCCTTCGGAGACCCTGTCCCTCACCTGCGCTGTCTCTGGTGGCTCCATCAGCGATGATTACTACTGGAGCTGGATCCGCCAGCCCCCAGGGAAGGGACTGGAGTGGATTGGGTACATCTATGGTAGTGGTGGGGACACCAACTACAATCCCTCCCTCAAGAATCGAGTCACCATTTCAATAGACACGTCCAAGAACCAGTTCTCCCTGAAGCTGAGCTCTGTGACCGCCGCGGACACGGCCGTGTATTACTGTGCGAGCATTTCTTGGGGCCAGGGAGTCCTGGTCACCGTCTCCTCA
Plate_4_NKB_20	2255	245215	369	74	IGHV1-105*01	IGHD5-32*01	IGHJ6-6*01	IGHM_01	ARGGYSGYSYYYGLDS	GCGAGGGGGGGATACAGTGGGTACAGTTATTACTACGGTTTGGATTCC	GAGACAGTATCAACGCAGAGTACGGGGATCACACAACAACCACATCCCCCCCTACAGACGCCCCCAGAGCACAGCACCTCACCATGGACTGGATATGGAGGATCCTCCTCTTGGTGGCAGCAGCTACAGGCGCCCACTCCCAGGTGCAGCTGGTGCAGTCTGGGGCTGAGGTGAAGAAGCCTGGGTCCTCAGTGAAGGTATCCTGCAAGGCTTCCGGATACACCTTCACTGACTACTACATGCACTGGGTGCGACAGGCCCCTCGACAAGGGCTTGAGTGGATGGGATGGATCAACCCTTACAATGGCAACACAAAGTATGCACAGAAGTTCCAGGGCAGAGTCACCATGACCAGAGACACATCGACGAGCACAGCCTACATGGAGCTGAGCAGCCTGA…	CAGGTGCAGCTGGTGCAGTCTGGGGCTGAGGTGAAGAAGCCTGGGTCCTCAGTGAAGGTATCCTGCAAGGCTTCCGGATACACCTTCACTGACTACTACATGCACTGGGTGCGACAGGCCCCTCGACAAGGGCTTGAGTGGATGGGATGGATCAACCCTTACAATGGCAACACAAAGTATGCACAGAAGTTCCAGGGCAGAGTCACCATGACCAGAGACACATCGACGAGCACAGCCTACATGGAGCTGAGCAGCCTGAGATCTGAGGACACGGCCGTGTATTACTGTGCGAGGGGGGGATACAGTGGGTACAGTTATTACTACGGTTTGGATTCCTGGGGCCAAGGGGTCGTCGTCACCGTCTCCTCA
Plate_4_NKB_21	2401	125959	360	67	IGHV4-174*02	IGHD5-32*01,IGHD7-40*01	IGHJ5-4*01	IGHM_01	ARLMVGIANRFDV	GCGAGACTGATGGTGGGGATTGCGAACCGGTTCGATGTC	TATCAACGCAGAGTACGGGGTTCTCTGAGAGTCACGGACATCCTGTGCAAGAACATGAAGCACCTGTGGTTCTTCCTCCTCCTGGTGGCAGCTCCCAGATGGGTCCTGTCCCAGGTGCAGCTGCAGGAGTCGGGCCCAGGACTGGTGAAGCCTTCGGAGACCCTGCCCCTCACCTGCGCTGTCTCTGGTGCCTCCATCAGCAGTAACTACTGGAGCTGGATCCGCCAGGCCCCAGGGAAGGGACTGGAGTGGATTGGACGTATCTATGGTAGTGGTGGGAGCACCGACTACAACCCCTCCCTCAAGAGTCGAGTCACCATTTCAATAGACACGTCCAAGAACCAGTTCTCCCTGAAGCTGAGCTCTGTGACCGCCGCGGACACGGCCGTGTATTACTGT…	CAGGTGCAGCTGCAGGAGTCGGGCCCAGGACTGGTGAAGCCTTCGGAGACCCTGCCCCTCACCTGCGCTGTCTCTGGTGCCTCCATCAGCAGTAACTACTGGAGCTGGATCCGCCAGGCCCCAGGGAAGGGACTGGAGTGGATTGGACGTATCTATGGTAGTGGTGGGAGCACCGACTACAACCCCTCCCTCAAGAGTCGAGTCACCATTTCAATAGACACGTCCAAGAACCAGTTCTCCCTGAAGCTGAGCTCTGTGACCGCCGCGGACACGGCCGTGTATTACTGTGCGAGACTGATGGTGGGGATTGCGAACCGGTTCGATGTCTGGGGCCCGGGAGTCCTGGTCACCGTCTCCTCA
Plate_4_NKB_23	2051	264016	310	10	IGHV4-149*01	IGHD5-27*01,IGHD5-30*01,IGHD5-32*01	IGHJ4-3*01	IGHM_01	ARYRYSGYSSPTDY	GCTAGATATCGATACAGCGGGTACAGTTCGCCCACTGACTAC	GTCCCTCACCTGCGCTGTCTCTGGTGGCTCCTTCAGCAGTTACTGGTGGAGCTGGATCCGCCAGCCCCCAGGGAAGGGACTGGAGTGGATTGGGGAGATCAATGGTAATAGTGGGAGCACCAACTACAACCCCTCCCTCAAGAGTCGAGTCACCATTTCAAAAGACGCGTCCAAGAACCAGTTCTCCCTGAAGCTGAGCTCTGTGACCGCCGCGGACACGGCCGTGTATTACTGTGCTAGATATCGATACAGCGGGTACAGTTCGCCCACTGACTACTGGGGCCAGGGAGTCCTGGTCACCGTCTCCTCAGGGAGTGCATCCGCCCCAACCCTTTTCCCCCTCGTCTCCTGTGAGAATGCCCCGTTGGATACAAACGAAGTGGCCGTTGGCTGCCTCGC…	GTCCCTCACCTGCGCTGTCTCTGGTGGCTCCTTCAGCAGTTACTGGTGGAGCTGGATCCGCCAGCCCCCAGGGAAGGGACTGGAGTGGATTGGGGAGATCAATGGTAATAGTGGGAGCACCAACTACAACCCCTCCCTCAAGAGTCGAGTCACCATTTCAAAAGACGCGTCCAAGAACCAGTTCTCCCTGAAGCTGAGCTCTGTGACCGCCGCGGACACGGCCGTGTATTACTGTGCTAGATATCGATACAGCGGGTACAGTTCGCCCACTGACTACTGGGGCCAGGGAGTCCTGGTCACCGTCTCCTCA
Plate_4_NKB_25	2020	272060	357	94	IGHV4-93*01	IGHD6-34*01	IGHJ4-3*01	IGHM_01	ARPPPSSWFDY	GCGAGACCCCCTCCTAGCAGCTGGTTCGACTAC	GTATCAACGCAGAGTACGGGGAAATGTTCTCTGAGAGTCACGGACCTCCTGTGCAAGAACATGAAGCACCTGTGGTTCTTCCTCCTCCTGGTGGCAGCTCCCAGATGGGTCCTGTCCCAGGTGCAGCTGCAGGAGTCGGGCCCAGGACTGGTGAAGCCTTCGGAGACCCTGTCCCTCACCTGCGCTGTCTCTGGTGGCTCCATCAGCAGTGGTTACTACTACTGGAGCTGGATCCGCCAGCCCCCAGGGAAGGGACTGGAGTGGATTGGGTACATCACTTATAGTGGGAGCACCAGCTACAACCCGTCCCTCAAGAGTCGAGTCACCATTTCAAGAGACACGTCCAAGAACCAGTTCTCCCTGAAGCTGAGCTCTGTGACCGCCGCGGACACGGCCGTG…	CAGGTGCAGCTGCAGGAGTCGGGCCCAGGACTGGTGAAGCCTTCGGAGACCCTGTCCCTCACCTGCGCTGTCTCTGGTGGCTCCATCAGCAGTGGTTACTACTACTGGAGCTGGATCCGCCAGCCCCCAGGGAAGGGACTGGAGTGGATTGGGTACATCACTTATAGTGGGAGCACCAGCTACAACCCGTCCCTCAAGAGTCGAGTCACCATTTCAAGAGACACGTCCAAGAACCAGTTCTCCCTGAAGCTGAGCTCTGTGACCGCCGCGGACACGGCCGTGTATTACTGTGCGAGACCCCCTCCTAGCAGCTGGTTCGACTACTGGGGCCAGGGAGTCCTGGTCACCGTCTCCTCA
Plate_4_NKB_27	2235	159446	366	171	IGHV4-149*01	IGHD6-38*01	IGHJ5-4*01	IGHM_01	ARYNGGWSGHNRFDV	GCGAGATATAATGGTGGCTGGTCCGGTCACAACCGATTCGATGTC	ACAGGTATCAACGCAGAGTACGGGGACATGGGAAATGTTCTCTGAGAGTCACGGACCTCCTGTGCAAGAACATGAAGCACCTGTGGTTCTTCCTCCTCCTGGTGGCAGCTCCCAGATGGGTCCTGTCCCAGGTGCAGCTGCAGGAGTCGGGCCCAGGACTGGTGAAGCCTTCGGAGACCCTGTCCCTCACCTGCGGTGTCTCTGGTGGTTCCTTCAGCAGTTACTGGTGGAGCTGGATCCGCCAGGCCCCAGGGAAGGGACTGGAGTGGATTGGGGAGATCAATGGTAATAGAGGGACGACCAATTATAACCCCTCCCTCGGGAGTCGAGTCACCATTTCAAAAGACGCGTCCAAGAATCAGTTCTCCCTGAGCCTGACGTCTCTGACCGCCGCGGACA…	CAGGTGCAGCTGCAGGAGTCGGGCCCAGGACTGGTGAAGCCTTCGGAGACCCTGTCCCTCACCTGCGGTGTCTCTGGTGGTTCCTTCAGCAGTTACTGGTGGAGCTGGATCCGCCAGGCCCCAGGGAAGGGACTGGAGTGGATTGGGGAGATCAATGGTAATAGAGGGACGACCAATTATAACCCCTCCCTCGGGAGTCGAGTCACCATTTCAAAAGACGCGTCCAAGAATCAGTTCTCCCTGAGCCTGACGTCTCTGACCGCCGCGGACACGGCCGTGTATTATTGTGCGAGATATAATGGTGGCTGGTCCGGTCACAACCGATTCGATGTCTGGGGCCCGGGAGTCCTGGTCACCGTCTCCTCA
Plate_4_NKB_28	2043	808813	351	66	IGHV4-117*01	IGHD4-24*01	IGHJ4-3*01	IGHM_01	ARGSRVFLVS	GCCCGGGGTAGCAGGGTTTTTTTGGTCTCC	GTGGTATCAACGCAGAGTACGGGGAAATGTTCTCTGAGAGTCACGGACATCCTGTGCAAGAACATGAAGCACCTGTGGTTCTTCCTCCTCCTGGTGGCAGCTCCCAGATGGGTCCTGTCCCAGCTGCAGCTGCAGGAGTCGGGCCCAGGACTGGTGAAGCCTTCGGAGACCCTGTCCCTCACCTGCGCTGTCTCTGGTGGCTCCATCAGCAGTAACTACTGGACCTGGATTCGCCAGCCCCCAGGGAAGGGACTGGAGTGGATTGGACGTATCTCTGGTAGTGGTGGGAGCACCGACTACAACCCCTCCCTCAAGAGTCGAGTCACCATTTCAACAGACACGTCCAAGAACCAGTTCTCCCTGAAGCTGAGTTCTGTGACCGCCGCGGACACGGCCGTT…	CAGCTGCAGCTGCAGGAGTCGGGCCCAGGACTGGTGAAGCCTTCGGAGACCCTGTCCCTCACCTGCGCTGTCTCTGGTGGCTCCATCAGCAGTAACTACTGGACCTGGATTCGCCAGCCCCCAGGGAAGGGACTGGAGTGGATTGGACGTATCTCTGGTAGTGGTGGGAGCACCGACTACAACCCCTCCCTCAAGAGTCGAGTCACCATTTCAACAGACACGTCCAAGAACCAGTTCTCCCTGAAGCTGAGTTCTGTGACCGCCGCGGACACGGCCGTTTATTACTGTGCCCGGGGTAGCAGGGTTTTTTTGGTCTCCTGGGGCCAGGGAGTCCTGGTCATCGTCTCCTCA
Plate_4_NKB_29	2227	220710	363	42	IGHV4-72*01,IGHV4-79*02	IGHD6-33*01,IGHD6-37*01	IGHJ4-3*01	IGHM_01	ARSYSSGWGVFDY	GCGAGGTCGTATAGCAGCGGATGGGGGGTGTTTGACTAC	TATCAACGCAGAGTACGGGGGCACATGGGAAATGTTCTCTGAGAGTCACGGACCTCCTGTGCAAGAACATGAAGCACCTGTGGTTCTTCCTCCTCCTGGTGGCAGCTCCCAGATGGGTCCTGTCCCAGGTGCAGCTGCAGGAGTCGGGCCCAGGACTGGTGAAGCCTTCGGAGACCCTGTCCCTCACATGCGCTGTCTCTGGTGGCTCTATCAGCAGTAGTAACTGGTGGAGCTGGATCCGCCAGCCCCCAGGGAAAGGGCTGGAGTGGATTGGGTATATCAGTGGTAGTAGTGGTAGCACCTACTACAACCCCTCCCTCAAGAGTCGAGTCACCATTTCAACAGACACGTCCAAGAACCAGTTCTCCCTGAAGCTGAGCTCTGTGACCGCCGCGGACA…	CAGGTGCAGCTGCAGGAGTCGGGCCCAGGACTGGTGAAGCCTTCGGAGACCCTGTCCCTCACATGCGCTGTCTCTGGTGGCTCTATCAGCAGTAGTAACTGGTGGAGCTGGATCCGCCAGCCCCCAGGGAAAGGGCTGGAGTGGATTGGGTATATCAGTGGTAGTAGTGGTAGCACCTACTACAACCCCTCCCTCAAGAGTCGAGTCACCATTTCAACAGACACGTCCAAGAACCAGTTCTCCCTGAAGCTGAGCTCTGTGACCGCCGCGGACACGGCCGTGTATTACTGTGCGAGGTCGTATAGCAGCGGATGGGGGGTGTTTGACTACTGGGGCCAGGGAGTCCTGGTCACCGTCTCCTCA
Plate_4_NKB_30	2177	14356	824	216	IGHV3-172*01	IGHD6-38*01	IGHJ4-3*01	IGHD_01	ARVDTYSRWY	GCTAGAGTTGACACGTATTCCCGGTGGTAC	GACAGGGTATCAACGCAGAGTACGGGGACCCTGCAGCTCTGGGAGAGGAGACCCAGCCTTGGGATTCCCAGGCGTCTCCACTTGGTGATCGACACTGAACACAGGAGACTCACCATGGAGTTTGTACTGAGCTGGGTTTTCCTTGTTGCCATTTTAAAAGGTGCCCAGTGTGAGGTGCAGCTGGTGGAGTCTGGGGGAGGCTTGGTCCAGCCTGGCGGGTCCCTGAGACCCTCCTGTGCAGCCTCTGGATTCACCTTCAGTAGTTCTGCTATGCACTGGGTCCGCCAGGCTTCTGGGAAAGGACTGGAGTGGGTTGGACGTATTAGAAGCAAATCTAACAATTACGCGACAGAATACGCCGCATCGGTGAAAGGCAGATTCACCATCTCCAGAGATGAT…	GAGGTGCAGCTGGTGGAGTCTGGGGGAGGCTTGGTCCAGCCTGGCGGGTCCCTGAGACCCTCCTGTGCAGCCTCTGGATTCACCTTCAGTAGTTCTGCTATGCACTGGGTCCGCCAGGCTTCTGGGAAAGGACTGGAGTGGGTTGGACGTATTAGAAGCAAATCTAACAATTACGCGACAGAATACGCCGCATCGGTGAAAGGCAGATTCACCATCTCCAGAGATGATTCAAAGAACACGGCGTATCTGCAAATGAACAGCCTGAAAACCGAGGACACGGCCGTGTATTACTGTGCTAGAGTTGACACGTATTCCCGGTGGTACTGGGGCCAGGGAGTCCTGGTCACCGTCTCCTCAGCATCCACCAAGGCTCCGGATGTGTTCCCCATCACGTCAGCG…
Plate_4_NKB_31	2299	153914	363	35	IGHV3-88*01	IGHD2-13*01	IGHJ4-3*01	IGHM_01	ASLTYFYDSPYY	GCTAGTTTGACGTATTTCTATGATAGTCCTTATTAC	GTGGTATCAACGCAGAGTACGGGGAGCTCTGGGAGAGGAGCCCCAGCCTGGGATTCACAGCAGTTTCCACTTGGTGACCAGCACTGAACACAGACCACCAACCATGGAGTCTGGGCTGAGCTGGGTTTTCCTTCTTGTTGCTATTTTAAAAGGTGTCCAGTGTGAGGTGCGGCTGGTGGAGTCTGGGGGAGGCTTGGTCCAGCCTGGCGGGTCCCTGAGACTCTCCTGTGTAGCCTCTGGAATCACCTTCAGTGACTATTACATGAGTTGGGTCCGCCAGGCTCCAGGGAGGGGGCCGGAGTGGGTGGGTTTCATAAGAAACAAAGCTAATGGTGGGACAGCCGAATACGCCGCGGCTGTGAAAGGCAGGTTCACCATCTCAAGAGATGATTCCAAAAG…	GAGGTGCGGCTGGTGGAGTCTGGGGGAGGCTTGGTCCAGCCTGGCGGGTCCCTGAGACTCTCCTGTGTAGCCTCTGGAATCACCTTCAGTGACTATTACATGAGTTGGGTCCGCCAGGCTCCAGGGAGGGGGCCGGAGTGGGTGGGTTTCATAAGAAACAAAGCTAATGGTGGGACAGCCGAATACGCCGCGGCTGTGAAAGGCAGGTTCACCATCTCAAGAGATGATTCCAAAAGCATTGCCAGTCTGCAAATGAATAGCCTGAAAACCGAGGACACGGCCGTGTACTATTGTGCTAGTTTGACGTATTTCTATGATAGTCCTTATTACTGGGGCCAGGGAGTCCTGGTCACCGTCTCCTCA
Plate_4_NKB_32	2253	2059	378	66	IGHV3-122*01	IGHD2-13*01	IGHJ4-3*01	IGHM_01	AKDGRDCSDSGCSSFMSGY	GCGAAAGATGGCCGGGACTGTAGTGATAGTGGCTGCTCCTCGTTTATGTCTGGCTAC	GAGACAGGTATCAACGCAGAGTACGGGGGACCCTGCAGCTCTGGGAGAGGAGCCCAGCCCCAGAATTCCCAGGTATTTCTGTTCGGCGATCAGCACTAAACACAGAACATACCATGGAGTTTGTGCTGAGCTGGGTTTTCCTTGTTGCTCTTTTGAAAGGTGTCCAGTGTGAGGTGCAGCTGGTGGAGTCTGGGGGCGGCTTGGCAAAGCCTGGGGGGTCCCTGAGACTCTCCTGCGCAGCCTCCGGATTCACCTTCAGTGACTACTACATGGACTGGGTCCGCCAGGCTCCAGGGAAGGGGCTGGAGTGGGTCTCACGTATTAGTAATGGTGGTGGTAGCACATGGTACGCAGACTCCGTGAAGGGCAGATTCACCATCTCCAGAGAGAACGCCAAGA…	GAGGTGCAGCTGGTGGAGTCTGGGGGCGGCTTGGCAAAGCCTGGGGGGTCCCTGAGACTCTCCTGCGCAGCCTCCGGATTCACCTTCAGTGACTACTACATGGACTGGGTCCGCCAGGCTCCAGGGAAGGGGCTGGAGTGGGTCTCACGTATTAGTAATGGTGGTGGTAGCACATGGTACGCAGACTCCGTGAAGGGCAGATTCACCATCTCCAGAGAGAACGCCAAGAACACACTGTATCTTCAAATGAACAGCCTGAGAGCTGAGGACACGGCTGTCTATTACTGTGCGAAAGATGGCCGGGACTGTAGTGATAGTGGCTGCTCCTCGTTTATGTCTGGCTACTGGGGCCAGGGAGTCCTGGTCACCGTCTCCTCA
Plate_4_NKB_33	1983	90069	351	49	IGHV2-7*02	IGHD4-23*01,IGHD4-26*01	IGHJ4-3*01	IGHM_01	ARGYTNLDS	GCACGGGGATACACTAACTTGGACTCC	TATCAACGCAGAGTACGGGGACTCCTGTGCCCCACCATGGACACGCTTTGCTCCACGCTCCTGCTGCTGACCGTCCCTTCATGGGTCTTCTCCCAGGTGACCTTGAAGGAGTCTGGTCCTGCGCTAGTGAAACCCACACAGACCCTCACGCTGACCTGCACCTTCTCTGGGTTCTCACTCAGCACTTCTGGAATGCGTGTGACCTGGGTCCGTCAGCCCCCAGGAAAGGCCCTGGAGTGGCTTGCACGCATTGATTGGGATGATGATAAATACTACACCACATCTCTGAAGAACAGACTCACCATCTCCAAGGACACCTCCAAGAACCAGGTTGTCCTTACAATGACCAACATGGACCCTGTGGACACAGCCACATATTTCTGTGCACGGGGATACACT…	CAGGTGACCTTGAAGGAGTCTGGTCCTGCGCTAGTGAAACCCACACAGACCCTCACGCTGACCTGCACCTTCTCTGGGTTCTCACTCAGCACTTCTGGAATGCGTGTGACCTGGGTCCGTCAGCCCCCAGGAAAGGCCCTGGAGTGGCTTGCACGCATTGATTGGGATGATGATAAATACTACACCACATCTCTGAAGAACAGACTCACCATCTCCAAGGACACCTCCAAGAACCAGGTTGTCCTTACAATGACCAACATGGACCCTGTGGACACAGCCACATATTTCTGTGCACGGGGATACACTAACTTGGACTCCTGGGGCCAGGGAGTCCTGGTCACCGTCTCCTCA
Plate_4_NKB_35	2211	253290	348	23	IGHV4-174*01	IGHD2-10*01,IGHD2-12*01,IGHD3-41*01	IGHJ4-3*01	IGHM_01	ARGKYYFDY	GCGAGAGGAAAATATTACTTTGACTAC	TATCAACGCAGAGTACGGGAAATGTTCTCTGAGAGTCACGGACATCCTGTGCAAGAACATGAAGCACCTGTGGTTCTTCCTCCTCCTGGTGGCAGCACCCAGATGGGTCCTGTCCCAGCTGCAGCTGCAGGAGTCGGGCCCAGGACTGGTGAAGCCCTCGGAGACCCTGTCCCTCACCTGCGCTGTCTCTGGTGGCTCTATCAGCAGTAGTTACTGGAATTGGATCCGCCAGGCCCCAGGGAAGGGACTGGAGTGGATTGGGTATATCTATGGTAGTGGCAGTAGCACCAATTACAACCCCTCCCTCAAGAGTCGAGTCACCCTGTCAGTGGACACGTCCAAGAGCCAGTTCTCCCTGAAGCTGAACTCTGTGACCGCCGCGGACACGGCCGTGTATTA…	CAGCTGCAGCTGCAGGAGTCGGGCCCAGGACTGGTGAAGCCCTCGGAGACCCTGTCCCTCACCTGCGCTGTCTCTGGTGGCTCTATCAGCAGTAGTTACTGGAATTGGATCCGCCAGGCCCCAGGGAAGGGACTGGAGTGGATTGGGTATATCTATGGTAGTGGCAGTAGCACCAATTACAACCCCTCCCTCAAGAGTCGAGTCACCCTGTCAGTGGACACGTCCAAGAGCCAGTTCTCCCTGAAGCTGAACTCTGTGACCGCCGCGGACACGGCCGTGTATTACTGTGCGAGAGGAAAATATTACTTTGACTACTGGGGCCAGGGAGTCCTGGTCACCGTCTCCTCA
Plate_4_NKB_37	1760	860	387	86	IGHV4-117*01	IGHD3-16*01	IGHJ5-5*01	IGHM_01	ASRVLPRGRSGSYYYEGGRRAV	GCGAGCCGGGTTCTACCCCGGGGGCGTAGTGGTAGTTATTACTACGAGGGGGGCCGTCGGGCTGTC	GGTATCAACGCAGAGTACGGGGACATGGGAAATGTTCTCTGAGAGTCACGGACATCCTGTGCAAGAACATGAAGCACCTGTGGTTCTTCCTCCTCCTGGTGGCAGCTCCCAGATGGGTCCTGTCCCAGCTGCAGCTGCAGGAGTCGGGCCCAGGACTGGTGAAGCCTTCGGAGACCCTGTCCCTCACCTGCGCTGTCTCTGGTGGCTCCATCAGCACTAACTACTGGAGCTGGATCCGCCAGCCCCCAGGGAAGGGACTGGAGTGGATTGGACGTATCTCTGGTAGTGGTGGGAGCACCGACTACAACCCCTCCCTCAAGAGTCGAGTCACCATTTCAACAGACACGTCCAAGAACCAGTTCTCCCTGAAGCTGAGCTCTGTGACCGCCGCGGACACGG…	CAGCTGCAGCTGCAGGAGTCGGGCCCAGGACTGGTGAAGCCTTCGGAGACCCTGTCCCTCACCTGCGCTGTCTCTGGTGGCTCCATCAGCACTAACTACTGGAGCTGGATCCGCCAGCCCCCAGGGAAGGGACTGGAGTGGATTGGACGTATCTCTGGTAGTGGTGGGAGCACCGACTACAACCCCTCCCTCAAGAGTCGAGTCACCATTTCAACAGACACGTCCAAGAACCAGTTCTCCCTGAAGCTGAGCTCTGTGACCGCCGCGGACACGGCCGTGTATTACTGTGCGAGCCGGGTTCTACCCCGGGGGCGTAGTGGTAGTTATTACTACGAGGGGGGCCGTCGGGCTGTCTGGGGCCGGGGAGTTCTGGTCACCGTCTCCTCA
Plate_4_NKB_38	1688	397	357	31	IGHV3-5*01	IGHD2-10*01	IGHJ4-3*01	IGHM_01	ARDEPLTAPFDY	GCGAGAGATGAGCCACTTACTGCGCCATTTGACTAC	GGTATCAACGCAGAGTACGGGAGCTCTGGGAGAGGAGCCCCAGCCTGGGATTCCCAGGTGTTGCCATTCGGTGATCAGCACTGAACACAGAGGACTCACCATGGAATTTAGGCTGAGCTGGGTTTTCCTTGTTGCTATTTTAAAAGGTGTCCAGTGTGAGGTGCAGCTGGTGGAGTCTGGGGGAGGCTTGGTCCAGCCTGGCGGGTCCCTGAGACTCTCCTGTGCAGCCTCTGGATTCCCCTTCGGTAGCTATGGCCTACACTGGGCCCGCCAGGCTTCAGGGAAGGGGCTGGACTGGGTCTCAGCTATTAATGCTGGTGGGGGTGGCACATGGTACACAGACTCTGTAAAGGGCAGATTCACCATCTCCAGAGAGAACGCCAAGAACACACTGTATCT…	GAGGTGCAGCTGGTGGAGTCTGGGGGAGGCTTGGTCCAGCCTGGCGGGTCCCTGAGACTCTCCTGTGCAGCCTCTGGATTCCCCTTCGGTAGCTATGGCCTACACTGGGCCCGCCAGGCTTCAGGGAAGGGGCTGGACTGGGTCTCAGCTATTAATGCTGGTGGGGGTGGCACATGGTACACAGACTCTGTAAAGGGCAGATTCACCATCTCCAGAGAGAACGCCAAGAACACACTGTATCTTCAAATGGACAGCCTGAGAGCTGAGGACACGGCTGTCTATTACTGTGCGAGAGATGAGCCACTTACTGCGCCATTTGACTACTGGGGCCAGGGAGTCCTGGTCACCGTCTCCTCA
Plate_4_NKB_39	2219	261479	363	70	IGHV4-72*01,IGHV4-79*02	IGHD2-14*01,IGHD3-15*01,IGHD4-22*01	IGHJ6-6*01	IGHM_01	ARDEVWRGYGLDS	GCGAGAGATGAGGTGTGGAGGGGCTACGGTTTGGATTCC	GTGGTATCAACGCAGAGTACGGGGTTCTCTGAGAGTCACGGACCTCCTGTGCAAGAACATGAAGCACCTGTGGTTCTTCCTCCTCCTGGTGGCAGCTCCCAGATGGGTCCTGTCCCAGGTGCAGCTGCAGGAGTCGGGCCCAGGACTGGTGAAGCCTTCGGAGACCCTGTCCCTCACATGCGCTGTCTCTGGTGGCTCTATCAGCAGTAGTAACTGGTGGAGCTGGATCCGCCAGCCCCCAGGGAAAGGGCTGGAGTGGATTGGGTATATCAGTGGTAGTAGTGGTAGCACCTACTACAACCCCTCCCTCAAGAGTCGAGTCACCATTTCAACAGACACGTCCAAGAACCAGTTCTCCCTGAAGCTGAGCTCTGTGACCGCCGCGGACACGGCCGTGTA…	CAGGTGCAGCTGCAGGAGTCGGGCCCAGGACTGGTGAAGCCTTCGGAGACCCTGTCCCTCACATGCGCTGTCTCTGGTGGCTCTATCAGCAGTAGTAACTGGTGGAGCTGGATCCGCCAGCCCCCAGGGAAAGGGCTGGAGTGGATTGGGTATATCAGTGGTAGTAGTGGTAGCACCTACTACAACCCCTCCCTCAAGAGTCGAGTCACCATTTCAACAGACACGTCCAAGAACCAGTTCTCCCTGAAGCTGAGCTCTGTGACCGCCGCGGACACGGCCGTGTATTACTGTGCGAGAGATGAGGTGTGGAGGGGCTACGGTTTGGATTCCTGGGGCCAAGGGGTCGTCGTCACCGTCTCCTCA
Plate_4_NKB_4	524	29	348	18	IGHV3-187*01	IGHD1-8*01,IGHD5-32*01,IGHD7-40*01	IGHJ4-3*01	IGHD_01	TTFGEGY	ACCACATTCGGGGAGGGCTAC	TATCAACGCAGAGTACGGGGAGCTCTGGGAGAGGAGCCCCAGCCTGGGATTGCCAGGAGTTTCCACTTGGTGACCAGCACTGAACACAGAAGACCAGCCATGGAGTTGGGGCTGAGCTGGGTTTTCCTTGTTGCTCTTTTAAAAGGTGTTCAGTGTGAGGTGCAGGTGGTGGAGTCTGGGGCAGGCTTGGTCCAGCCTGGCGGGTCCCTGAGACTCTCCTGTACGGCCTCTGAATTCACCTTCAGTAACTCCTGGATGACCTGGGTCCGCCAGGCTCCAGGGAAGGGACTAGAGTGGGTTGCCCGTGTTAAAAGGAAAGTTGATGGTGAGACAGCAGATTACGCCGCATCTGTGAGAGGCAGATTCACCGTCTCAAGAGACGATTCAAAGAACACAGTG…	GAGGTGCAGGTGGTGGAGTCTGGGGCAGGCTTGGTCCAGCCTGGCGGGTCCCTGAGACTCTCCTGTACGGCCTCTGAATTCACCTTCAGTAACTCCTGGATGACCTGGGTCCGCCAGGCTCCAGGGAAGGGACTAGAGTGGGTTGCCCGTGTTAAAAGGAAAGTTGATGGTGAGACAGCAGATTACGCCGCATCTGTGAGAGGCAGATTCACCGTCTCAAGAGACGATTCAAAGAACACAGTGTACCTGCAAATGAACAGCCTGAAAACCGAGGACACGGCCGTTTATTATTGTACCACATTCGGGGAGGGCTACTGGGGCCAGGGAGTCCTGGTCACCGTCTCCTCA
Plate_4_NKB_40	2226	269829	369	90	IGHV4-149*01,IGHV4-149*02	IGHD6-36*01	IGHJ1-1*01	IGHM_01	ASTLAAAGTGFGYFEF	GCGAGCACACTAGCGGCAGCTGGAACCGGGTTTGGATACTTCGAGTTC	GTATCAACGCAGAGTACGGGGAATGCTCTCTGAGAGTCACGGACCTCCTGTGCAAGAACATGAAGCACCTGTGGTTCTTCCTCCTCCTGGTGGTAGCTCCCAGATGGGTCCTGTCCCAGGTGCAGCTGCAGGAGTCGGGCCCAGGACTGGTGAAGCCTTCGGAGACCCTGTCCCTCACCTGCGCTGTCTCTGGTGGCTCCATCAGCGGTTACTGGTGGGGCTGGATCCGCCAGCCCCCAGGGAAGGGGCTGGAGTGGATTGGGTATATCGGTGGTAGTAGTGGGAGCACCTACTACAACCCCTCCCTCAAGAGTCGAGTCACCATTTCAACAGACACGTCCAAGAACCAGTTCTCCCTGAAGCTGAGCTCTGTGACCGCCGCGGACACGGCCGTGTATT…	CAGGTGCAGCTGCAGGAGTCGGGCCCAGGACTGGTGAAGCCTTCGGAGACCCTGTCCCTCACCTGCGCTGTCTCTGGTGGCTCCATCAGCGGTTACTGGTGGGGCTGGATCCGCCAGCCCCCAGGGAAGGGGCTGGAGTGGATTGGGTATATCGGTGGTAGTAGTGGGAGCACCTACTACAACCCCTCCCTCAAGAGTCGAGTCACCATTTCAACAGACACGTCCAAGAACCAGTTCTCCCTGAAGCTGAGCTCTGTGACCGCCGCGGACACGGCCGTGTATTACTGTGCGAGCACACTAGCGGCAGCTGGAACCGGGTTTGGATACTTCGAGTTCTGGGGCCAGGGCGCCCTGGTCACCGTCTCCTCA
Plate_4_NKB_41	2243	262698	378	258	IGHV4-93*01	IGHD5-27*01,IGHD5-30*01,IGHD5-32*01	IGHJ6-6*01	IGHM_01	ARQRYSGYSPPGIYGLDS	GCGAGGCAGCGATACAGCGGGTACTCACCCCCCGGGATCTACGGTTTGGATTCC	GTATCAACGCAGAGTACGGGGAATGTTCTCTGAGAGTCACGGACCTCCTGTGCAAGAACATGAAGCACCTGTGGTTCTTCCTCCTCCTGGTGGCAGCTCCCAGATGGGTCCTGTCCCAGGTGCAGCTGCAGGAGTCGGGCCCAGGACTGGTGAAGCCTTCGGAGACCCTGTCCCTCACCTGCGCTGTCTCTGGTGGCTCCATCAGCAGTGGTTACTACTACTGGAGCTGGATCCGCCAGCCCCCAGGGAAGGGACTGGAGTGGATTGGGTACATCACTTATAGTGGGAGCACCAGCTACAACCCGTCCCTCAAGAGTCGAGTCACCATTTCAAGAGACACGTCCAAGAACCAGTTCTCCCTGAAGCTGAGCTCTGTGACCGCCGCGGACACGGCCGTGT…	CAGGTGCAGCTGCAGGAGTCGGGCCCAGGACTGGTGAAGCCTTCGGAGACCCTGTCCCTCACCTGCGCTGTCTCTGGTGGCTCCATCAGCAGTGGTTACTACTACTGGAGCTGGATCCGCCAGCCCCCAGGGAAGGGACTGGAGTGGATTGGGTACATCACTTATAGTGGGAGCACCAGCTACAACCCGTCCCTCAAGAGTCGAGTCACCATTTCAAGAGACACGTCCAAGAACCAGTTCTCCCTGAAGCTGAGCTCTGTGACCGCCGCGGACACGGCCGTGTATTACTGTGCGAGGCAGCGATACAGCGGGTACTCACCCCCCGGGATCTACGGTTTGGATTCCTGGGGCCAAGGGGTCGTCGTCACCGTCTCCTCA
Plate_4_NKB_42	2215	104312	357	69	IGHV3-122*01	IGHD4-24*01	IGHJ4-3*01	IGHM_01	AKDHTVAAGEFV	GCGAAAGATCATACGGTAGCAGCCGGTGAATTCGTG	TATCAACGCAGAGTACGGGAGGTATTTCTGTTCGGCGATCAGCACTAAACACAGAACATACCATGGAGTTTGCGCTGAGCTGGGTTTTCCTTGTTGCTCTTTTGAAAGGTGTCCAGTGTGAGGTGCAGCTGGTGGAGTCTGGGGGCGGCTTGGCAAAGCCTGGGGGGTCCCTGAGACTCTCCTGCGCAGCCTCCGGATTCACCTTCAGTGACTACTACATGGACTGGGTCCGCCAGGCTCCAGGGAAGGGGCTGGAGTGGGTCTCACGTATTAGTAATGGTGGTGGTAGCACATGGTACGCAGACTCCGTGAAGGGCAGATTCACCATCTCCAGAGAGAACGCCAAGAACACACTGTATCTTCAAATGAACAGCCTGAGAGCTGAGGACACGGCTGTCT…	GAGGTGCAGCTGGTGGAGTCTGGGGGCGGCTTGGCAAAGCCTGGGGGGTCCCTGAGACTCTCCTGCGCAGCCTCCGGATTCACCTTCAGTGACTACTACATGGACTGGGTCCGCCAGGCTCCAGGGAAGGGGCTGGAGTGGGTCTCACGTATTAGTAATGGTGGTGGTAGCACATGGTACGCAGACTCCGTGAAGGGCAGATTCACCATCTCCAGAGAGAACGCCAAGAACACACTGTATCTTCAAATGAACAGCCTGAGAGCTGAGGACACGGCTGTCTATTACTGTGCGAAAGATCATACGGTAGCAGCCGGTGAATTCGTGTGGGGCCAGGGAGTCCTGGTCACCGTCTCCTCA
Plate_4_NKB_43	2195	4570	351	391	IGHV3-122*01	IGHD6-33*01,IGHD6-37*01	IGHJ4-3*01	IGHM_01	AKDLLAAAGP	GCGAAAGATCTTCTAGCAGCGGCTGGACCA	GGTATCAACGCAGAGTACGGGAGCTCTGGGAGAGGAGCCCAGCCCCAGAATTCCCAGGTATTTCTGTTCGGCGATCAGCACTAAACACAGAACATACCATGGAGTTTGTGCTGAGCTGGGTTTTCCTTGTTGCTCTTTTGAAAGGTGTCCAGTGTGAGGTGCAGCTGGTGGAGTCTGGGGGCGGCTTGGCAAAGCCTGGGGGGTCCCTGAGACTCTCCTGCGCAGCCTCCGGATTCACCTTCAGTGACTACTACATGGACTGGGTCCGCCAGGCTCCAGGGAAGGGGCTGGAGTGGGTCTCACGTATTAGTAATGGTGGTGGTAGCACATGGTACGCAGACTCCGTGAAGGGCAGATTCACCATCTCCAGAGAGAACGCCAAGAACACACTGTATCTTC…	GAGGTGCAGCTGGTGGAGTCTGGGGGCGGCTTGGCAAAGCCTGGGGGGTCCCTGAGACTCTCCTGCGCAGCCTCCGGATTCACCTTCAGTGACTACTACATGGACTGGGTCCGCCAGGCTCCAGGGAAGGGGCTGGAGTGGGTCTCACGTATTAGTAATGGTGGTGGTAGCACATGGTACGCAGACTCCGTGAAGGGCAGATTCACCATCTCCAGAGAGAACGCCAAGAACACACTGTATCTTCAAATGAACAGCCTGAGAGCTGAGGACACGGCTGTCTATTACTGTGCGAAAGATCTTCTAGCAGCGGCTGGACCATGGGGCCAGGGAGTCCTGGTCACCGTCTCCTCA
Plate_4_NKB_44	2168	1212	342	132	IGHV4-144*01	IGHD7-40*01	IGHJ4-3*01	IGHM_01	ARMGNY	GCGAGGATGGGGAACTAC	GGTATCAACGCAGAGTACGGGGAATGCTCTCTGAGAGTCACGGACCTCCTGTGCAAGAACATGAAGCACCTGTGGTTCTTCCTCCTCCTGGTGGCAGCTCCCAGATGGGTCCTGTCCCAGGTGCAGCTGCAGGAGTCGGGCCCAGGACTGGTGAAGCCTTCGGAGACCCTGTCCCTCACCTGCACTGTCTCTGGTGGCTCCATCAGCGGTTACTACTACTGGAGCTGGATCCGCCAGCCCCCAGGGAAGGGACTGGAGTGGATTGGGGGTATCTATGGTAATAGTGCGAGCACCTACTACAACCCCTCCCTCAAGAGTCGAGTCACCATTTCAAAAGACACGTCCAAGAACCAGTTCTCCCTGAAGCTGAGCTCTGTGACCGCCGCGGACACGGCCGTG…	CAGGTGCAGCTGCAGGAGTCGGGCCCAGGACTGGTGAAGCCTTCGGAGACCCTGTCCCTCACCTGCACTGTCTCTGGTGGCTCCATCAGCGGTTACTACTACTGGAGCTGGATCCGCCAGCCCCCAGGGAAGGGACTGGAGTGGATTGGGGGTATCTATGGTAATAGTGCGAGCACCTACTACAACCCCTCCCTCAAGAGTCGAGTCACCATTTCAAAAGACACGTCCAAGAACCAGTTCTCCCTGAAGCTGAGCTCTGTGACCGCCGCGGACACGGCCGTGTATTACTGTGCGAGGATGGGGAACTACTGGGGCCAGGGAGTCCTGGTCACCGTCTCCTCA
Plate_4_NKB_6	2112	2252	357	54	IGHV4-144*01,IGHV4-79*02	IGHD7-40*01	IGHJ5-4*01	IGHM_01	ARRPLGNRFDV	GCGAGACGACCTCTGGGGAACCGGTTCGATGTC	GGTATCAACGCAGAGTACGGGGAAATTCAGGGTCCTGTTCACACAGGAAATGTTCTCTGAGAGTCACGGACCTCCTGTGCAAGAACATGAAGCACCTGTGGTTCTTCCTCCTCCTGGTGGCAGCTCCCAGATGTGAGTGTCTCAGGGATCCAGACATGGGGGTATGGGAGGTGCCTCTGATCCCAGGGCTCACTGTGGGTCTCTCTGTTCACAGGGGTCCTGTCCCAGGTGCAGCTGCAGGAGTCGGGCCCAGGACTGGTGAAGCCTTCGGAGACCCTGTCCCTCACCTGCACTGTCTCTGGTGGCTCCATCAGCGGTTACTACTACTGGAGCTGGATCCGCCAGCCCCCAGGGAAGGGACTGGAGTGGATTGGGGGTATCTATGGTAATAGTGGGAAC…	CAGGTGCAGCTGCAGGAGTCGGGCCCAGGACTGGTGAAGCCTTCGGAGACCCTGTCCCTCACCTGCACTGTCTCTGGTGGCTCCATCAGCGGTTACTACTACTGGAGCTGGATCCGCCAGCCCCCAGGGAAGGGACTGGAGTGGATTGGGGGTATCTATGGTAATAGTGGGAACACCTACTACAACCCCTCCCTCAAGAGTCGAGTCACCATTTCAAAAGACACGTCCAAGAACCAGTTCTCCCTGAAGCTGAGCTCTGTGACCGCCGCGGACACGGCCGTCTATTACTGTGCGAGACGACCTCTGGGGAACCGGTTCGATGTCTGGGGCCCGGGAGTCCTGGTCACCGTCTCCTCA
Plate_4_NKB_8	2065	560288	348	119	IGHV4-174*01	IGHD2-10*01,IGHD2-12*01,IGHD3-41*01	IGHJ4-3*01	IGHM_01	ARGKYYFDY	GCGAGAGGAAAATATTACTTTGACTAC	GCAGAGTACGGGGACACATTTCCTTAAATCCAGGGTCCAGCTCACATGGGAAATGTTCTCTGAGAGTCACGGACATCCTGTGCAAGAACATGAAGCACCTGTGGTTCTTCCTCCTCCTGGTGGCAGCACCCAGATGGGTCCTGTCCCAGCTGCAGCTGCAGGAGTCGGGCCCAGGACTGGTGAAGCCCTCGGAGACCCTGTCCCTCACCTGCGCTGTCTCTGGTGGCTCTATCAGCAGTAGTTACTGGAATTGGATCCGCCAGGCCCCAGGGAAGGGACTGGAGTGGATTGGGCGCATCTATGGTAGTGGCAGTAGCACCAATTACAACCCCTCCCTCAAGAGTCGAGTCACCCTGTCAGTAGACACGTCCAAGAGTCAGTTCTCCCTGAAGCTGAACT…	CAGCTGCAGCTGCAGGAGTCGGGCCCAGGACTGGTGAAGCCCTCGGAGACCCTGTCCCTCACCTGCGCTGTCTCTGGTGGCTCTATCAGCAGTAGTTACTGGAATTGGATCCGCCAGGCCCCAGGGAAGGGACTGGAGTGGATTGGGCGCATCTATGGTAGTGGCAGTAGCACCAATTACAACCCCTCCCTCAAGAGTCGAGTCACCCTGTCAGTAGACACGTCCAAGAGTCAGTTCTCCCTGAAGCTGAACTCTGTGACCGCCGCGGACACGGCCGTATATTTCTGTGCGAGAGGAAAATATTACTTTGACTACTGGGGCCAGGGAGTCCTGGTCACCGTCTCCTCA
Plate_0_B_C1	1748	8804	342	843	IGHV4-144*01	N/A	IGHJ4-3*01	IGHM_01	SRWRDF	TCCAGATGGAGGGACTTC	AGACAGTATCAACGCAGAGTACGGGGAAATGCTCTCTGAGAGTTACGGACATCCTGTGCAAGAACATGAAGCACCTGTGGTTCTTCCTCCTCCTGGTGGCAGCTCCCAGATGGGTCCTGTCCCAGGTGAAACTTCAGCAGTGGGGCGAGGGACTGGTGAAGCCTTCGGAGACCCTGTCCCTCACCTGCGCTGTCTATGGCGGCTCCATCAGCGGTGACTACTACTGGGCCTGGATCCGCCAGTCCCCAGGAAAGGGACTGGAGTGGATCGGCTTTATCCACGGCAATAATGCCAAAATCAATTACAATCCCTCCCTCAACAATCGAGCCACCATTTCAAAGGACACGTCCAAGAACCAGTTCTCCCTGAAACTGAGCTCTGTGACCGCCGCGGACACGG…	CAGGTGAAACTTCAGCAGTGGGGCGAGGGACTGGTGAAGCCTTCGGAGACCCTGTCCCTCACCTGCGCTGTCTATGGCGGCTCCATCAGCGGTGACTACTACTGGGCCTGGATCCGCCAGTCCCCAGGAAAGGGACTGGAGTGGATCGGCTTTATCCACGGCAATAATGCCAAAATCAATTACAATCCCTCCCTCAACAATCGAGCCACCATTTCAAAGGACACGTCCAAGAACCAGTTCTCCCTGAAACTGAGCTCTGTGACCGCCGCGGACACGGCCCTATATTACTGTTCCAGATGGAGGGACTTCTGGGGCCAGGGAGTCCTGGTCACCGTCTCCTCA
Plate_0_B_C10	1973	6553	363	868	IGHV1-84*01	IGHD6-34*01	IGHJ4-3*01	IGHM_01	ATLPSIWSGNYFDY	GCAACCCTCCCTAGCATCTGGTCAGGAAACTACTTTGACTAC	GGTATCAACGCAGAGTACGGGAGCATCACACAACAACCACATCCCTCCCCTACAGACGCCCCCAGAGCACAGCACCTCATCATGGACTGGACCTGGAGGATCCTCCTCTTGGTGGCAGCAGCTACAGGCGCCCACTCTGAGGTCCAGCTGGTGCAGTCTGGGGCTGAGGTGAAGAAGCCTGGGGCCTCCGTGAAAATCTCCTGCAAGGCTTCTGGATACACCTTCACCGACTACTACCTGCACTGGGTGCGACAGGGTCCTGGAAAAGGGCTTGAGTGGATGGGACGTGTTGATCCTGAAGATGGTGAAGCAATACACGCACAGAAGTTCCAGGACAGAGTCACCATCACCGCGGACACGTCTACAGACACAGCCTACATGGAGCTGAGCAGCCTGAGA…	GAGGTCCAGCTGGTGCAGTCTGGGGCTGAGGTGAAGAAGCCTGGGGCCTCCGTGAAAATCTCCTGCAAGGCTTCTGGATACACCTTCACCGACTACTACCTGCACTGGGTGCGACAGGGTCCTGGAAAAGGGCTTGAGTGGATGGGACGTGTTGATCCTGAAGATGGTGAAGCAATACACGCACAGAAGTTCCAGGACAGAGTCACCATCACCGCGGACACGTCTACAGACACAGCCTACATGGAGCTGAGCAGCCTGAGATCTGAGGACACGGCCGTGTATTACTGTGCAACCCTCCCTAGCATCTGGTCAGGAAACTACTTTGACTACTGGGGCCAGGGAGTCCTGGTCACCGTCTCCTCA
Plate_0_B_C11	2205	19915	351	921	IGHV4-174*02	IGHD4-24*01	IGHJ4-3*01	IGHM_01	ATRLYGSSYN	GCGACCAGACTCTACGGTAGCAGCTACAAC	GGTATCAACGCAGAGTACGGGGTTCTCTGAGAGTCACGGACATCCTGTGCAAGAACATGAAGCACCTGTGGTTCTTCCTCCTCCTGGTGGCAGCTCCCAGATGGGTCCTGTCCCAGGTGCAGCTGCAGGAGTCGGGCCCAGGACTGGTGAAGCCTTCGGAGACCCTGCCCCTCACCTGCGCTGTCTCTGGTGCCTCCATCAGCAGTAACTACTGGAGCTGGATCCGCCAGGCCCCAGGGAAGGGACTGGAGTGGATTGGACGTATCTATGGTAGTGGTGGGAGCACCGACTACAACCCCTCCCTCAAGAGTCGAGTCACCATTTCAATAGACACGTCCAAGAACCAGTTCTCCCTGAAGCTGAGCTCTGTGACCGCCGCGGACACGGCCGTGTATTACT…	CAGGTGCAGCTGCAGGAGTCGGGCCCAGGACTGGTGAAGCCTTCGGAGACCCTGCCCCTCACCTGCGCTGTCTCTGGTGCCTCCATCAGCAGTAACTACTGGAGCTGGATCCGCCAGGCCCCAGGGAAGGGACTGGAGTGGATTGGACGTATCTATGGTAGTGGTGGGAGCACCGACTACAACCCCTCCCTCAAGAGTCGAGTCACCATTTCAATAGACACGTCCAAGAACCAGTTCTCCCTGAAGCTGAGCTCTGTGACCGCCGCGGACACGGCCGTGTATTACTGTGCGACCAGACTCTACGGTAGCAGCTACAACTGGGGCCAGGGAGTCCTGGTCACCGTCTCCTCA
Plate_0_B_C2	2067	24038	366	310	IGHV3-172*01	IGHD3-17*01,IGHD3-19*01	IGHJ4-3*01	IGHM_01	TRDHSGDYYYFDY	ACTAGGGACCATAGTGGTGATTATTACTACTTTGACTAC	GGTATCAACGCAGAGTACGGGGAGCTCTGGGAGAAGAGACCCCGCCTGGGATTCCCAGGAGTTTCCACTTGGTGATCAGCACTGAACACAAACCACCAGCCATGGAGTTTGGGCTGAGCTGGGTTTTCCTTGTTGCTATTTGGAAAGGTGTCCAATGTGAGGTGCACCTGGTGGAGTCCGGGGGAGGCTTGGTCCAGCCTGGCGGGTCCCTGAGACTCTCCTGTGCAGCCTCTGGATTCACTTTCAGTGATTATGCTATGGACTGGGTCCGCCAGGCTCCAGGAAAGGGGCTGGAGTGGGTGGGTTTTATTAGAAGCAAAGCTTATGGTGGGACACCAGAATACGCCGCGTCTGTGAAAGGCAGATTCACCATCTTCAGAGATGATTCAAAGAACACGG…	GAGGTGCACCTGGTGGAGTCCGGGGGAGGCTTGGTCCAGCCTGGCGGGTCCCTGAGACTCTCCTGTGCAGCCTCTGGATTCACTTTCAGTGATTATGCTATGGACTGGGTCCGCCAGGCTCCAGGAAAGGGGCTGGAGTGGGTGGGTTTTATTAGAAGCAAAGCTTATGGTGGGACACCAGAATACGCCGCGTCTGTGAAAGGCAGATTCACCATCTTCAGAGATGATTCAAAGAACACGGCGTATCTGCAGATGAGCAGCCTGAAAACCGAGGACACGGCCGTGTATTTCTGTACTAGGGACCATAGTGGTGATTATTACTACTTTGACTACTGGGGCCAGGGAGTCCTGGTCACCGTCTCCTCA
Plate_0_B_C3	2044	11184	387	516	IGHV4-174*02	IGHD2-13*01	IGHJ6-6*01	IGHM_01	AREGVAHCSDSGCSWGMKGLDS	GCGAGAGAAGGCGTGGCACACTGTAGTGATAGTGGCTGCTCCTGGGGTATGAAGGGTTTGGATTCC	GGTATCAACGCAGAGTACGGGACATGGGAAATGTTCTCTGAGAGTCACGGACATCCTGTGCAAGAACATGAAGCACCTGTGGTTCTTCCTCCTCCTGGTGGCAGCTCCCAGATGGGTCCTGTCCCAGGTGCAGCTGCAGGAGTCGGGCCCAGGACTGGTGAAGCCTTCGGAGACCCTGCCCCTCACCTGCGCTGTCTCTGGTGCCTCCATCAGCAGTAACTACTGGAGCTGGATCCGCCAGGCCCCAGGGAAGGGACTGGAGTGGATTGGACGTATCTATGGTAGTGGTGGGAGCACCGACTACAACCCCTCCCTCAAGAGTCGAGTCACCATTTCAATAGACACGTCCAAGAACCAGTTCTCCCTGAAGCTGAGCTCTGTGACCGCCGCGGACACGGC…	CAGGTGCAGCTGCAGGAGTCGGGCCCAGGACTGGTGAAGCCTTCGGAGACCCTGCCCCTCACCTGCGCTGTCTCTGGTGCCTCCATCAGCAGTAACTACTGGAGCTGGATCCGCCAGGCCCCAGGGAAGGGACTGGAGTGGATTGGACGTATCTATGGTAGTGGTGGGAGCACCGACTACAACCCCTCCCTCAAGAGTCGAGTCACCATTTCAATAGACACGTCCAAGAACCAGTTCTCCCTGAAGCTGAGCTCTGTGACCGCCGCGGACACGGCCGTGTATTACTGTGCGAGAGAAGGCGTGGCACACTGTAGTGATAGTGGCTGCTCCTGGGGTATGAAGGGTTTGGATTCCTGGGGCCAAGGGGTCGTCGTCACCGTCTCCTCA
Plate_0_B_C4	2026	11495	378	207	IGHV4-79*01	IGHD3-15*01	IGHJ4-3*01	IGHM_01	ARGMVTRMITVTITPFDY	GCGAGAGGAATGGTTACGAGGATGATTACGGTTACTATTACACCGTTCGACTAC	GTATCAACGCAGAGTACGGGAATGCTCTCTGAGAGTCACGGACATCCTGTGCAAGAACATGAAGCACCTGTGGTTCTTCCTCCTCCTGGTGGCAGCTCCCAGATGGGTCTTGTCCCAGGTGCAGCTGCAGGAGTCGGGCCCAGGACTGGTGAAGCCTTCGGAGACCCTGTCCCTCACCTGCGCTGTCTCTGGTGGCTCCATCAGCGATGATTACTACTGGAGCTGGATCCGCCAGCCCCCAGGGAAGGGACTGGAGTGGATTGGGTACATCTATGGTAGTGGTGGGGGCACCAACTACAATCCCTCCCTCAAGAATCGAGTCACCATTTCAATAGACACGTCCAAGAACCAGTTCTCCCTGAAGCTGAGCTCTGTGACCGCCGCGGACACGGCCGTGTA…	CAGGTGCAGCTGCAGGAGTCGGGCCCAGGACTGGTGAAGCCTTCGGAGACCCTGTCCCTCACCTGCGCTGTCTCTGGTGGCTCCATCAGCGATGATTACTACTGGAGCTGGATCCGCCAGCCCCCAGGGAAGGGACTGGAGTGGATTGGGTACATCTATGGTAGTGGTGGGGGCACCAACTACAATCCCTCCCTCAAGAATCGAGTCACCATTTCAATAGACACGTCCAAGAACCAGTTCTCCCTGAAGCTGAGCTCTGTGACCGCCGCGGACACGGCCGTGTATTACTGTGCGAGAGGAATGGTTACGAGGATGATTACGGTTACTATTACACCGTTCGACTACTGGGGCCAGGGAGTCCTGGTCACCGTCTCCTCA
Plate_0_B_C6	2029	45686	360	141	IGHV4-72*01	IGHD6-36*01	IGHJ5-4*01	IGHM_01	ARGGSWNKWFDV	GCGAGAGGGGGCAGCTGGAACAAGTGGTTCGATGTC	GTATCAACGCAGAGTACGGGGGTTCTCTGAGAGTCACGGACCTCCTGTGCAAGAACATGAAGCACCTGTGGTTCTTCCTCCTCCTGGTGGCAGCTCCCAGATGGGTCCTGTCCCAGGTGCAGCTGCAGGAGTCGGGCCCAGGACTGGTGAAGCCTTCGGAGACCCTGTCCCTCACCTGCGCTGTCTCTGGTTACTCCATCAGCAGTGGTTATGGCTGGAGCTGGATCCGCCAGCCCCCAGGGAAGGGGCTGGAGTGGATTGGGTATATCGGTGGTAGTAGTGGTAGCACCAACTACAACCCCTCCCTCAAGAGTCGAGTCACCATTTCAAAAGACACGTCCAAGAACCAGTTCTCCCTGAAGCTGAGCTCTGTGACCGCCGCGGACACGGCCGTGTATT…	CAGGTGCAGCTGCAGGAGTCGGGCCCAGGACTGGTGAAGCCTTCGGAGACCCTGTCCCTCACCTGCGCTGTCTCTGGTTACTCCATCAGCAGTGGTTATGGCTGGAGCTGGATCCGCCAGCCCCCAGGGAAGGGGCTGGAGTGGATTGGGTATATCGGTGGTAGTAGTGGTAGCACCAACTACAACCCCTCCCTCAAGAGTCGAGTCACCATTTCAAAAGACACGTCCAAGAACCAGTTCTCCCTGAAGCTGAGCTCTGTGACCGCCGCGGACACGGCCGTGTATTACTGTGCGAGAGGGGGCAGCTGGAACAAGTGGTTCGATGTCTGGGGCCCGGGAGTCCTGGTCACCGTCTCCTCA
Plate_0_B_C7	2212	1710	369	84	IGHV4-117*01	IGHD3-18*01	IGHJ5-4*01	IGHM_01	ARKEFLEWLLRGWFDV	GCGAGAAAGGAATTTTTGGAGTGGTTATTAAGGGGCTGGTTCGATGTC	GTATCAACGCAGAGTACGGGGACATGGGAAATGTTCTCTGAGAGTCACGGACATCCTGTGCAAGAACATGAAGCACCTGTGGTTCTTCCTCCTCCTGGTGGCAGCTCCCAGATGGGTCCTGTCCCAGGTGCAGCTGCAGGAGTCGGGCCCAGGACTGGTGAAGCCTTCGGAGACCCTGTCCCTCACCTGCGCTGTCTCTGGTGGCTCCATCAGCGGTTACTACTGGAACTGGATCCGCCAACCCCCAGGGAAGGGGCTGGAGTGGATTGGGTATATCGGTGGTAGTAGTGGGAGCACCTACTACAACCCCTCCCTCAAGAGTCGAGTCACCATTTCAACGGACACGTCCAAGAACCAGTTCTCCCTGAAGCTGAGCTCTGTGACCGCCGCGGACACGGC…	CAGGTGCAGCTGCAGGAGTCGGGCCCAGGACTGGTGAAGCCTTCGGAGACCCTGTCCCTCACCTGCGCTGTCTCTGGTGGCTCCATCAGCGGTTACTACTGGAACTGGATCCGCCAACCCCCAGGGAAGGGGCTGGAGTGGATTGGGTATATCGGTGGTAGTAGTGGGAGCACCTACTACAACCCCTCCCTCAAGAGTCGAGTCACCATTTCAACGGACACGTCCAAGAACCAGTTCTCCCTGAAGCTGAGCTCTGTGACCGCCGCGGACACGGCCGTGTATTACTGTGCGAGAAAGGAATTTTTGGAGTGGTTATTAAGGGGCTGGTTCGATGTCTGGGGCCCGGGAGTCCTGGTCACCGTCTCCTCA
Plate_0_B_C9	2236	14763	366	394	IGHV4-144*01	IGHD6-34*01	IGHJ3-2*01	IGHM_01	ARQGIAAGRVAFDF	GCGAGACAGGGGATAGCAGCTGGTCGTGTTGCTTTTGATTTC	AGACAGTATCAACGCAGAGTACGGGGACATGGGAAATGCTCTCTGAGAGTCACGGACCTCCTGTGCAAGAACATGAAGCACCTGTGGTTCTTCCTCCTCCTGGTGGCAGCTCCCAGATGGGTCCTGTCCCAGGTGCAGCTGCAGGAGTCGGGCCCAGGACTGGTGAAGCCTTCGGAGACCCTGTCCCTCACCTGCACTGTCTCTGGTGGCTCCATCAGCGGTTACTACTACTGGAGCTGGATCCGCCAGCCCCCAGGGAAGGGACTGGAGTGGATTGGGGGTATCTATGGTAATAGTGCGAGCACCTACTACAACCCCTCCCTCAAGAGTCGAGTCACCATTTCAAAAGACACGTCCAAGAACCAGTTCTCCCTGAAGCTGAGCTCTGTGACCGCCGCG…	CAGGTGCAGCTGCAGGAGTCGGGCCCAGGACTGGTGAAGCCTTCGGAGACCCTGTCCCTCACCTGCACTGTCTCTGGTGGCTCCATCAGCGGTTACTACTACTGGAGCTGGATCCGCCAGCCCCCAGGGAAGGGACTGGAGTGGATTGGGGGTATCTATGGTAATAGTGCGAGCACCTACTACAACCCCTCCCTCAAGAGTCGAGTCACCATTTCAAAAGACACGTCCAAGAACCAGTTCTCCCTGAAGCTGAGCTCTGTGACCGCCGCGGACACGGCCGTGTATTACTGTGCGAGACAGGGGATAGCAGCTGGTCGTGTTGCTTTTGATTTCTGGGGCCAAGGGCTCAGGGTCACCGTCTCTTCA
Plate_0_B_D1	2238	12766	375	218	IGHV4-144*01	IGHD2-11*01	IGHJ6-6*01	IGHM_01	ARARLLVVVATPDGLDS	GCGAGAGCCCGCTTGCTGGTAGTGGTTGCTACGCCGGACGGTTTGGATTCC	ATCAACGCAGAGTACGGGGACATGGGAAATGCTCTCTGAGAGTTACGGACATCCTGTGCAAGAACATGAAGCACCTGTGGTTCTTCCTCCTCCTGGTGGCAGCTCCCAGATGGGTCCTGTCCCAGGTGAAGCTGCAGCAGTGGGGCGAAGGACTGGTGAAGCCTTCGGAGACCCTGTCCCTCACCTGCGCTGTCTATGGTGGCTCCATCAGCGGTTACTACTACTGGAGCTGGATCCGCCAGCCCCCAGGGAAGGGACTGGAGTGGATTGGGTATATCTATGGTAATAGTGCGAGCACCAACTACAACCCCTCCCTCAAGAATCGAGTCACCATTTCAAAAGACACGTCCAAGAACCAGTTCTCCCTGAAGCTGAGCTCTGTGACCGCCGCGGACACGG…	CAGGTGAAGCTGCAGCAGTGGGGCGAAGGACTGGTGAAGCCTTCGGAGACCCTGTCCCTCACCTGCGCTGTCTATGGTGGCTCCATCAGCGGTTACTACTACTGGAGCTGGATCCGCCAGCCCCCAGGGAAGGGACTGGAGTGGATTGGGTATATCTATGGTAATAGTGCGAGCACCAACTACAACCCCTCCCTCAAGAATCGAGTCACCATTTCAAAAGACACGTCCAAGAACCAGTTCTCCCTGAAGCTGAGCTCTGTGACCGCCGCGGACACGGCCGTGTATTACTGTGCGAGAGCCCGCTTGCTGGTAGTGGTTGCTACGCCGGACGGTTTGGATTCCTGGGGCCAAGGGGTCGTCGTCACCGTCTCCTCA
Plate_0_B_D10	2335	2163	363	95	IGHV4-117*01	IGHD2-10*01	IGHJ6-6*01	IGHM_01	ASLIVVVLTAPLDS	GCGAGCCTCATTGTAGTAGTACTTACTGCCCCGTTGGATTCC	TATCAACGCAGAGTACGGGGAAATGTTCTCTGAGAGTCACGGACATCCTGTGCAAGAACATGAAGCACCTGTGGTTCTTCCTCCTCCTGGTGGCAGCTCCCAGATGGGTCCTGTCCCAGGTGCAGCTGCAGGAGTCGGGCCCAGGACTGGTGAAGCCTTCGGAGACCCTGTCCCTCACCTGCGCTGTCTCTGGTGGCTCCATCAGCGGTTACTACTGGAACTGGATCCGCCAACCCCCAGGGAAGGGGCTGGAGTGGATTGGGTATATCGGTGGTAGTAGTGGGAGCACCTACTACAACCCCTCCCTCAAGAGTCGAGTCACCATTTCAACGGACACGTCCAAGAACCAGTTCTCCCTGAAGCTGAGCTCTGTGACCGCCGCGGACACGGCCGTGTATT…	CAGGTGCAGCTGCAGGAGTCGGGCCCAGGACTGGTGAAGCCTTCGGAGACCCTGTCCCTCACCTGCGCTGTCTCTGGTGGCTCCATCAGCGGTTACTACTGGAACTGGATCCGCCAACCCCCAGGGAAGGGGCTGGAGTGGATTGGGTATATCGGTGGTAGTAGTGGGAGCACCTACTACAACCCCTCCCTCAAGAGTCGAGTCACCATTTCAACGGACACGTCCAAGAACCAGTTCTCCCTGAAGCTGAGCTCTGTGACCGCCGCGGACACGGCCGTGTATTACTGTGCGAGCCTCATTGTAGTAGTACTTACTGCCCCGTTGGATTCCTGGGGCCAAGGGGTCGTCGTCACCGTCTCCTCA
Plate_0_B_D11	2205	16020	845	1220	IGHV3-83*01	IGHD3-41*01	IGHJ5-4*01	IGHD_01	ARHSITIFGVVITGWFDV	GCGAGACACAGTATTACAATTTTTGGAGTGGTTATTACGGGCTGGTTCGATGTC	AGACAGGGTATCAACGCAGAGTACGGGAGCTCTGGGAGAGGAGGCCCAGACCTGGCATTTTCAGGTGTTTTCATTTGGTGATCAGGACAGAGCACAGAGGACGCATCATGGAGTTTGGGCTGAGCTGGGTTTTTCTTGTTGCTATTTTAAAAGGTGTCCAGTGTGAAGTGCAGTTGGTGGAGTCTGGGGGAGGCTTGGTACAGCCTGGGGGGTCCCTGAGACTCTCCTGTGCAGCCTCTGGATTCACCTTCAGTGACCACTACATGGACTGGGTCCGCCAGGCTCCAGGGAAGGGGCTGGAGTGGGTCTCAAGTATTAGCAGTGGTAGTGGTAGTACCACATTGTACCCAGACTCTGTCAAGGGCCGATTCACCATCTCCAGAGACAATGCCAAGAACA…	GAAGTGCAGTTGGTGGAGTCTGGGGGAGGCTTGGTACAGCCTGGGGGGTCCCTGAGACTCTCCTGTGCAGCCTCTGGATTCACCTTCAGTGACCACTACATGGACTGGGTCCGCCAGGCTCCAGGGAAGGGGCTGGAGTGGGTCTCAAGTATTAGCAGTGGTAGTGGTAGTACCACATTGTACCCAGACTCTGTCAAGGGCCGATTCACCATCTCCAGAGACAATGCCAAGAACACAGTGTATCTGCAAATGAACAGCCTGAGAGCCGAGGACACGGCTGTCTATTACTGTGCGAGACACAGTATTACAATTTTTGGAGTGGTTATTACGGGCTGGTTCGATGTCTGGGGCCCGGGAGTCCTGGTCACCGTCTCCTCAGCATCCACCAAGGCTCCGGAT…
Plate_0_B_D2	2188	9205	354	672	IGHV4-93*01	IGHD1-1*01,IGHD1-3*01,IGHD1-4*01	IGHJ4-3*01	IGHM_01	ARDREYSWNI	GCGAGAGATCGGGAGTATAGCTGGAACATC	GGTATCAACGCAGAGTACGGGGTTCTCTGAGAGTCACGGACCTCCTGTGCAAGAACATGAAGCACCTGTGGTTCTTCCTCCTCCTGGTGGCAGCTCCCAGATGGGTCCTGTCCCAGGTGCAGCTGCAGGAGTCGGGCCCAGGACTGGTGAAGCCTTCGGAGACCCTGTCCCTCACCTGCGCTGTCTCTGGTGGCTCCATCAGCAGTGGTTACTACTACTGGAGCTGGATCCGCCAGCCCCCAGGGAAGGGACTGGAGTGGATTGGGTACATCACTTATAGTGGGAGCACCAGCTACAACCCGTCCCTCAAGAGTCGAGTCACCATTTCAAGAGACACGTCCAAGAACCAGTTCTCCCTGAAGCTGAGCTCTGTGACCGCCGCGGACACGGCCGTGTATT…	CAGGTGCAGCTGCAGGAGTCGGGCCCAGGACTGGTGAAGCCTTCGGAGACCCTGTCCCTCACCTGCGCTGTCTCTGGTGGCTCCATCAGCAGTGGTTACTACTACTGGAGCTGGATCCGCCAGCCCCCAGGGAAGGGACTGGAGTGGATTGGGTACATCACTTATAGTGGGAGCACCAGCTACAACCCGTCCCTCAAGAGTCGAGTCACCATTTCAAGAGACACGTCCAAGAACCAGTTCTCCCTGAAGCTGAGCTCTGTGACCGCCGCGGACACGGCCGTGTATTACTGTGCGAGAGATCGGGAGTATAGCTGGAACATCTGGGGCCAGGGAGTCCTGGTCACCGTCTCCTCA
Plate_0_B_D3	2235	3893	366	273	IGHV3-122*01	IGHD6-36*01	IGHJ4-3*01	IGHM_01	AKEADSGSWNGPFDY	GCGAAAGAGGCGGATAGCGGCAGCTGGAACGGCCCATTTGACTAC	AGACAGGTATCAACGCAGAGTACGGGAGCTCTGGGAGAGGAGCCCAGCCCCAGAATTCCCAGGTATTTCTGTTCGGCGATCAGCACTAAACACAGAACATACCATGGAGTTTGTGCTGAGCTGGGTTTTCCTTGTTGCTCTTTTGAAAGGTGTCCAGTGTGAGGTGCAGCTGGTGGAGTCTGGGGGCGGCTTGGCAAAGCCTGGGGGGTCCCTGAGACTCTCCTGCGCAGCCTCCGGATTCACCTTCAGTGACTACTACATGGACTGGGTCCGCCAGGCTCCAGGGAAGGGGCTGGAGTGGGTCTCACGTATTAGTAATGGTGGTGGTAGCACATGGTACGCAGACTCCGTGAAGGGCAGATTCACCATCTCCAGAGAGAACGCCAAGAACACACTGTA…	GAGGTGCAGCTGGTGGAGTCTGGGGGCGGCTTGGCAAAGCCTGGGGGGTCCCTGAGACTCTCCTGCGCAGCCTCCGGATTCACCTTCAGTGACTACTACATGGACTGGGTCCGCCAGGCTCCAGGGAAGGGGCTGGAGTGGGTCTCACGTATTAGTAATGGTGGTGGTAGCACATGGTACGCAGACTCCGTGAAGGGCAGATTCACCATCTCCAGAGAGAACGCCAAGAACACACTGTATCTTCAAATGAACAGCCTGAGAGCTGAGGACACGGCTGTCTATTACTGTGCGAAAGAGGCGGATAGCGGCAGCTGGAACGGCCCATTTGACTACTGGGGCCAGGGAGTCCTGGTCACCGTCTCCTCA
Plate_0_B_D4	2225	5419	348	337	IGHV3-73*01	IGHD1-8*01	IGHJ4-3*01	IGHM_01	TRGAAWPGI	ACTAGGGGAGCCGCTTGGCCCGGGATC	GTGGTATCAACGCAGAGTACGGGGGGGAGAGGAGCCACAGCCCCGGGATTCCCAGCTGTCTCCACTTGGTCATGAACACTGAACTCAGAAGACGCACCATGGAGTTTGTGCTGAGTTTGGTTTTCCTTGTTGCTATTTTAAAAGGTGTCCAGTGTGACGTGCAGCTGGTGGAGTCTGGGGGAGGCTTGGTAAAGCCTGGGGGGTCCCTGAGACTCTCTTGTGTAGCCTCTGGGTTCACCTTCAGTAGCTACGAAATGCACTGGGTCCGCCAGGCTCCAGGAAAGGGTCTGGAGTGGGTCTCAATTATTAGTGAAAGTGGTGGTACCACATACTACGCAGACTCCGTGAAGGGCCGATTCACCATCTCCAGAGACAACGCCAAGAACTCACTGTTTCTGC…	GACGTGCAGCTGGTGGAGTCTGGGGGAGGCTTGGTAAAGCCTGGGGGGTCCCTGAGACTCTCTTGTGTAGCCTCTGGGTTCACCTTCAGTAGCTACGAAATGCACTGGGTCCGCCAGGCTCCAGGAAAGGGTCTGGAGTGGGTCTCAATTATTAGTGAAAGTGGTGGTACCACATACTACGCAGACTCCGTGAAGGGCCGATTCACCATCTCCAGAGACAACGCCAAGAACTCACTGTTTCTGCAAATGAACAGCCTGAGAGACGAAGATACGGCCGTGTATTACTGTACTAGGGGAGCCGCTTGGCCCGGGATCTGGGGCCAGGGAGTCCTGGTCACCGTCTCCTCA
Plate_0_B_D5	2184	16665	839	1089	IGHV4-72*01	IGHD3-41*01	IGHJ4-3*01	IGHD_01	ARASYYNFWSGYYFDY	GCGAGAGCCTCGTATTACAATTTTTGGAGTGGTTATTACTTTGACTAC	TGGTATCAACGCAGAGTACGGGAAAATTCAGGGTCCAGCTTACATGGGAAATGCTCTCTGAGAGTCATGGACCTCCTTTGCAAGAACATGAAGCACCTGTGGTTCTTCCTCCTCCTGGTGGCAGCTCCCAGATGGGTCCTGTCCCAGGTACAGCTGAAGGAGTCAGGCCCAGGACTGGTGAAGCCTTCGGAGACCCTGTCCCTCACCTGCGCTGTCTCTGGTGGCTCCATCAGCAGTGGTTATGGCTGGGGCTGGATCCGCCAGCCCCCAGGGAAGGGGCTGGAGTGGATTGTGACTATCTATAGTAGTACGGGGAACACCTACTACGACCCCTCCCTCAAGAGTCGAGTCACCATTTCAAAAGACACATCCAAGAACCAGTTCTCCCTGAAGCTGAGC…	CAGGTACAGCTGAAGGAGTCAGGCCCAGGACTGGTGAAGCCTTCGGAGACCCTGTCCCTCACCTGCGCTGTCTCTGGTGGCTCCATCAGCAGTGGTTATGGCTGGGGCTGGATCCGCCAGCCCCCAGGGAAGGGGCTGGAGTGGATTGTGACTATCTATAGTAGTACGGGGAACACCTACTACGACCCCTCCCTCAAGAGTCGAGTCACCATTTCAAAAGACACATCCAAGAACCAGTTCTCCCTGAAGCTGAGCTCTGTGACCGCCGCGGACACGGCCGTGTATTACTGTGCGAGAGCCTCGTATTACAATTTTTGGAGTGGTTATTACTTTGACTACTGGGGCCAGGGAGTCCTGGTCACCGTCTCCTCAGCATCCACCAAGGCTCCGGATGTGTTC…
Plate_0_B_D6	1995	568	360	36	IGHV4-79*01	IGHD4-22*01	IGHJ1-1*01	IGHM_01	ARTLVTKAYFEF	GCGAGAACCCTGGTAACTAAAGCATACTTCGAGTTC	TATCAACGCAGAGTACGGGAAATGCTCTCTGAGAGTCACGGACATCCTGTGCAAGAACATGAAGCACCTGTGGTTCTTCCTCCTCCTGGTGGCAGCTCCCAGATGGGTCTTGTCCCAGGTGCAGCTGCAGGAGTCGGGCCCAGGACTGGTGAAGCCTTCGGAGACCCTGTCCCTCACCTGCGCTGTCTCTGGTGGCTCCATCAGCGATGATTACTACTGGAGCTGGATCCGCCAGCCCCCAGGGAAGGGACTGGAGTGGATTGGGTACATCTATGGTAGTGGTGGGGGCACCAACTACAATCCCTCCCTCAAGAATCGAGTCACCATTTCAATAGACACGTCCAAGAACCAGTTCTCCCTGAAGCTGAGCTCTGTGACCGCCGCGGACACGGCCGTGTA…	CAGGTGCAGCTGCAGGAGTCGGGCCCAGGACTGGTGAAGCCTTCGGAGACCCTGTCCCTCACCTGCGCTGTCTCTGGTGGCTCCATCAGCGATGATTACTACTGGAGCTGGATCCGCCAGCCCCCAGGGAAGGGACTGGAGTGGATTGGGTACATCTATGGTAGTGGTGGGGGCACCAACTACAATCCCTCCCTCAAGAATCGAGTCACCATTTCAATAGACACGTCCAAGAACCAGTTCTCCCTGAAGCTGAGCTCTGTGACCGCCGCGGACACGGCCGTGTATTACTGTGCGAGAACCCTGGTAACTAAAGCATACTTCGAGTTCTGGGGCCAGGGCGCCCTGGTCACCGTCTCCTCA
Plate_0_B_D7	2185	3687	351	265	IGHV4-93*01	IGHD6-36*01	IGHJ4-3*01	IGHM_01	ARRGGSSTL	GCGAGAAGAGGCGGCAGCTCAACCCTA	GTATCAACGCAGAGTACGGGGTTCTCTGAGAGTCACGGACCTCCTGTGCAAGAACATGAAGCACCTGTGGTTCTTCCTCCTCCTGGTGGCAGCTCCCAGATGGGTCCTGTCCCAGGTGCAGCTGCAGGAGTCGGGCCCAGGACTGGTGAAGCCTTCGGAGACCCTGTCCCTCACCTGCGCTGTCTCTGGTGGCTCCATCAGCAGTGGTTACTACTACTGGAGCTGGATCCGCCAGCCCCCAGGGAAGGGACTGGAGTGGATTGGGTACATCACTTATAGTGGGAGCACCAGCTACAACCCGTCCCTCAAGAGTCGAGTCACCATTTCAAGAGACACGTCCAAGAACCAGTTCTCCCTGAAGCTGAGCTCTGTGACCGCCGCGGACACGGCCGTGTATTA…	CAGGTGCAGCTGCAGGAGTCGGGCCCAGGACTGGTGAAGCCTTCGGAGACCCTGTCCCTCACCTGCGCTGTCTCTGGTGGCTCCATCAGCAGTGGTTACTACTACTGGAGCTGGATCCGCCAGCCCCCAGGGAAGGGACTGGAGTGGATTGGGTACATCACTTATAGTGGGAGCACCAGCTACAACCCGTCCCTCAAGAGTCGAGTCACCATTTCAAGAGACACGTCCAAGAACCAGTTCTCCCTGAAGCTGAGCTCTGTGACCGCCGCGGACACGGCCGTGTATTACTGTGCGAGAAGAGGCGGCAGCTCAACCCTATGGGGCCAGGGAGTCCTGGTCACCGTCTCCTCA
Plate_0_B_D8	2062	17789	357	65	IGHV3-52*01	IGHD3-41*01,IGHD4-21*01,IGHD4-22*01	IGHJ6-6*01	IGHM_01	ARYNNYALDS	GCGAGGTACAATAACTACGCGTTGGATTCC	GTATCAACGCAGAGTACGGGGAGCTCTGGGAGAGGAGCTCAGCCCTGGGATTCCCAGGAGCTTCCACTTGGTGATCAGCACTGAACACAGACCACCAACCATGGAGTTTGGGCTGAGCTGGGTTTTCCTTGTTGCTATTTTAAAAGGTGTCAAGTGTGAGGCGCAGCTGATGGAATCTGGCGGAGGCTTGGTACAGCCTGGGGGGTCCCTGAGACTCTCCTGTGCAGCCTCTGGATTCACATTCAGTGACTACTACATACAGTGGGTCCGCCAGGCCCCAGGGAAGGGGTTGGAGTGGGTAGGATTAATTAGAAACAAAGCTGATGGTGAGACAACAGACTACGCTTTATCTGTGAAAGGCAGAGTCTCTATCTCCAGAGATGATTCGAAAAGCATCAC…	GAGGCGCAGCTGATGGAATCTGGCGGAGGCTTGGTACAGCCTGGGGGGTCCCTGAGACTCTCCTGTGCAGCCTCTGGATTCACATTCAGTGACTACTACATACAGTGGGTCCGCCAGGCCCCAGGGAAGGGGTTGGAGTGGGTAGGATTAATTAGAAACAAAGCTGATGGTGAGACAACAGACTACGCTTTATCTGTGAAAGGCAGAGTCTCTATCTCCAGAGATGATTCGAAAAGCATCACCTTTCTGCAAATGAACAACCTGAAAAGTGAGGACACGGCCGTGTATTACTGTGCGAGGTACAATAACTACGCGTTGGATTCCTGGGGCCAAGGGGTCGTCGTCACCGTCTCCTCA
Plate_0_B_D9	2270	10952	372	111	IGHV3-76*02	IGHD5-28*01,IGHD5-29*01	IGHJ6-6*01	IGHM_01	AKEVRGYSYRKYYYGLDS	GCGAAAGAGGTCCGTGGATACAGCTACAGGAAATATTACTACGGTTTGGATTCC	GGTATCAACGCAGAGTACGGGGAGCTCTGGGAGAGGAGCCCAGCACTGGAAGTCCACAGTGTTCCATTCGGTGATCAGCACTGAACACAGAGGACTCACCATGGAGTCTGGGCTGAGCTGGGTTTTCCTTGTTGCTATTTTAAGAGGTGTCCAGTGTGAGGTGCAGCTGGTGGAGTCTGGGGGCGGCTTGGCAAAGCCTGGGGGATCCCTGAGACTCTCCTGTGCAGCCTCTGGATTCACCTTCAGTAGCTATGCTATGCACTGGGTCCGCCAGGCTCCAGGGAAGGGGCTGGAGTGGGTCTCAGCTATTAGTAGTGGTGGTAGCACATACTACGCAGACTCCGTGAAGGGCCGATTCACCATCTCCAGAGACAACTCAAAGAACACGCTCTCCCTGCA…	GAGGTGCAGCTGGTGGAGTCTGGGGGCGGCTTGGCAAAGCCTGGGGGATCCCTGAGACTCTCCTGTGCAGCCTCTGGATTCACCTTCAGTAGCTATGCTATGCACTGGGTCCGCCAGGCTCCAGGGAAGGGGCTGGAGTGGGTCTCAGCTATTAGTAGTGGTGGTAGCACATACTACGCAGACTCCGTGAAGGGCCGATTCACCATCTCCAGAGACAACTCAAAGAACACGCTCTCCCTGCAAATGAACAGCCTGAGAGCTGAGGACACGGCCGTGTATTACTGTGCGAAAGAGGTCCGTGGATACAGCTACAGGAAATATTACTACGGTTTGGATTCCTGGGGCCAAGGGGTCGTCGTCACCGTCTCCTCA
Plate_0_NKB_E1	2193	8707	842	988	IGHV3-172*01	IGHD5-28*01,IGHD5-29*01	IGHJ6-6*01	IGHD_01	TTVLGRGYSYSYGLDS	ACCACAGTCTTAGGGCGTGGATACAGCTACAGTTACGGTTTGGATTCC	GGTATCAACGCAGAGTACGGGGAGCTCTGGGAGAGGAGACCCAGCCTTGGGATTTCCAGCTGTCTCCACTTGGTGATCGACACTGAACACAGGAGACTCACCATGGAGTTTGTACTGAGCTGGGTTTTCCTTGTTGCCATTTTAAAAGGTGTCCAGTGTGAGGTGCAGCTGGTGGAGTCTGGGGGAGGCCTGGTCCAGCCTGGCGGGTCCCTGAGACTCTCCTGTGCAGCCTCTGGATTCACCTTCAGTAGTTCTGCTATGCACTGGGTCCGCCAGGCTTCTGGGAAAGGACTGGAGTGGGTTGGACGTATTAGAAGCAAATCTAACAATTACGAGACAGGATACGCTGCGTCGGTGAAAGGCAGGTTCACCATCTCCAGAGATGATTCAAAGAACACG…	GAGGTGCAGCTGGTGGAGTCTGGGGGAGGCCTGGTCCAGCCTGGCGGGTCCCTGAGACTCTCCTGTGCAGCCTCTGGATTCACCTTCAGTAGTTCTGCTATGCACTGGGTCCGCCAGGCTTCTGGGAAAGGACTGGAGTGGGTTGGACGTATTAGAAGCAAATCTAACAATTACGAGACAGGATACGCTGCGTCGGTGAAAGGCAGGTTCACCATCTCCAGAGATGATTCAAAGAACACGGCGTATCTGCAAATGAACAGCCTGAAAACCGAGGACACGGCCGTGTATTACTGTACCACAGTCTTAGGGCGTGGATACAGCTACAGTTACGGTTTGGATTCCTGGGGCCAAGGGGTCGTCGTCACCGTCTCCTCAGCATCCACCAAGGCTCCGGATGTG…
Plate_0_NKB_E10	2145	10111	833	596	IGHV4-144*01	IGHD5-27*01,IGHD5-30*01,IGHD5-32*01	IGHJ5-4*01	IGHD_01	ARTGVGTVRNRFDV	GCGAGAACGGGAGTGGGTACAGTTCGAAACCGGTTCGATGTC	TATCAACGCAGAGTACGGGGAAATGCTCTCTGAGAGTCACGGACCTCCTGTGCAAGAACATGAAGCACCTGTGGTTCTTCCTCCTCCTGGTGGCAGCTCCCAGATGGGTCCTGTCCCAGGTGCAGCTGCAGGAGTCGGGCCCAGGACTGGTGAAGCCTTCGGAGACCCTGTCCCTCACCTGCACTGTCTCTGGTGGCTCCATCAGCGGTTACTACTACTGGAGCTGGATCCGCCAGCCCCCAGGGAAGGGACTGGAGTGGATTGGGGGTATCTATGGTAATAGTGCGAGCACCTACTACAACCCCTCCCTCAAGAGTCGAGTCACCATTTCAAAAGACACGTCCAAGAACCAGTTCTCCCTGAAGCTGAGCTCTGTGACCGCCGCGGACACGGCCGTGT…	CAGGTGCAGCTGCAGGAGTCGGGCCCAGGACTGGTGAAGCCTTCGGAGACCCTGTCCCTCACCTGCACTGTCTCTGGTGGCTCCATCAGCGGTTACTACTACTGGAGCTGGATCCGCCAGCCCCCAGGGAAGGGACTGGAGTGGATTGGGGGTATCTATGGTAATAGTGCGAGCACCTACTACAACCCCTCCCTCAAGAGTCGAGTCACCATTTCAAAAGACACGTCCAAGAACCAGTTCTCCCTGAAGCTGAGCTCTGTGACCGCCGCGGACACGGCCGTGTATTACTGTGCGAGAACGGGAGTGGGTACAGTTCGAAACCGGTTCGATGTCTGGGGCCCGGGAGTCCTGGTCACCGTCTCCTCAGCATCCACCAAGGCTCCGGATGTGTTCCCCATC…
Plate_0_NKB_E11	2215	28541	366	1241	IGHV4-93*01	IGHD6-33*01,IGHD6-34*01,IGHD6-35*01	IGHJ4-3*01	IGHM_01	ARGRLPSIAAFFDY	GCGAGAGGTCGCCTACCTAGTATAGCAGCCTTCTTTGACTAC	GTATCAACGCAGAGTACGGGATGTTCTCTGAGAGTCACGGACCTCCTGTGCAAGAACATGAAGCACCTGTGGTTCTTCCTCCTCCTGGTGGCAGCTCCCAGATGGGTCCTGTCCCAGGTGCAGCTGCAGGAGTCGGGCCCAGGACTGGTGAAGCCTTCGGAGACCCTGTCCCTCACCTGCGCTGTCTCTGGTGGCTCCATCAGCAGTGGTTACTACTACTGGAGCTGGATCCGCCAGCCCCCAGGGAAGGGACTGGAGTGGATTGGGTACATCACTTATAGTGGGAGCACCAGCTACAACCCGTCCCTCAAGAGTCGAGTCACCATTTCAAGAGACACGTCCAAGAACCAGTTCTCCCTGAAGCTGAGCTCTGTGACCGCCGCGGACACGGCCGTGTAT…	CAGGTGCAGCTGCAGGAGTCGGGCCCAGGACTGGTGAAGCCTTCGGAGACCCTGTCCCTCACCTGCGCTGTCTCTGGTGGCTCCATCAGCAGTGGTTACTACTACTGGAGCTGGATCCGCCAGCCCCCAGGGAAGGGACTGGAGTGGATTGGGTACATCACTTATAGTGGGAGCACCAGCTACAACCCGTCCCTCAAGAGTCGAGTCACCATTTCAAGAGACACGTCCAAGAACCAGTTCTCCCTGAAGCTGAGCTCTGTGACCGCCGCGGACACGGCCGTGTATTACTGTGCGAGAGGTCGCCTACCTAGTATAGCAGCCTTCTTTGACTACTGGGGCCAGGGAGTCCTGGTCACCGTCTCCTCA
Plate_0_NKB_E2	2226	2174	408	224	IGHV4-144*01	IGHD2-14*01	IGHJ5-5*01	IGHM_01	ARMGGYCSGGVCYAGCSGGVCYTGSLDV	GCGAGAATGGGGGGATATTGTAGTGGTGGTGTCTGCTACGCCGGTTGTAGTGGTGGTGTCTGCTACACCGGCTCATTGGATGTC	GTATCAACGCAGAGTACGGGGATGCTCTCTGAGAGTCACGGACCTCCTGTGCAAGAACATGAAGCACCTGTGGTTCTTCCTCCTCCTGGTGGCAGCTCCCAGATGGGTCCTGTCCCAGGTGCAGCTGCAGGAGTCGGGCCCAGGACTGGTGAAGCCTTCGGAGACCCTGTCCCTCACCTGCACTGTCTCTGGTGGCTCCATCAGCGGTTACTACTACTGGAGCTGGATCCGCCAGCCCCCAGGGAAGGGACTGGAGTGGATTGGGGGTATCTATGGTAATAGTGCGAGCACCTACTACAACCCCTCCCTCAAGAGTCGAGTCACCATTTCAAAAGACACGTCCAAGAACCAGTTCTCCCTGAAGCTGAGCTCTGTGACCGCCGCGGACACGGCCGTGTA…	CAGGTGCAGCTGCAGGAGTCGGGCCCAGGACTGGTGAAGCCTTCGGAGACCCTGTCCCTCACCTGCACTGTCTCTGGTGGCTCCATCAGCGGTTACTACTACTGGAGCTGGATCCGCCAGCCCCCAGGGAAGGGACTGGAGTGGATTGGGGGTATCTATGGTAATAGTGCGAGCACCTACTACAACCCCTCCCTCAAGAGTCGAGTCACCATTTCAAAAGACACGTCCAAGAACCAGTTCTCCCTGAAGCTGAGCTCTGTGACCGCCGCGGACACGGCCGTGTATTACTGTGCGAGAATGGGGGGATATTGTAGTGGTGGTGTCTGCTACGCCGGTTGTAGTGGTGGTGTCTGCTACACCGGCTCATTGGATGTCTGGGGCCGGGGAGTTCTGGTCACC…
Plate_0_NKB_E3	1666	7996	369	126	IGHV4-117*01	IGHD5-27*01,IGHD5-30*01,IGHD5-32*01	IGHJ6-6*01	IGHG3_01	ARAGALCSGCGYILDS	GCGAGAGCTGGTGCTCTCTGTTCTGGGTGTGGGTACATTTTGGATTCC	CAACGCAGAGTACGGGATGGGAAATGTTCTCTGAGAGTCACGGACATCCTGTGCAAGAACATGAAGCACCTGTGGTTCTTCCTCCTCCTGGTGGCAGCTCCCAGATGGGTCCTGTCCCAGCTGCAGCTGCAGGAGTCGGGCCCAGGACTGGTGAAGCCTTCGGAGACCCTGTCCCTCACCTGCGCTGTCTCTGGTGGCTCCATCAGCAGTAACTACTGGAGTTGGATCCGCCAGTCCCCAGGGAAGGGACTGGAGTGGATTGGACGTATCTCTGGTAGTAGTGGAAGCACCGACTACAACCCCTCCCTCAAGAGTCGAGTCACCATTTCAACAGACACGTCCAACAACCAGTTCTCCCTGAAGGTGACCTCTGTGACGGCCGCGGACACGGCCGTCTAT…	CAGCTGCAGCTGCAGGAGTCGGGCCCAGGACTGGTGAAGCCTTCGGAGACCCTGTCCCTCACCTGCGCTGTCTCTGGTGGCTCCATCAGCAGTAACTACTGGAGTTGGATCCGCCAGTCCCCAGGGAAGGGACTGGAGTGGATTGGACGTATCTCTGGTAGTAGTGGAAGCACCGACTACAACCCCTCCCTCAAGAGTCGAGTCACCATTTCAACAGACACGTCCAACAACCAGTTCTCCCTGAAGGTGACCTCTGTGACGGCCGCGGACACGGCCGTCTATTACTGTGCGAGAGCTGGTGCTCTCTGTTCTGGGTGTGGGTACATTTTGGATTCCTGGGGCCAAGGGGTCGTCGTCACCGTCTCCTCA
Plate_0_NKB_E4	2129	14637	821	466	IGHV4-117*01	IGHD6-36*01	IGHJ6-6*01	IGHD_01	ASRHSFYGLDS	GCGAGCCGGCATTCCTTTTACGGTTTGGATTCC	GTATCAACGCAGAGTACGGGGATGCTCTCTGAGAGTCACGGACCTCCTGTGCAAGAACATGAAGCACCTGTGGTTCTTCCTCCTCCTGGTGGTAGCTCCCAGATGGGTCCTGTCCCAGGTGCAGCTGCAGGAGTCGGGCCCAGGACTGGTGAAGCCTTCGGAGACCCTGTCCCTCACCTGCGCTGTCTCTGGTGGCTCCATCAGCGGTTACTGGTGGGGCTGGATCCGCCAGCCCCCAGGGAAGGGGCTGGAGTGGATTGGGTGTATCGGTGGTAGTAGTGAGAGCACCTACTACAACCCCTCCCTCAAGAGTCGAGTCACCATTTCAACAGACACGTCCAAGAACCAGTTCTCCCTGAAGCTGAACTCTGTAACCGCCGCGGACACGGCCGTGTATTA…	CAGGTGCAGCTGCAGGAGTCGGGCCCAGGACTGGTGAAGCCTTCGGAGACCCTGTCCCTCACCTGCGCTGTCTCTGGTGGCTCCATCAGCGGTTACTGGTGGGGCTGGATCCGCCAGCCCCCAGGGAAGGGGCTGGAGTGGATTGGGTGTATCGGTGGTAGTAGTGAGAGCACCTACTACAACCCCTCCCTCAAGAGTCGAGTCACCATTTCAACAGACACGTCCAAGAACCAGTTCTCCCTGAAGCTGAACTCTGTAACCGCCGCGGACACGGCCGTGTATTACTGTGCGAGCCGGCATTCCTTTTACGGTTTGGATTCCTGGGGCCAAGGGGTCGTCGTCACCGTCTCCTCAGCATCCACCAAGGCTCCGGATGTGTTCCCCATCACGTCAGCGTGC…
Plate_0_NKB_E7	1730	57726	354	381	IGHV3-76*01	IGHD1-2*01,IGHD1-5*01,IGHD1-6*01	IGHJ4-3*01	IGHG3_01	AKSRNWMDFDF	GCTAAATCTCGCAACTGGATGGACTTTGACTTC	GTATCAACGCAGAGTACGGGGAGCTCTGGGAGAGGAGCCCAGCCCTGGAAGTCCGTGGTGTTCCATTCGGTGATCAGCACTGAACACAGAGGACTCACCATGGAGTCTGGGCTGAGCTGGGTTTTCCTTGTTGCTATTTTAAGAGGTGTCCAGTGTGAGGTGCAGCTGGTGGAGTCTGGGGGCGGCTTGGCAAAGCCTGGGGGGTCCCTGAGACTCTCCTGTGCAGCCTCTGGATTCAACTTCAGTAACTACTGGATGAATTGGGTCCGCCAGACTCCAGGGAAGGGGCTGGAGTGGATCTCAGGTATTAATAGTGGTGGGGGTAGCACATACTACGCAGACTCCGTGAAGGGCCGATTCACCATCTCCAGAGACAACTCAAAGAACACGCTCTCCCTG…	GAGGTGCAGCTGGTGGAGTCTGGGGGCGGCTTGGCAAAGCCTGGGGGGTCCCTGAGACTCTCCTGTGCAGCCTCTGGATTCAACTTCAGTAACTACTGGATGAATTGGGTCCGCCAGACTCCAGGGAAGGGGCTGGAGTGGATCTCAGGTATTAATAGTGGTGGGGGTAGCACATACTACGCAGACTCCGTGAAGGGCCGATTCACCATCTCCAGAGACAACTCAAAGAACACGCTCTCCCTGCAAATGAACAGCCTGAGAGCTGAGGACACGGCCGTGTATTACTGTGCTAAATCTCGCAACTGGATGGACTTTGACTTCTGGGGCCAGGGAGTCCTGGTCACCGTCTCCTCA
Plate_0_NKB_E8	2236	21167	351	879	IGHV4-117*01	IGHD6-36*01	IGHJ4-3*01	IGHM_01	ARNIHSGSSF	GCGAGAAACATCCATAGCGGCAGTTCTTTC	GGTATCAACGCAGAGTACGGGGAAAAATTCAGGGTCCAGCTCACATGGGAAATGTTCTCTGAGAGTCACGGACATCCTGTGCAAGAACATGAAGCACCTGTGGTTCTTCCTCCTCCTGGTGGCAGCTCCCAGATGGGTCCTGTCCCAGGTGCAGCTGCAGGAGTCGGGCCCAGGACTGGTGAAGCCTTCGGAGACCCTGTCCCTCACCTGCGCTGTCTCTGGTGGCTCCATCAGCGGTAACTACTTGAACTGGATCCGCCAATCCCCAGGAAAGGGGCTGGAGTGGATTGGATATATCGGTGGAAGTAGTGGGAGCGCCAACTACAACCCCTCCCTCAAGAGTCGAGTCACCATTTCAACGGACACGTCCAAGAATCAGGTCTCCCTGAAGCTGAGCTC…	CAGGTGCAGCTGCAGGAGTCGGGCCCAGGACTGGTGAAGCCTTCGGAGACCCTGTCCCTCACCTGCGCTGTCTCTGGTGGCTCCATCAGCGGTAACTACTTGAACTGGATCCGCCAATCCCCAGGAAAGGGGCTGGAGTGGATTGGATATATCGGTGGAAGTAGTGGGAGCGCCAACTACAACCCCTCCCTCAAGAGTCGAGTCACCATTTCAACGGACACGTCCAAGAATCAGGTCTCCCTGAAGCTGAGCTCTGTGACCGCCGCGGACACGGCCGTATATTACTGTGCGAGAAACATCCATAGCGGCAGTTCTTTCTGGGGCCAGGGAGTCCTGGTCACCGTCTCCTCA
Plate_0_NKB_F10	2054	18180	372	371	IGHV1-105*01	IGHD3-18*01	IGHJ1-1*01	IGHM_01	ARGAWRIVVITLGYFEF	GCGAGAGGGGCGTGGAGGATAGTGGTTATTACACTTGGATACTTCGAGTTC	GGTATCAACGCAGAGTACGGGAGCATCACACAACAACCACATCCCCCCCTACAGACGCCCCCAGAGCACAGCACCTCACCATGGACTGGATATGGAGGATCCTCCTCTTGGTGGCAGCAGCTACAGGCGCCCACTCCCAGGTGCAGCTGGTGCAGTCTGGGGCTGAGGTGAAGAAGCCTGGGTCCTCAGTGAAGGTATCCTGCAAGGCTTCCGGATACACCTTCACTGACTACTACATGCACTGGGTGCGACAGGCCCCTCGACAAGGGCTTGAGTGGATGGGATGGATCAACCCTTACAATGGCAACACAAAGTATGCACAGAAGTTCCAGGGCAGAGTCACCATGACCAGAGACACATCGACGAGCACAGCCTACATGGAGCTGAGCAGCCTGAGAT…	CAGGTGCAGCTGGTGCAGTCTGGGGCTGAGGTGAAGAAGCCTGGGTCCTCAGTGAAGGTATCCTGCAAGGCTTCCGGATACACCTTCACTGACTACTACATGCACTGGGTGCGACAGGCCCCTCGACAAGGGCTTGAGTGGATGGGATGGATCAACCCTTACAATGGCAACACAAAGTATGCACAGAAGTTCCAGGGCAGAGTCACCATGACCAGAGACACATCGACGAGCACAGCCTACATGGAGCTGAGCAGCCTGAGATCTGAGGACACGGCCGTGTATTACTGTGCGAGAGGGGCGTGGAGGATAGTGGTTATTACACTTGGATACTTCGAGTTCTGGGGCCAGGGCGCCCTGGTCACCGTCTCCTCA
Plate_0_NKB_F2	3182	18517	354	390	IGHV4-93*01	IGHD3-16*01,IGHD3-18*01	IGHJ4-3*01	IGHG3_01	ARDRAYYWWD	GCGAGAGATCGGGCGTATTACTGGTGGGAC	GGTATCAACGCAGAGTACGGGGATGTTCTCTGAGAGTCACGGACCTCCTGTGCAAGAACATGAAGCACCTGTTATTCTTCCTCCTCCTGGTGGCAGCTCCCAGATGGGTCCTGTCCCAGGTGCAGCTGCAGGAGTCGGGCCCAGGACTGGTGAAGCCTTCAGAGACCCTGTCCCTCACCTGCAGTGTCTCCGGTGCCTCCATCACTAGTGGTTACTACTTCTGGGCCTGGATCCGCCAGACCCCAGGGAAGGGACCTGAGTGGGTTGGATGTATGTCTTTTGATGGGGACACCAACTACAACCCGTCCCTCGAGAATCGAGTCACCATTTCAAGAGACACGTCCAGTAATCTTTTCTTTCTGAGGATGAATTCTGTGACCGCCGCAGACACGGCCATAT…	CAGGTGCAGCTGCAGGAGTCGGGCCCAGGACTGGTGAAGCCTTCAGAGACCCTGTCCCTCACCTGCAGTGTCTCCGGTGCCTCCATCACTAGTGGTTACTACTTCTGGGCCTGGATCCGCCAGACCCCAGGGAAGGGACCTGAGTGGGTTGGATGTATGTCTTTTGATGGGGACACCAACTACAACCCGTCCCTCGAGAATCGAGTCACCATTTCAAGAGACACGTCCAGTAATCTTTTCTTTCTGAGGATGAATTCTGTGACCGCCGCAGACACGGCCATATATTTCTGTGCGAGAGATCGGGCGTATTACTGGTGGGACTGGGGCCCGGGAGTCCTGGTCACCGTCTCCTCA
Plate_0_NKB_F3	2227	16206	348	61	IGHV4-174*01	IGHD1-8*01	IGHJ4-3*01	IGHM_01	GRGSYAKFDL	GGGAGAGGGAGCTATGCTAAGTTTGACCTC	CTGCAGCTGCAGGAGTCGGGCCCAGGACTGGTGAAGCCTTCGGAGACCCTGTCCCTCACCTGCGTTGTCTCTGGTGGCTCTATTAGCAGTAACTACTGGAGCTGGATCCGCCAGGTCCCAGGGAAGGGACTGGAGTGGATTGGTTATATCTATGGTAGTGATAGAAGCACCAATTACAATCCCTCCCTCAAGAGTCGAGTCACCCTGTCAGTAGACATGTCCAAAAATCAGTTTTCCCTGAGGCTGAGTTCTGTGACCGCCGCGGACACGGCCGTATATTATTGTGGGAGAGGGAGCTATGCTAAGTTTGACCTCTGGGGCCAGGGAGTCCTGGTCACCGTCTCCTCAGGGAGTGCATCCGCCCCAACCCTTTTCCCCCTCGTCTCCTGTGAGAATGCC…	CTGCAGCTGCAGGAGTCGGGCCCAGGACTGGTGAAGCCTTCGGAGACCCTGTCCCTCACCTGCGTTGTCTCTGGTGGCTCTATTAGCAGTAACTACTGGAGCTGGATCCGCCAGGTCCCAGGGAAGGGACTGGAGTGGATTGGTTATATCTATGGTAGTGATAGAAGCACCAATTACAATCCCTCCCTCAAGAGTCGAGTCACCCTGTCAGTAGACATGTCCAAAAATCAGTTTTCCCTGAGGCTGAGTTCTGTGACCGCCGCGGACACGGCCGTATATTATTGTGGGAGAGGGAGCTATGCTAAGTTTGACCTCTGGGGCCAGGGAGTCCTGGTCACCGTCTCCTCA
Plate_0_NKB_F6	2208	19677	372	499	IGHV2-173*01	IGHD6-36*01	IGHJ5-4*01	IGHM_01	ARVRGSWAKRYNWFDV	GCACGGGTACGGGGCAGCTGGGCGAAAAGGTACAACTGGTTCGATGTC	GGTATCAACGCAGAGTACGGGGACTCCTGTGCCCCACCATGGACACGCTTTGCTCCACGCTCCTGCTGCTGACCGTCCCGTCCTGGGTCTTGTCCCAGGTGACCTTGAAGGAGTCTGGTCCTGCGCTGGTGAAACCCACACAGACCCTCACGCTGACCTGCACCTTCTCTGGGTTCTCACTCAGCACTAGTGGTATGGGTGTGGGCTGGATCCGTCAGCCCCCAGGGAAGGCCCTGGAATGGCTTGCAAGCATTTATTGGGATGATGATAAATACTACAGCACATCTCTGAAGAGCAGGCTCACCATCTCCAAGGACACCTCCAAAAACCAGGTGGTTCTAACAATGACCAACATGGACCCTGTGGACACAGCCACATATTACTGTGCACGGGTACGGG…	CAGGTGACCTTGAAGGAGTCTGGTCCTGCGCTGGTGAAACCCACACAGACCCTCACGCTGACCTGCACCTTCTCTGGGTTCTCACTCAGCACTAGTGGTATGGGTGTGGGCTGGATCCGTCAGCCCCCAGGGAAGGCCCTGGAATGGCTTGCAAGCATTTATTGGGATGATGATAAATACTACAGCACATCTCTGAAGAGCAGGCTCACCATCTCCAAGGACACCTCCAAAAACCAGGTGGTTCTAACAATGACCAACATGGACCCTGTGGACACAGCCACATATTACTGTGCACGGGTACGGGGCAGCTGGGCGAAAAGGTACAACTGGTTCGATGTCTGGGGCCCGGGAGTCCTGGTCACCGTCTCCTCA
Plate_0_NKB_F7	2172	6931	827	479	IGHV3-122*01	IGHD4-22*01,IGHD4-25*01	IGHJ4-3*01	IGHD_01	ARWGLKGNYVSNY	GCGAGATGGGGTTTGAAGGGTAACTACGTCTCTAACTAC	GTATCAACGCAGAGTACGGGAGCTCTGGGAGAGGAGCCCAGCCCCAGAATTCCCAGGTGTTTCTGTTCGGCGATCAGCACTAAACACACAACACACCATGGAGTTTGTGCTGAGCTGGGTTTTCCTTGTTGCTCTTTTGAAAGGTGTCCAGTGTGAGGTGCAGCTGGTGGAGTCTGGGGGAGGCTTGGCAAAGCCTGGGGGGTCCCTGAGACTCTCCTGCGCAGCCTCCGGATTCACCTTCAGTGACTACTACATGGACTGGGTCCGCCAGGCTCCAGGGAAGGGGCTGGAGTGGGTCTCACGTATTAGTAATGGTGGTGGTAGCACATGGTACGCAGACTCCGTGAAGGGCAGATTCACCATCTCCAGAGAGAACGCCAAGAACACACTGTATCTTCA…	GAGGTGCAGCTGGTGGAGTCTGGGGGAGGCTTGGCAAAGCCTGGGGGGTCCCTGAGACTCTCCTGCGCAGCCTCCGGATTCACCTTCAGTGACTACTACATGGACTGGGTCCGCCAGGCTCCAGGGAAGGGGCTGGAGTGGGTCTCACGTATTAGTAATGGTGGTGGTAGCACATGGTACGCAGACTCCGTGAAGGGCAGATTCACCATCTCCAGAGAGAACGCCAAGAACACACTGTATCTTCAAATGGACGGCCTGAGAGCTGAGGACACGGCTGTCTATTACTGTGCGAGATGGGGTTTGAAGGGTAACTACGTCTCTAACTACTGGGGCCAGGGAGTCCTGGTCACCGTCTCCTCAGCATCCACCAAGGCTCCGGATGTGTTCCCCATCACGTCA…
Plate_0_NKB_F8	2201	15658	342	520	IGHV4-93*01	IGHD3-20*01	IGHJ5-4*01	IGHM_01	ARLKEV	GCGAGACTTAAAGAGGTC	GTGGTATCAACGCAGAGTACGGGAATGTTCTCTGAGAGTCACAGACATCCTGTGCAAGAACATGAAGCACCTGTGGTTCTTCCTCCTCCTGGTGGCAGCTCCCAGATGGGTCCTGTCCCAGGTGCAGCTGCAGGAGTCGGGCCCAGGACTGGTGAAGCCTTCGGAGACCCTGTCCCTCACCTGCGCTGTCTCTGGTGGCTCTATTAGTAGTAGTTACTATTACTGGAGCTGGATCCGCCAGGCCCCAGGGAAGGGACTGGAGTGGATTGGGTACATGTCTTATAGTGGGAGCACCAGCTACAACCCGTCCCTCAAGAGTCGAGTCACCATTTCAAGAGACACGTCCAAGAACCAGTTCTCCCTGAACCTGAACTCTGTGACCGCCGCGGACACGGCCGT…	CAGGTGCAGCTGCAGGAGTCGGGCCCAGGACTGGTGAAGCCTTCGGAGACCCTGTCCCTCACCTGCGCTGTCTCTGGTGGCTCTATTAGTAGTAGTTACTATTACTGGAGCTGGATCCGCCAGGCCCCAGGGAAGGGACTGGAGTGGATTGGGTACATGTCTTATAGTGGGAGCACCAGCTACAACCCGTCCCTCAAGAGTCGAGTCACCATTTCAAGAGACACGTCCAAGAACCAGTTCTCCCTGAACCTGAACTCTGTGACCGCCGCGGACACGGCCGTGTATTACTGTGCGAGACTTAAAGAGGTCTGGGGCCCGGGAGTCCTGGTCACCGTCTCCTCA
Plate_0_NKB_G1	2188	6314	363	644	IGHV4-79*02	IGHD2-11*01,IGHD2-12*01,IGHD2-14*01	IGHJ5-4*01	IGHM_01	ARRHYATFNRFDV	GCGAGACGCCACTATGCTACCTTCAACCGGTTCGATGTC	GGTATCAACGCAGAGTACGGGGAATGCTCTCTGAGAGTCACGGACCTCCTGTGCAAGAACATGAAGCACCTGTGGTTCATCCTCCTCCTGGTGGCAGCTCCCAGATGGGTCCTGTCCCAGGTGCAGCTGCAGGAGTCGGGCCCAGGACTGGTGAAGCCTTCGGAGACCCTGTCCCTCACCTGCAGTGTCTCTGGTGACTCCATCAGCGGTGACTACTACTGGGGCTGGATCCGCCAGTCCCCAGGGAAGGGACTGGAGTGGATTGGGGGTATCCACGGTTATAGAACAACCTCCTACTCCAACCCCTCCCTCAAGAGTCGAGTCACCCTTTCAAAAGACACGTCCAAGAACCAGTTCTCCCTGAAGATGAGCTCTGTGACCGCCGCGGACACGGCCATG…	CAGGTGCAGCTGCAGGAGTCGGGCCCAGGACTGGTGAAGCCTTCGGAGACCCTGTCCCTCACCTGCAGTGTCTCTGGTGACTCCATCAGCGGTGACTACTACTGGGGCTGGATCCGCCAGTCCCCAGGGAAGGGACTGGAGTGGATTGGGGGTATCCACGGTTATAGAACAACCTCCTACTCCAACCCCTCCCTCAAGAGTCGAGTCACCCTTTCAAAAGACACGTCCAAGAACCAGTTCTCCCTGAAGATGAGCTCTGTGACCGCCGCGGACACGGCCATGTATTACTGTGCGAGACGCCACTATGCTACCTTCAACCGGTTCGATGTCTGGGGCCCGGGAGTCCTGGTCACCATCTCCTCG
Plate_0_NKB_G10	2180	5905	342	523	IGHV4-117*01,IGHV4-174*02	IGHD2-12*01,IGHD2-9*01	IGHJ4-3*01	IGHM_01	AGPSRGY	GCGGGCCCTTCACGGGGCTAT	TATCAACGCAGAGTACGGGGACATGGGAAATGTTCTCTGAGAGTCACGGACATCCTGTGCAAGAACATGAAGCACCTGTGGTTCTTCCTCCTCCTGGTGGCAGCTCCCAGATGGGTCCTGTCCCAGGTACAGCTACAGGAGTCGGGCCCAGGACTGGTGAAGCCTTCGGAGACCCTGTCCCTCAACTGCGCTGTCTCCGGTGCCTCCATCAGCGGTTACTACTGGAACTGGATCCGCCAATCCCCAGGGAAGGGGCTGGAGTGGATTGGATATATCGGTGGTAGTAGTGGGAGCACCTATTATAACCCCTCCCTCAAGAGTCGAGTCACCATTTCAACGGACACGTCCAAGAACCAATTCTCCCTGAAGCTGAGGTCTGTGACCGCCGCGGACACGGCC…	CAGGTACAGCTACAGGAGTCGGGCCCAGGACTGGTGAAGCCTTCGGAGACCCTGTCCCTCAACTGCGCTGTCTCCGGTGCCTCCATCAGCGGTTACTACTGGAACTGGATCCGCCAATCCCCAGGGAAGGGGCTGGAGTGGATTGGATATATCGGTGGTAGTAGTGGGAGCACCTATTATAACCCCTCCCTCAAGAGTCGAGTCACCATTTCAACGGACACGTCCAAGAACCAATTCTCCCTGAAGCTGAGGTCTGTGACCGCCGCGGACACGGCCTTTTATTATTGTGCGGGCCCTTCACGGGGCTATTGGGGCCAGGGAGTCCTGGTCACCGTCTCCTCA
Plate_0_NKB_G3	2185	10324	360	1146	IGHV4-117*01	IGHD1-7*01	IGHJ4-3*01	IGHM_01	ARARSTTWSTQDY	GCGAGGGCAAGGTCCACCACCTGGTCTACTCAAGACTAC	GGTATCAACGCAGAGTACGGGAAATGTTCTCTGAGAGTCACGGACATCCTGTGCAAGAACATGAAGCACCTGTGGTTCTTCCTCCTCCTGGTGGCAGCTCCCAGATGGGCCCTGTCCCAGGTGCAGCTGCAGGAGTCGGGCCCAGGACTGGTGAAGCCTTCGGAGACCCTGTCCCTCACCTGCGCTGTCTCTGGTGGCTCCATCAGCGGTTACTACTGGAACTGGATCCGCCAACCCCCAGGGAAGGGGCTGGAGTGGATTGGCTATATCGGTGGTACTAGTGGGAGCACCTACTACAACCCCTCCCTCAAGAGTCGAGTCACCACTTCAACGGACACGTCCAAGAACCAGTTCTCCCTGAAGCTGAGCCATGTGACCGCCGCGGACACGGCCGTATAT…	CAGGTGCAGCTGCAGGAGTCGGGCCCAGGACTGGTGAAGCCTTCGGAGACCCTGTCCCTCACCTGCGCTGTCTCTGGTGGCTCCATCAGCGGTTACTACTGGAACTGGATCCGCCAACCCCCAGGGAAGGGGCTGGAGTGGATTGGCTATATCGGTGGTACTAGTGGGAGCACCTACTACAACCCCTCCCTCAAGAGTCGAGTCACCACTTCAACGGACACGTCCAAGAACCAGTTCTCCCTGAAGCTGAGCCATGTGACCGCCGCGGACACGGCCGTATATTACTGTGCGAGGGCAAGGTCCACCACCTGGTCTACTCAAGACTACTGGGGCCAGGGAGTCCTGGTCACCGTCTCCTCA
Plate_0_NKB_G4	2208	5041	366	499	IGHV4-93*01	IGHD4-23*01,IGHD4-26*01	IGHJ5-4*01	IGHM_01	ARRIQYRGEWFDV	GCGAGGAGAATACAGTATAGGGGAGAATGGTTCGATGTC	GGTATCAACGCAGAGTACGGGATGCTCTCTGAGAGTCATGGACATCCTGTGCAAGAACATGAAGCACCTGTGGTTCTTCCTCCTCCTGGTGGCAGCTCCCAGATGGGTCCTGTCCCAGGTGCAGCTGCAGGAGTCGGGCCCAGGAGTGGTGAAGCCTTCGGAGACCCTGTCCCTCACCTGCGCTGTCTCTGGTGGCTCCATCAGCAGTGGTTACTACTACTGGAGCTGGATCCGCCAGCCCCCAGGGAAGGGGCTGGAGTGGATTGGGGGTATCTATAGTAATAGTGAGAGTACCAACTACAACCCCTCCCTCAAGAGTCGAGTCACCATTTCAAAAGACACGTCCAAGAACCAGCTCTCCCTGAAGCTGAGCTCTGTGACCGCCGCGGACACGGCCGT…	CAGGTGCAGCTGCAGGAGTCGGGCCCAGGAGTGGTGAAGCCTTCGGAGACCCTGTCCCTCACCTGCGCTGTCTCTGGTGGCTCCATCAGCAGTGGTTACTACTACTGGAGCTGGATCCGCCAGCCCCCAGGGAAGGGGCTGGAGTGGATTGGGGGTATCTATAGTAATAGTGAGAGTACCAACTACAACCCCTCCCTCAAGAGTCGAGTCACCATTTCAAAAGACACGTCCAAGAACCAGCTCTCCCTGAAGCTGAGCTCTGTGACCGCCGCGGACACGGCCGTGTATTACTGTGCGAGGAGAATACAGTATAGGGGAGAATGGTTCGATGTCTGGGGCCCGGGAGTCCTGGTCACCGTCTCCTCA
Plate_0_NKB_G5	2246	6430	369	409	IGHV3-103*01	IGHD6-33*01,IGHD6-37*01	IGHJ4-3*01	IGHM_01	IRDRWGLSSGWSGFGY	ATTAGAGATCGTTGGGGCCTCAGCAGCGGCTGGTCGGGGTTTGGCTAC	GGTATCAACGCAGAGTACGGGGAGCTCTGAGAGAGGAGCCTTAGCCCTGGATTTCAAGGCACTTCCACCTGGGGATCAGCACTGAACACAGAGGACCCACCATGGAGTTGGGGCTGAGCTGGGTTTTCCTTGTTGCTATTTTAAAAGGTGTCCAGTGTGAGGTGCAGCTGGTGGAGTCTGGGGGAGGCTTGGTCCAGCCTGGAGGGTCCCTGAGACTCTCCTGTGCAGCCTCTGGATTCACCTTCAGTAGTTACGACATGAGCTGGGTCCGCCAGGCTCCGGGAAAGGGGCTGGAGTGGGTCTCATATATTAGTTACACTGGTAAAACCATATACTATGCTGACTCCGTGAAGGGCCGATTCACCATCTCCAGAGACAACGCCAAGAACTCGCTGTCTC…	GAGGTGCAGCTGGTGGAGTCTGGGGGAGGCTTGGTCCAGCCTGGAGGGTCCCTGAGACTCTCCTGTGCAGCCTCTGGATTCACCTTCAGTAGTTACGACATGAGCTGGGTCCGCCAGGCTCCGGGAAAGGGGCTGGAGTGGGTCTCATATATTAGTTACACTGGTAAAACCATATACTATGCTGACTCCGTGAAGGGCCGATTCACCATCTCCAGAGACAACGCCAAGAACTCGCTGTCTCTGCAAATGAGTAGCCTGAGAGCCGAGGACACGGCCGTGTATTACTGTATTAGAGATCGTTGGGGCCTCAGCAGCGGCTGGTCGGGGTTTGGCTACTGGGGCCAGGGAGTCCTGGTCACCGTCTCCTCA
Plate_0_NKB_G6	2213	9406	360	106	IGHV4-117*01	IGHD5-27*01,IGHD5-30*01,IGHD5-32*01	IGHJ4-3*01	IGHM_01	ARGLYSGYSYWYY	GCGAGAGGTTTATACAGCGGGTACAGTTATTGGTACTAC	GTATCAACGCAGAGTACGGGGTTCTCTGAGAGTCACGGACATCCTGTGCAAGAACATGAAGCACCTGTGGTTCTTCCTCCTCCTGGTGGCAGCTCCCAGATGGGTCCTGTCCCAGCTGCAGCTGCAGGAGTCGGGCCCAGGACTGGTGAAGCCTTCGGAGACCCTGTCCCTCACCTGCGCTGTCTCTGGTGGCTCCATCAGCAGTAACTACTGGAGCTGGATCCGCCAGCCCCCAGGGAAGGGACTGGAGTGGATTGGACGTATCTCTGGTAGTGGTGGGAGCACCGACTACAACCCCTCCCTCAAGAGTCGAGTCACCATTTCAACAGACACGTCCAAGAACCAGTTCTCCCTGAAGCTGAGCTCTGTGACCGCCGCGGACACGGCCGTGTATTACTG…	CAGCTGCAGCTGCAGGAGTCGGGCCCAGGACTGGTGAAGCCTTCGGAGACCCTGTCCCTCACCTGCGCTGTCTCTGGTGGCTCCATCAGCAGTAACTACTGGAGCTGGATCCGCCAGCCCCCAGGGAAGGGACTGGAGTGGATTGGACGTATCTCTGGTAGTGGTGGGAGCACCGACTACAACCCCTCCCTCAAGAGTCGAGTCACCATTTCAACAGACACGTCCAAGAACCAGTTCTCCCTGAAGCTGAGCTCTGTGACCGCCGCGGACACGGCCGTGTATTACTGTGCGAGAGGTTTATACAGCGGGTACAGTTATTGGTACTACTGGGGCCAGGGAGTCCTGGTCACCGTCTCCTCA
Plate_0_NKB_G7	2260	19222	366	737	IGHV3-122*01	IGHD2-11*01	IGHJ4-3*01	IGHM_01	AKDGYCTGSGCLLGY	GCGAAAGATGGATACTGTACTGGTAGTGGTTGCCTTTTGGGCTAC	GTATCAACGCAGAGTACGGGGAGCTCTGGGAGAGGAGCCCAGCCCCAGAATTCCCAGGTATTTCTGTTCGGCGATCAGCACTAAACACAGAACATACCATGGAGTTTGTGCTGAGCTGGGTTTTCCTTGTTGCTCTTTTGAAAGGTGTCCAGTGTGAGGTGCAGCTGGTGGAGTCTGGGGGCGGCTTGGCAAAGCCTGGGGGGTCCCTGAGACTCTCCTGCGCAGCCTCCGGATTCACCTTCAGTGACTACTACATGGACTGGGTCCGCCAGGCTCCAGGGAAGGGGCTGGAGTGGGTCTCACGTATTAGTAATGGTGGTGGTAGCACATGGTACGCAGACTCCGTGAAGGGCAGATTCACCATCTCCAGAGAGAACGCCAAGAACACACTGTATCTTC…	GAGGTGCAGCTGGTGGAGTCTGGGGGCGGCTTGGCAAAGCCTGGGGGGTCCCTGAGACTCTCCTGCGCAGCCTCCGGATTCACCTTCAGTGACTACTACATGGACTGGGTCCGCCAGGCTCCAGGGAAGGGGCTGGAGTGGGTCTCACGTATTAGTAATGGTGGTGGTAGCACATGGTACGCAGACTCCGTGAAGGGCAGATTCACCATCTCCAGAGAGAACGCCAAGAACACACTGTATCTTCAAATGAACAGCCTGAGAGCTGAGGACACGGCTGTCTATTACTGTGCGAAAGATGGATACTGTACTGGTAGTGGTTGCCTTTTGGGCTACTGGGGCCAGGGAGTCCTGGTCACCGTCTCCTCA
Plate_0_NKB_G8	2192	419	360	22	IGHV3-88*01	IGHD3-16*01	IGHJ4-3*01	IGHM_01	TTPSYNSGNYY	ACTACCCCTTCCTACAATAGTGGTAATTATTAC	CTGGGAGAGGAGCCCCAGCCTGGGATTCACAGCAGTTTCCACTTGGTGACCAGCACTGAACACAGACCACCAACCATGGAGTCTGGGCTGAGCTGGGTTCTCCTTCTTGTTGCTATTTTAAAAGATGTCCAGTGTGAGGTGCGGCTGGTGGAGTCGGGGGGAGGCCTGGTCCAGCCTGGCGGGTCCCTGAGACTCTCCTGTTCAGCCTCTGGATTCACCTTCAGTGACTTCTACATTAACTGGGTCCGCCTGACTCCAGGGATGGGGCCGGAGTGGGTAGGTTTCATGAGAAACAAGGTTAATGGTGGGACGACAGAATACGCCGCGTCTGTGAGAGGCAGATTCACCATCTCAAGAGATGATTCCAAAAGTGTTGGCAGTCTGCAGATGAATAGCCTG…	GAGGTGCGGCTGGTGGAGTCGGGGGGAGGCCTGGTCCAGCCTGGCGGGTCCCTGAGACTCTCCTGTTCAGCCTCTGGATTCACCTTCAGTGACTTCTACATTAACTGGGTCCGCCTGACTCCAGGGATGGGGCCGGAGTGGGTAGGTTTCATGAGAAACAAGGTTAATGGTGGGACGACAGAATACGCCGCGTCTGTGAGAGGCAGATTCACCATCTCAAGAGATGATTCCAAAAGTGTTGGCAGTCTGCAGATGAATAGCCTGAGACCCGAGGACACGGCCGTATATTTCTGTACTACCCCTTCCTACAATAGTGGTAATTATTACTGGGGCCAGGGAGTCCTGGTCACCGTCTCGTCA
Plate_0_NKB_G9	2199	10913	351	249	IGHV4-67*02	IGHD1-3*01	IGHJ4-3*01	IGHM_01	ARGAGTTDY	GCGAGAGGGGCTGGAACGACCGACTAC	TATCAACGCAGAGTACGGGGAATGCTCTCTGAGAGTCACGGACCTCCTGTGCAAGAACATGAAGCACCTGTGGTTCTTCCTCCTCCTGGTGGCAGCTCCCAGATGGGTCCTGTCCCAGGTGCAGCTGCAGGAGTCGGGCCCAGCAGTGGTGAAGCCTTCGGAGACCCTGTCCCTCACCTGCGCTGTCTCTGGTGGCTCCATCAGCAGTAGTAACTGGTGGAGCTGGATCCGCCAGTCCCCAGGGAAGGGGCTGGAATGGATTGGGGGTATCTATGGTAGTGGTGGGAGCACCGAATACAACCCCTCCCTCAAGAGTCGAGTCACCATTTCAAAAGACACGTCCAAGAATCAGTTCTCCCTGAAGCTGAGCTCTGTGACCGCCGCGGACACGGCCGTGTA…	CAGGTGCAGCTGCAGGAGTCGGGCCCAGCAGTGGTGAAGCCTTCGGAGACCCTGTCCCTCACCTGCGCTGTCTCTGGTGGCTCCATCAGCAGTAGTAACTGGTGGAGCTGGATCCGCCAGTCCCCAGGGAAGGGGCTGGAATGGATTGGGGGTATCTATGGTAGTGGTGGGAGCACCGAATACAACCCCTCCCTCAAGAGTCGAGTCACCATTTCAAAAGACACGTCCAAGAATCAGTTCTCCCTGAAGCTGAGCTCTGTGACCGCCGCGGACACGGCCGTGTATTACTGTGCGAGAGGGGCTGGAACGACCGACTACTGGGGCCAGGGAGTCCTGGTCACCGTCTCCTCA
Plate_0_NKB_H1	2213	8351	360	496	IGHV4-93*01	IGHD3-15*01,IGHD3-18*01	IGHJ3-2*01	IGHM_01	ARTTEYTRKFDF	GCGAGGACGACGGAGTACACCCGAAAATTTGATTTC	GGTATCAACGCAGAGTACGGGACACAGGAAATGTTCTCTGAGAGTCACGGACCTCCTGTGCAAGAACATGAAGCACCTGTGGTTCTTCCTCCTCCTGGTGGCAGCTCCCAGATGGGTCCTGTCCCAGGTGCAGCTGCAGGAGTCGGGCCCAGGACTGGTGAAGCCTTCGGAGACCCTGTCCCTCACCTGCGCTGTCTCTGGTGGCTCCATCAGCAGTGGTTACTACTACTGGAGCTGGATCCGCCAGCCCCCAGGGAAGGGACTGGAGTGGATTGGGTACATCACTTATAGTGGGAGCACCAGCTACAACCCGTCCCTCAAGAGTCGAGTCACCATTTCAAGAGACACGTCCAAGAACCAGTTCTCCCTGAAGCTGAGCTCTGTGACCGCCGCGGACAC…	CAGGTGCAGCTGCAGGAGTCGGGCCCAGGACTGGTGAAGCCTTCGGAGACCCTGTCCCTCACCTGCGCTGTCTCTGGTGGCTCCATCAGCAGTGGTTACTACTACTGGAGCTGGATCCGCCAGCCCCCAGGGAAGGGACTGGAGTGGATTGGGTACATCACTTATAGTGGGAGCACCAGCTACAACCCGTCCCTCAAGAGTCGAGTCACCATTTCAAGAGACACGTCCAAGAACCAGTTCTCCCTGAAGCTGAGCTCTGTGACCGCCGCGGACACGGCCGTGTATTACTGTGCGAGGACGACGGAGTACACCCGAAAATTTGATTTCTGGGGCCAAGGGCTCAGGGTCACCGTCTCTTCA
Plate_0_NKB_H10	2226	35771	357	986	IGHV4-117*01,IGHV4-174*02	IGHD6-36*01	IGHJ4-3*01	IGHM_01	ARRMGGSWTFDY	GCGAGAAGGATGGGCGGCAGCTGGACCTTTGACTAC	GGTATCAACGCAGAGTACGGGACATGGGAAATGTTCTCTGAGAGTCACGGACATCCTGTGCAAGAACATGAAGCACCTGTGGTTCTTCCTCCTGCTAGTGGCAGCTCCCAGATGGGTCCTGTCCCAGGTGCAGCTGCAGGAGTCGGGCCCAGGACTGGTGAAGCCTTTGGAGACCCTGTCCCTCACCTGCGCTGTCTCTGGTGGCTCTATCAGCAGTAACTACTGGAGCTGGATCCGCCAGCCCCCAGGGAAGGGACTGGAGTGGATTGGGTATATCTATGGTAGTGGTAGTAGCACCAACTACAACCCCTCCCTCAAGAGTCGAGTCACCCTGTCAGTAGACACGTCCAAGAACCAGTTCTCCCTGAAGCTGAGCTCTGTGACCGCCGCGGACACGGC…	CAGGTGCAGCTGCAGGAGTCGGGCCCAGGACTGGTGAAGCCTTTGGAGACCCTGTCCCTCACCTGCGCTGTCTCTGGTGGCTCTATCAGCAGTAACTACTGGAGCTGGATCCGCCAGCCCCCAGGGAAGGGACTGGAGTGGATTGGGTATATCTATGGTAGTGGTAGTAGCACCAACTACAACCCCTCCCTCAAGAGTCGAGTCACCCTGTCAGTAGACACGTCCAAGAACCAGTTCTCCCTGAAGCTGAGCTCTGTGACCGCCGCGGACACGGCCGTGTATTACTGTGCGAGAAGGATGGGCGGCAGCTGGACCTTTGACTACTGGGGCCAGGGAGTCCTGGTCACCGTCTCCTCA
Plate_0_NKB_H11	2236	7702	360	892	IGHV3-76*02	IGHD3-18*01	IGHJ4-3*01	IGHM_01	AKLGSGYYLLFDY	GCGAAATTGGGGAGTGGTTATTACCTCCTCTTTGACTAC	GGTATCAACGCAGAGTACGGGGAGCTCTGGGAGAGGAGCCCAGCCCTGGAAGTCCACAGTGTTCCATTCGGTGATCAGCACAGAACACAGAGGACTCACCATGGAGTCTGGGCTGAGCTGGGTTTTCCTTGTTGCTATTTTAAGAGGTGTCCAGTGTGAGGTGCAGCTGGTGGAGTCTGGAGGAGGCTTGGTCCAGCCTGGGGGGTCCCTGAGACTCTCCTGTGCAGCCTCTGGATTCACCTTCAGTAGCTATGGCATGAGCTGGGTCCGCCAGGCTCCAGGGAAGGGGCTGGAGTGGGTCTCATACATTAGTAATGGTGGTGGTAGCACATACTACGCAGACTCCGTGAAGGGCCGATTCACCATCTCCAGAGACAACTCAAAGAACACGCTCTCCCT…	GAGGTGCAGCTGGTGGAGTCTGGAGGAGGCTTGGTCCAGCCTGGGGGGTCCCTGAGACTCTCCTGTGCAGCCTCTGGATTCACCTTCAGTAGCTATGGCATGAGCTGGGTCCGCCAGGCTCCAGGGAAGGGGCTGGAGTGGGTCTCATACATTAGTAATGGTGGTGGTAGCACATACTACGCAGACTCCGTGAAGGGCCGATTCACCATCTCCAGAGACAACTCAAAGAACACGCTCTCCCTGCAAATGAACAGCCTGAGAGCTGAGGACACGGCCGTGTATTACTGTGCGAAATTGGGGAGTGGTTATTACCTCCTCTTTGACTACTGGGGCCAGGGAGTCCTGGTCACCGTCTCCTCA
Plate_0_NKB_H2	2196	19397	342	681	IGHV4-117*01	IGHD2-9*01,IGHD3-15*01,IGHD3-17*01	IGHJ4-3*01	IGHM_01	LAARGNY	CTTGCCGCGAGGGGTAACTAC	GGTATCAACGCAGAGTACGGGGTTCTCTGAGAGTCACGGACATCCTGTGCAAGAACATGAAGCACCTGTGGTTCTTCCTCCTCCTGGTGGCAGCTCCCAGATGGGTCCTGTCCCAGCTGCAGCTGCAGGAGTCGGGCCCAGGACTGGTGAAGCCTTCGGAGACCCTGTCCCTCACCTGCGCTGTCTCTGGTACCTCCATCAGCAGTAACTACTGGAGCTGGATCCGCCAGCCCCCAGGGAAGGGACTGGAGTGGATTGGACGTATCTCTGGTAGTGGTGGTAGCACCGACTACAACCCCTCCCTCAAGAGTCGAGTCACCATTTCAACAGACACCTCCAAGAACCAGTTCTCCCTGAAGCTGAGGTCTGTGACCGCCGCGGACACGGCCGTGTATTACT…	CAGCTGCAGCTGCAGGAGTCGGGCCCAGGACTGGTGAAGCCTTCGGAGACCCTGTCCCTCACCTGCGCTGTCTCTGGTACCTCCATCAGCAGTAACTACTGGAGCTGGATCCGCCAGCCCCCAGGGAAGGGACTGGAGTGGATTGGACGTATCTCTGGTAGTGGTGGTAGCACCGACTACAACCCCTCCCTCAAGAGTCGAGTCACCATTTCAACAGACACCTCCAAGAACCAGTTCTCCCTGAAGCTGAGGTCTGTGACCGCCGCGGACACGGCCGTGTATTACTGTCTTGCCGCGAGGGGTAACTACTGGGGCCAGGGAGTCCTGGTCACCGTCTCCTCA
Plate_0_NKB_H5	2245	50960	357	645	IGHV4-174*01	IGHD3-20*01,IGHD5-27*01,IGHD5-30*01	IGHJ5-4*01	IGHM_01	ASDFQVRNRFDV	GCGAGCGATTTTCAGGTACGCAACCGGTTCGATGTC	AGACAGGTATCAACGCAGAGTACGGGGAAATGTTCTCTGAGAGTCACGGACATCCTGTGCAAGAACATGAAGCACCTGTGGTTCTTCCTCCTCCTGGTGGCAGCTCCCAGATGGGTCCTGTCCCAGCTGCAGCTGCAGGAGTCGGGCCCAGGACTGGTGAAGCCTTCGGAGACCCTGTCTGTCACCTGCGCTGTCTCTGGTGGCTCTATCAGCAGTAGCTACTGGAGCTGGATCCGCCAGGCCCCAGGGAAGGGACTGGAGTGGATTGGGTATATCTATGGTAGTGGTAGTAGCACCAACTACAACCCCTCCCTCAAGAGTCGAGTCACCCTGTCAGTAGACACGTCCAAGAACCAGCTCTCCCTGAAGCTGAGCTCTGTGACCGCCGCGGACACGGCC…	CAGCTGCAGCTGCAGGAGTCGGGCCCAGGACTGGTGAAGCCTTCGGAGACCCTGTCTGTCACCTGCGCTGTCTCTGGTGGCTCTATCAGCAGTAGCTACTGGAGCTGGATCCGCCAGGCCCCAGGGAAGGGACTGGAGTGGATTGGGTATATCTATGGTAGTGGTAGTAGCACCAACTACAACCCCTCCCTCAAGAGTCGAGTCACCCTGTCAGTAGACACGTCCAAGAACCAGCTCTCCCTGAAGCTGAGCTCTGTGACCGCCGCGGACACGGCCGTGTATTACTGTGCGAGCGATTTTCAGGTACGCAACCGGTTCGATGTCTGGGGCCCGGGAGTCCTGGTCACCGTCTCCTCA
Plate_0_NKB_H6	2268	19729	375	197	IGHV3-128*01	IGHD3-16*01	IGHJ5-4*01	IGHM_01	TRGYYSGSYWEDWFDV	ACTAGAGGTTACTATAGTGGTAGTTATTGGGAGGACTGGTTCGATGTC	GGTATCAACGCAGAGTACGGGGAGCTCTGGGAGAGGAGCCCCAGTCTGGGATTCCCAGGAGTTTCCACTTGGTGACCAGCACTGAACACAGACCACCAGCCATGGAGTTGGGGCTGAGCTGGGTTTTCCTTGTTGCTCTTTTAAAAGGTGTGCAGTGTGAGGTGCAGCTGGTGGAGTCTGGGGGAGGCTTGGTCCAGCCTGGGGGGTCCCTGAGACTCTCCTGTGCAGCCTCCGGATTCACCTTCAGTGACTACTACATGTACTGGGTCCGCCAGGCTCCAGGAAAGGGGCTGGAGTGGGTGGGTTTCATTAGAAGCAAAGCTTACGGTGGGACAGCAGAATACGCCGCGTCTGTGAAAGGCAGATTCACCATCTCCAGAGATGATTCCAAAAGCATCG…	GAGGTGCAGCTGGTGGAGTCTGGGGGAGGCTTGGTCCAGCCTGGGGGGTCCCTGAGACTCTCCTGTGCAGCCTCCGGATTCACCTTCAGTGACTACTACATGTACTGGGTCCGCCAGGCTCCAGGAAAGGGGCTGGAGTGGGTGGGTTTCATTAGAAGCAAAGCTTACGGTGGGACAGCAGAATACGCCGCGTCTGTGAAAGGCAGATTCACCATCTCCAGAGATGATTCCAAAAGCATCGCCTATCTGCAAATGAGCAGCCTGAAAACCGAGGACACGGCCGTGTATTACTGTACTAGAGGTTACTATAGTGGTAGTTATTGGGAGGACTGGTTCGATGTCTGGGGCCCGGGAGTCCTGGTCACCGTCTCCTCA
Plate_0_NKB_H7	2241	15652	378	569	IGHV4-117*01	IGHD3-17*01,IGHD3-19*01	IGHJ4-3*01	IGHM_01	ARNRWGYWGDYYDPYYFDY	GCGAGAAATAGGTGGGGCTACTGGGGTGATTATTATGACCCCTACTACTTTGACTAC	GGTATCAACGCAGAGTACGGGACATGGGAAATGTTCTCTGAGAGTCACGGACATCCTGTGCAAGAACATGAAGCACCTGTGGTTCTTCCTCCTCCTGGTGGCAGCTCCCAGATGGGTCCTGTCCCAGGTGCAGCTGCAGGAGTCGGGCCCAGGACTGGTGAAGCCTTCGGAGACCCTGTCCCTCACCTGCGCTGTCTCTGGTGGCTCCATCAGCGGTTACTACTGGAACTGGATCCGCCAACCCCCAGGGAAGGGGCTGGAGTGGATTGGGTATATCGGTGGTAGTAGTGGGAGCACCTACTACAACCCCTCCCTCAAGAGTCGAGTCACCATTTCAACGGACACGTCCAAGAACCAGTTCTCCCTGAAGCTGAGCTCTGTGACCGCCGCGGACACGGC…	CAGGTGCAGCTGCAGGAGTCGGGCCCAGGACTGGTGAAGCCTTCGGAGACCCTGTCCCTCACCTGCGCTGTCTCTGGTGGCTCCATCAGCGGTTACTACTGGAACTGGATCCGCCAACCCCCAGGGAAGGGGCTGGAGTGGATTGGGTATATCGGTGGTAGTAGTGGGAGCACCTACTACAACCCCTCCCTCAAGAGTCGAGTCACCATTTCAACGGACACGTCCAAGAACCAGTTCTCCCTGAAGCTGAGCTCTGTGACCGCCGCGGACACGGCCGTGTATTACTGTGCGAGAAATAGGTGGGGCTACTGGGGTGATTATTATGACCCCTACTACTTTGACTACTGGGGCCAGGGAGTCCTGGTCACCGTCTCCTCA
Plate_0_NKB_H8	2207	5707	357	425	IGHV4-93*01	IGHD6-39*01	IGHJ4-3*01	IGHM_01	ARQRVGSSLDY	GCGAGACAGAGGGTGGGCAGCAGCCTTGACTAC	GAGTACGGGGAAAATTCAGGGTCCAGCTCACATGGGAAATGTTCTCTGAGAGTCACAGACATCCTGTGCAAGAACATGAAGCACCTGTGGTTCTTCCTCCTCCTGGTGGCAGCTCCCAGATGGGTCCTGTCCCAGGTGCAGCTGCAGGAGTCGGGCCCAGGACTGGTGAAGCCTTCGGAGACCCTGTCCCTCACCTGCGCTGTCTCTGGTGGCTCTATCAGCAGTAGTTACTACTACTGGAGCTGGATCCGCCAGGCCCCAGGGAAGGGACTGGAGTGGATTGGGTACATCTCTTATAGTGGGAGCACCAGCTACAACCCGTCCCTCAAGAGTCGAGTCACCATTTCAAGAGACACGTCCAAGAACCAGTTCTCCCTGAAGCTGAGCTCTGTGACCGCC…	CAGGTGCAGCTGCAGGAGTCGGGCCCAGGACTGGTGAAGCCTTCGGAGACCCTGTCCCTCACCTGCGCTGTCTCTGGTGGCTCTATCAGCAGTAGTTACTACTACTGGAGCTGGATCCGCCAGGCCCCAGGGAAGGGACTGGAGTGGATTGGGTACATCTCTTATAGTGGGAGCACCAGCTACAACCCGTCCCTCAAGAGTCGAGTCACCATTTCAAGAGACACGTCCAAGAACCAGTTCTCCCTGAAGCTGAGCTCTGTGACCGCCGCGGACACGGCCGTGTATTACTGTGCGAGACAGAGGGTGGGCAGCAGCCTTGACTACTGGGGCCAGGGAGTCCTGGTCACCGTCTCCTCA
Plate_0_NKB_H9	2266	16829	363	416	IGHV3-76*01	IGHD6-36*01	IGHJ4-3*01	IGHM_01	AKGRGVAAAGVFDY	GCTAAAGGACGAGGGGTTGCGGCAGCTGGGGTCTTTGACTAC	GTATCAACGCAGAGTACGGGGAGCTCTGGGAGAGGAGCCCAGCCCTGGAAGTCCGTGGTGTTCCATTCGGTGATCAGCACTGAACACAGAGGACTCACCATGGAGTCTGGGCTGAGCTGGGTTTTCCTTGTTGCTATTTTAAGAGGTGTCCAGTGTGAGGTGCAGCTGGTGGAGTCTGGGGGCGGCTTGGCAAAGCCTGGGGGGTCCCTGAGACTCTCCTGTGCAGCCTCTGGATTCACCTTCAGTAGCTACTGGATGAATTGGGTCCGCCAGACTCCAGGGAAGGGGCTGGAGTGGATCTCAGCTATTAATAGTGGTGGGGGTAGCACATACTACGCAGACTCCGTGAAGGGCCGATTCACCATCTCCAGAGACAACTCAAAGAACACGCTCTCCCTG…	GAGGTGCAGCTGGTGGAGTCTGGGGGCGGCTTGGCAAAGCCTGGGGGGTCCCTGAGACTCTCCTGTGCAGCCTCTGGATTCACCTTCAGTAGCTACTGGATGAATTGGGTCCGCCAGACTCCAGGGAAGGGGCTGGAGTGGATCTCAGCTATTAATAGTGGTGGGGGTAGCACATACTACGCAGACTCCGTGAAGGGCCGATTCACCATCTCCAGAGACAACTCAAAGAACACGCTCTCCCTGCAAATGAACAGCCTGAGAGCTGAGGACACGGCCGTGTATTACTGTGCTAAAGGACGAGGGGTTGCGGCAGCTGGGGTCTTTGACTACTGGGGCCAGGGAGTCCTGGTCACCGTCTCCTCA
