# Supplementary material for: Natural killer-like B cells are a distinct but infrequent innate immune cell subset modulated by SIV infection of rhesus macaques
Source: PLoS Pathog. 2024 May 13;20(5):e1012223. doi: 10.1371/journal.ppat.1012223 (PMC11115201; doi:10.1371/journal.ppat.1012223)
Supplement: S6 Data — (XLSX) [file ppat.1012223.s010.xlsx]

## Sheet: IGKL_filtered
Sample	Length	Bowtie2 count	VJ length	VJ Bowtie2 count	Top V gene match	Top J gene match	C subject id	CDR3_aminoacid	CDR3_nucleotide	Sequence(+)	VJ sequence
Plate_1_B_1	946	371	330	140	IGLV8-111*01	IGLJ3-4*01	IGLC2_01	MLYMGSGISL	ATGCTCTACATGGGTAGTGGCATTTCGTTA	GGTATCAACGCAGAGTACGGGAAAAGGCCCTGAGGAAAACAAACTCCAGCTGAGAAGCCTGAGAGCACTTGGCCTTCATAAGTGTCCCCACCATGGCCTGGATGATGCTTCTCCTCGGACTCCTTGCTTATGGCTCAGGAGTGGATTCTGAGACTGTGGTGACCCAGGAGCCATCGTTGTCAGTGTCCCCTGGAGGAACAGTCACACTCACCTGTGGCCTGAGCTCTGGCTCAGTCTCTACCAATTCCTACCCCAGCTGGTACCAGCAGACCCCAGGCCAGGCTCCACGCACGCTCATCTACAGCACAAACACTCGCCCTTCTGGGGTCCCTGATCGCTTCTCTGGCTCCATCCTTGGGAACAAAGCTGCCCTCACCATCACGGGGACTCAGGCAGACG…	GAGACTGTGGTGACCCAGGAGCCATCGTTGTCAGTGTCCCCTGGAGGAACAGTCACACTCACCTGTGGCCTGAGCTCTGGCTCAGTCTCTACCAATTCCTACCCCAGCTGGTACCAGCAGACCCCAGGCCAGGCTCCACGCACGCTCATCTACAGCACAAACACTCGCCCTTCTGGGGTCCCTGATCGCTTCTCTGGCTCCATCCTTGGGAACAAAGCTGCCCTCACCATCACGGGGACTCAGGCAGACGATGAATCTGATTATTACTGTATGCTCTACATGGGTAGTGGCATTTCGTTATTCGGAGGAGGGACCCGGCTGACCGTCCTA
Plate_1_B_10	859	206342	334	16791	IGLV1-71*01	IGLJ2-5*01	IGLC2_01	LSYDATLGAHGL	CTGTCCTATGACGCCACTCTGGGTGCACATGGCTTA	CAGGGTCCTGGGCCCAGTCTGCGCTGACACAATCACCCTCAGTGTCTGGGGCCCCAGGGCGGAGGGTCACCATCTCGTGCACTGGGACCAACACAAACGTTGGAGGTTATTCAGTGTCCTGGTACCAACAAGTCCCAGGAACGACCCCCAAACTCCTCATCTTTCAGGATGATAAGCGACCCTCAGGGGTTTCTGACCGATTCTCTGGCTCCAGGTCTGGTACCTCGGCCTACCTGACCATCACTGGACTCCAGACTGCCGATGAGGCTGACTATTACTGCCTGTCCTATGACGCCACTCTGGGTGCACATGGCTTATTCGGAGGAGGGACCCGGCTGACCGTCCTACGTCAGCCCAAGGCTGCCCCCTCGGTCACTCTCTTCCCGCCCTCCTCTGAGG…	CAGTCTGCGCTGACACAATCACCCTCAGTGTCTGGGGCCCCAGGGCGGAGGGTCACCATCTCGTGCACTGGGACCAACACAAACGTTGGAGGTTATTCAGTGTCCTGGTACCAACAAGTCCCAGGAACGACCCCCAAACTCCTCATCTTTCAGGATGATAAGCGACCCTCAGGGGTTTCTGACCGATTCTCTGGCTCCAGGTCTGGTACCTCGGCCTACCTGACCATCACTGGACTCCAGACTGCCGATGAGGCTGACTATTACTGCCTGTCCTATGACGCCACTCTGGGTGCACATGGCTTATTCGGAGGAGGGACCCGGCTGACCGTCCTAC
Plate_1_B_11	1060	249245	319	21860	IGKV1-63*02	IGKJ2-2*01	IGKC_01	QHGYGIHS	CAGCATGGTTATGGTATCCACAGT	AGTCCCAAATGGGGGAGGTCTCAAAAAGGATACCAGCAGTGGTATCAACGCAGAGTACGGGGGAGTCAGTCCCAGTCAGGACACAGCATGGACATGAGGGCCCCCACTCAGCTCCTGGGGTTCCTGCTGCTCTGGCTCCCAGGTGCCAGATGTGACATCCAGATGACCCAGTCTCCATCCTCCCTGTCTGCATCTGTAGGAGACAGAGTCACCATCACTTGCCAGGCGAGTCAGGGCATTAGCAATAATTTAGCCTGGTATCAGCAGAAACCGGGGAAAGCCCCTAAGCTCCTGATCTATAAGGCATCCACTTTGCAAAGTGGGGTCCCATCAAGGTTCAGTGGCAGTGGATCTGGGACAGATTTCACTCTCACCATCAGCAGCCTGCAGCCTGAAGAT…	GACATCCAGATGACCCAGTCTCCATCCTCCCTGTCTGCATCTGTAGGAGACAGAGTCACCATCACTTGCCAGGCGAGTCAGGGCATTAGCAATAATTTAGCCTGGTATCAGCAGAAACCGGGGAAAGCCCCTAAGCTCCTGATCTATAAGGCATCCACTTTGCAAAGTGGGGTCCCATCAAGGTTCAGTGGCAGTGGATCTGGGACAGATTTCACTCTCACCATCAGCAGCCTGCAGCCTGAAGATTTTGCAACTTATTACTGTCAGCATGGTTATGGTATCCACAGTTTTGGCCAGGGGACCAAAGTGGAGATCAAAC
Plate_1_B_12	966	22580	330	1658	IGLV1-68*01	IGLJ2-7*01	IGLC2_01	SAWDNSLSVWV	TCAGCATGGGATAACAGCCTGAGTGTTTGGGTT	GGTATCAACGCAGAGTACGGGGAAGCTCTGCCTCAGCTGTGAGCACAGAAGGCAGGACTCGGGACAATCTTCATCATGACCTGGTCCCCTCTCCTCCTCACCCTTCTCATTCACTGCACAGGGTCCTGGGCCCAGTCTGTGGTGACGCAGCCGCCCTCAGTGTCTGCGGCCCCAGGGCAGAAGGTCACCATCTCCTGCTCTGGAAGCAGCTCCAACATCGGGAGAAGTTATGTATCCTGGTACCAGCAGGTCCCAGGAACGGCCCCCAAACTCCTCATCTATCAAGATAATAAGCGACCCTCAGGGGTTTCTGACCGATTCTCTGGCTCCAAGTCTGGTTCCTCAGCCTCCCTGGCCATCATTGGGCTCCAGACTGGAGATGAGGCTGATTATTACTGC…	CAGTCTGTGGTGACGCAGCCGCCCTCAGTGTCTGCGGCCCCAGGGCAGAAGGTCACCATCTCCTGCTCTGGAAGCAGCTCCAACATCGGGAGAAGTTATGTATCCTGGTACCAGCAGGTCCCAGGAACGGCCCCCAAACTCCTCATCTATCAAGATAATAAGCGACCCTCAGGGGTTTCTGACCGATTCTCTGGCTCCAAGTCTGGTTCCTCAGCCTCCCTGGCCATCATTGGGCTCCAGACTGGAGATGAGGCTGATTATTACTGCTCAGCATGGGATAACAGCCTGAGTGTTTGGGTTTTCGGCGGAGGGACCCGGCTGACCGTCCTA
Plate_1_B_13	1014	12444	322	1366	IGKV1-16*02	IGKJ3-3*01	IGKC_01	QQHNSYPFT	CAACAGCATAATAGTTACCCTTTCACT	TACTCTGCGGTATCAACGCAGAGTACGGGGAATCAGACCCAGTCAGGACACAGCATGGACATGAGGGTCCCCGCTCAGCTCCTGGGGCTCCTTCTGCTCTGGCTCCCAGGTGCCAGATGTGACATTCAGATGACCCAGTCTCCATCCTCCCTGTCTGCATCTGTGGGAGACACAGTCACCATCACTTGTCGGGCAAGTCGGGGCATTAATAGTTATTTAGCCTGGTATCAGCAGAAACCAGGGAAAGCCCCTAAGCGCCTGATCTATGCTGCATCCACTTTGCAAAGTGGGGTCCCATCAAGGTTCAGCGGCAGTGGATCTGGGACAGATTTCACTCTCACCATCAGCAGCCTGCAGCCTGAAGATTTTGCAACTTATTACTGTCAACAGCATAATAGT…	GACATTCAGATGACCCAGTCTCCATCCTCCCTGTCTGCATCTGTGGGAGACACAGTCACCATCACTTGTCGGGCAAGTCGGGGCATTAATAGTTATTTAGCCTGGTATCAGCAGAAACCAGGGAAAGCCCCTAAGCGCCTGATCTATGCTGCATCCACTTTGCAAAGTGGGGTCCCATCAAGGTTCAGCGGCAGTGGATCTGGGACAGATTTCACTCTCACCATCAGCAGCCTGCAGCCTGAAGATTTTGCAACTTATTACTGTCAACAGCATAATAGTTACCCTTTCACTTTCGGCCCCGGGACCAAACTGGATATCAAAC
Plate_1_B_14	989	51102	345	3600	IGLV5-53*01	IGLJ2-7*01	IGLC2_01	VIWHNNAWV	GTGATTTGGCACAACAATGCTTGGGTA	AGACAGGTGGTATCAACGCAGAGTACGGGGACTGCAGGGAAAGAGGCTGTGTCCACCATGGCCTGGACTCCTCTCCTCCTCCTGCTCCTCTCTCACTGCACAGGTTCCCTCTCGCAGCCTGTGCTGACTCAGCCAACCTCCCTCTCAGCATCTCCTGGAGCATCAGCCAGACTCACCTGCACCTTGAGCAGTGACATCAGTGTTGGTAGTTACAGGATATTCTGGTACCGGCAGAAGCCAGGGAGTCCTCCCCGGTATCTTCTAAACTACCACACAGACTCAGATAAACACCAGGGCTCTGGAGTCCCCAGCCGCTTCTCTGGATCCACAGATGCTTCGGCCAATGCAGGGATTTTACTCATCTCTGGGCTCCAGTCTGAGGATGAGGCTGACTATTAC…	CAGCCTGTGCTGACTCAGCCAACCTCCCTCTCAGCATCTCCTGGAGCATCAGCCAGACTCACCTGCACCTTGAGCAGTGACATCAGTGTTGGTAGTTACAGGATATTCTGGTACCGGCAGAAGCCAGGGAGTCCTCCCCGGTATCTTCTAAACTACCACACAGACTCAGATAAACACCAGGGCTCTGGAGTCCCCAGCCGCTTCTCTGGATCCACAGATGCTTCGGCCAATGCAGGGATTTTACTCATCTCTGGGCTCCAGTCTGAGGATGAGGCTGACTATTACTGTGTGATTTGGCACAACAATGCTTGGGTATTCGGCGGAGGGACCCGGCTGACCGTCCTA
Plate_1_B_15	1038	43023	337	2114	IGKV2-60*01	IGKJ4-4*01	IGKC_01	MQGIQLPLT	ATGCAAGGTATACAGCTTCCTCTCACT	GACAGGTGGTATCAACGCAGAGTACGGGGATCAGGACTCCTCAGGTCACCTTCTCACAATGAGGCTCCCTGCTCAGCTCCTGGGGCTACTAGTGCTCTGGCTCCCTGGGACCAGTGGGGATATTGTGATGACCCAGACTCCACTCTCCCTGCCCGTCACCCCTGGAGAGCCGGCCTCCATCTCCTGCAGGTCTAGTCAGAGCCTCCTGCATAGTGGTGGAAAAACCTATTTGTATTGGTACCTGCAGAAGCCAGGCCAGTCTCCACAGCTCTTGATCCATGAGGTTTCCAACCGGGCCTCTGGAGTCCCTGACAGGTTCAGTGGCAGTGGGTCAGGCACTGATTTCACACTGAAAATCAGCCGGGTGGAGGCTGAGGATGTTGGGGTTTATTACTGCAT…	GATATTGTGATGACCCAGACTCCACTCTCCCTGCCCGTCACCCCTGGAGAGCCGGCCTCCATCTCCTGCAGGTCTAGTCAGAGCCTCCTGCATAGTGGTGGAAAAACCTATTTGTATTGGTACCTGCAGAAGCCAGGCCAGTCTCCACAGCTCTTGATCCATGAGGTTTCCAACCGGGCCTCTGGAGTCCCTGACAGGTTCAGTGGCAGTGGGTCAGGCACTGATTTCACACTGAAAATCAGCCGGGTGGAGGCTGAGGATGTTGGGGTTTATTACTGCATGCAAGGTATACAGCTTCCTCTCACTTTCGGCGGAGGGACCAAGGTGGAGATCAAAC
Plate_1_B_16	941	1639	330	533	IGLV1-71*02	IGLJ1-6*01	IGLC1_01	QSYDSSLSAYI	CAGTCCTATGACAGCAGCCTGAGTGCTTACATC	TATCAACGCAGAGTACGGGGAAGCTCTGCTTCATCTGTGGGCACAGGAGGCAGCACTCAGGACAGTCTCCAGCATGGCCTGGTCTCCTCTCCTCCTCACCCTTCTCATTCACTGCACAGGGTCCTGGGCCCAGTCTGTGCTGACACAGCCGCCCTCAGTGTCTGGGGCCCCAGGGCAGAGGGTCACCATCTCCTGCACTGGGAGCAGCTCCAACATTGGAGGTTATTATGTATACTGGTACCAGCAGCTCCCAGGAACGGCCCCCAAACTCCTCATCTATGACAATAATAAGCGACCCTCAGGGGTTTCTGACCGATTCTCTGGCTCCAAGTCTGGTACCTCAGCCTCCCTGACCATCACTGGGCTCCAGACTGAGGATGAGGCTGATTATTACTGCCA…	CAGTCTGTGCTGACACAGCCGCCCTCAGTGTCTGGGGCCCCAGGGCAGAGGGTCACCATCTCCTGCACTGGGAGCAGCTCCAACATTGGAGGTTATTATGTATACTGGTACCAGCAGCTCCCAGGAACGGCCCCCAAACTCCTCATCTATGACAATAATAAGCGACCCTCAGGGGTTTCTGACCGATTCTCTGGCTCCAAGTCTGGTACCTCAGCCTCCCTGACCATCACTGGGCTCCAGACTGAGGATGAGGCTGATTATTACTGCCAGTCCTATGACAGCAGCCTGAGTGCTTACATCTTCGGTGCTGGGACCCGGCTCACCGTCCTA
Plate_1_B_17	1016	24982	322	754	IGKV1-16*02	IGKJ3-3*01	IGKC_01	QQHTSYPFT	CAACAGCATACTAGTTATCCATTCACT	GGTATCAACGCAGAGTACGGGAATCAGACCCAGTCAGGACACAGCATGGACATGAGGGTCCCCGCTCAGCTCCTGGGGCTCCTTCTGCTCTGGCTCCCAGGTGCCAGATGTGACATTCAGATGACCCAGTCTCCATCCTCCCTGTCTGCATCTGTGGGAGACACAGTCACCATCACTTGTCGGGCAAGTCAGGGCATTGGCAGTTATTTAGCCTGGTATCAGCAGAAATTAGGGAAAGCCCCTAAGCGCCTGATCTATGGTGCATCCACTTTGGAAAATGGGGTCCCATCAAGGTTCAGCGGCAGTGGATCTGGGACAGATTTCAGTCTCACCATCAGCAGCCTGCAGCCTGAAGATTTTGCAACTTATTACTGTCAACAGCATACTAGTTATCCATTC…	GACATTCAGATGACCCAGTCTCCATCCTCCCTGTCTGCATCTGTGGGAGACACAGTCACCATCACTTGTCGGGCAAGTCAGGGCATTGGCAGTTATTTAGCCTGGTATCAGCAGAAATTAGGGAAAGCCCCTAAGCGCCTGATCTATGGTGCATCCACTTTGGAAAATGGGGTCCCATCAAGGTTCAGCGGCAGTGGATCTGGGACAGATTTCAGTCTCACCATCAGCAGCCTGCAGCCTGAAGATTTTGCAACTTATTACTGTCAACAGCATACTAGTTATCCATTCACTTTCGGCCCCGGGACCCAACTGGATATCAAAC
Plate_1_B_18	964	14087	345	1912	IGLV11-87*01	IGLJ3-4*01	IGLC2_01	QVYDGSAVL	CAGGTGTATGACGGTAGTGCTGTGTTA	GTGGTATCAACGCAGAGTACGGGGGGGTCTGTGGCCTCAGAGGTAGCTGTGTCCACCATGGCCCTGACTCCTCTCCTCCTCCTGCTCCTCTCTCACTGCACAGGTTCCCTCTCCCAGCCTGTGCTGACTCAGCCACCCTCCCTGTCTGCATCCCCGGGAGCATCGGCCAGACTCCCCTGCACCCTGAGCAGTGACCTCAGTGTTGGTAGTAAAAACATGTACTGGTACCAGCAGAAGCCAGGGAGCGCTCCCAGGTTATTCCTGTACTACTACTCCGACTCAGACAAGCAGCTGGGACCTGGGGTCCCCAATCGAGTCTCTGGCTCCAAGGAGACCTCAAGTAACACAGCGTTTTTGCTCATCTCTGGGCTCCAGCCTGAGGACGAGGCCGATTATTAC…	CAGCCTGTGCTGACTCAGCCACCCTCCCTGTCTGCATCCCCGGGAGCATCGGCCAGACTCCCCTGCACCCTGAGCAGTGACCTCAGTGTTGGTAGTAAAAACATGTACTGGTACCAGCAGAAGCCAGGGAGCGCTCCCAGGTTATTCCTGTACTACTACTCCGACTCAGACAAGCAGCTGGGACCTGGGGTCCCCAATCGAGTCTCTGGCTCCAAGGAGACCTCAAGTAACACAGCGTTTTTGCTCATCTCTGGGCTCCAGCCTGAGGACGAGGCCGATTATTACTGTCAGGTGTATGACGGTAGTGCTGTGTTATTCGGAGGAGGGACCCGGCTGACCGTCCTA
Plate_1_B_19	996	2624	322	865	IGKV1-64*01	IGKJ4-4*01	IGKC_01	QHNYGTPLT	CAGCATAATTATGGTACCCCGCTCACT	GTGGTATCAACGCAGAGTACGGGGAGTCAGTCTCAGTCAGGACACAGCATGGACATGAGGGCCTCTGCTCAGCTCCTAGGGCTCCTGCTGCTCTGGCTCCCAGGCGCCAGATGTGACATCCAGATGACCCAGTCTCCATCCTCCCTGTCTGCATCTGTAGGAGACAGAGTCACCATCACTTGCCGGGCAAGTGAGAACGTTAACAACTATTTAAATTGGTATCAGCAGAAACCAGGGAAAGCCCCTAAGCTCCTGATCTATAAGGCATCCACTTTGCAAAGTGGGGTCCCATCAAGGTTCAGCGGCAGTGGATCTGGGACAGATTACACTTTCACCATCAGCAGCCTGCAGTCTGAAGATGTTGCAACTTATTACTGTCAGCATAATTATGGTACCCCG…	GACATCCAGATGACCCAGTCTCCATCCTCCCTGTCTGCATCTGTAGGAGACAGAGTCACCATCACTTGCCGGGCAAGTGAGAACGTTAACAACTATTTAAATTGGTATCAGCAGAAACCAGGGAAAGCCCCTAAGCTCCTGATCTATAAGGCATCCACTTTGCAAAGTGGGGTCCCATCAAGGTTCAGCGGCAGTGGATCTGGGACAGATTACACTTTCACCATCAGCAGCCTGCAGTCTGAAGATGTTGCAACTTATTACTGTCAGCATAATTATGGTACCCCGCTCACTTTCGGCGGAGGGACCAAGGTGGAGATCAAAC
Plate_1_B_2	1012	5810	334	1237	IGKV7-10*02	IGKJ1-1*01	IGKC_01	LQSKNSPWT	CTGCAGAGTAAGAATTCTCCGTGGACG	GGTATCAACGCAGAGTACGGGGAGCAGCCTCTAGTTCAGCTCTCAGAAATGGGGTCCTGGGCTCCTTTCCTGTGGATCCTCCTGCTCTGTGCTCCAGGCTGCAATGGGGACATTGTGCTGACCCAGTCTCCAGCCTCTTTGGCCGTGTCTCCAGGGCAGAGGGCCACCATCACCTGCAGAGCCAGTGAGACTGTCAGTTTCTTTGGAATAAACCTCATTCACTGGTATCAGCAGAAACCAGGACAACCTCCTAAACTCCTGATTTACCAAGCATCCAATAAAGACACTGGGGTCCCAGCCAGGTTCAGCGGCAGTGGGTCTGGGACCGATTTCACCCTCACAATTAATCCTGTGGAAGCTGACGATGCTGCAGATTATTACTGTCTGCAGAGTAAGAAT…	GACATTGTGCTGACCCAGTCTCCAGCCTCTTTGGCCGTGTCTCCAGGGCAGAGGGCCACCATCACCTGCAGAGCCAGTGAGACTGTCAGTTTCTTTGGAATAAACCTCATTCACTGGTATCAGCAGAAACCAGGACAACCTCCTAAACTCCTGATTTACCAAGCATCCAATAAAGACACTGGGGTCCCAGCCAGGTTCAGCGGCAGTGGGTCTGGGACCGATTTCACCCTCACAATTAATCCTGTGGAAGCTGACGATGCTGCAGATTATTACTGTCTGCAGAGTAAGAATTCTCCGTGGACGTTCGGCCAGGGGACCAAGGTGGAAATCAAAC
Plate_1_B_20	977	15718	333	950	IGLV1-70*01	IGLJ2-5*01	IGLC2_01	GAWDSSLSAHGL	GGAGCATGGGATAGCAGCCTGAGTGCTCATGGCTTA	GGTATCAACGCAGAGTACGGGGAAGCTCTGCTTCATCTGTGGGCACAGGAGGCAGCACTCAGGACAGTCTCCAGCATGACCTGGTCTCCTCTCCTCCTCACTCTCCTCGCTCACTGCACAGGGTCCTGGGCCCAGTCTGTGCTGACGCAGCCACCCTCAGTGTCTGGGGACCCCGGGCAGAGGGTCACCATCTCGTGCACTGGGAGCAGCTCCAACATTGGAGGTTATTATGTATACTGGTACCAGCAGTTCCCAGGAACGGCCCCCAAACTCCTCATCTATCAAGATAATAAGCGACCCTCAGGGGTTTCTGACCGATTCTCTGGCTCCAAGTCTGGTACCTCAGCCTCCCTGACCATCACTGGGCTCCAGCCTGGGGATGAGGCTGATTATTACTGC…	CAGTCTGTGCTGACGCAGCCACCCTCAGTGTCTGGGGACCCCGGGCAGAGGGTCACCATCTCGTGCACTGGGAGCAGCTCCAACATTGGAGGTTATTATGTATACTGGTACCAGCAGTTCCCAGGAACGGCCCCCAAACTCCTCATCTATCAAGATAATAAGCGACCCTCAGGGGTTTCTGACCGATTCTCTGGCTCCAAGTCTGGTACCTCAGCCTCCCTGACCATCACTGGGCTCCAGCCTGGGGATGAGGCTGATTATTACTGCGGAGCATGGGATAGCAGCCTGAGTGCTCATGGCTTATTCGGAGGAGGGACCCGGCTGACCGTCCTA
Plate_1_B_22	993	23080	322	7184	IGKV3-11*01	IGKJ1-1*01	IGKC_01	LQSSNWPRT	CTGCAGAGTAGTAACTGGCCTCGGACG	GTGGTATCAACGCAGAGTACGGGGGAGGAACTGCTCAGTTAGGACCCAGAGGGAACCATGGAAGCCCCAGCACAGCTTCTCTTCCTCCTGCTGCTCTGGCTCCCAGATACCACCGGAGAAATTGTAATGACTCAGTCTCCAGCCACCTTGGCTTTGTCTCCAGGGGAAAGAGCCACCCTCTCCTGCAGGGCCAGTCAGAGTGTTAGCAGCTACTTAGCCTGGTACCAGCAGAAACCTGGGCAGGCTCCCAGGCTCCTCATCTATGGTGCATCCAGCAGGGCCACTGGCATCCCAGACAGGTTCAGTGGCAGCGGGTCTGGGACAGAGTTCACCCTCACCATCAGCAGCCTGGAGCCTGAAGATGTTGGAGTTTATTTCTGTCTGCAGAGTAGTAACTGG…	GAAATTGTAATGACTCAGTCTCCAGCCACCTTGGCTTTGTCTCCAGGGGAAAGAGCCACCCTCTCCTGCAGGGCCAGTCAGAGTGTTAGCAGCTACTTAGCCTGGTACCAGCAGAAACCTGGGCAGGCTCCCAGGCTCCTCATCTATGGTGCATCCAGCAGGGCCACTGGCATCCCAGACAGGTTCAGTGGCAGCGGGTCTGGGACAGAGTTCACCCTCACCATCAGCAGCCTGGAGCCTGAAGATGTTGGAGTTTATTTCTGTCTGCAGAGTAGTAACTGGCCTCGGACGTTCGGCCAAGGGACCAAGGTGGAAATCAAAC
Plate_1_B_4	941	7691	330	2207	IGLV2-112*01	IGLJ2-7*01	IGLC2_01	CSYTTSSTLL	TGTTCATATACAACCAGTAGCACTTTGCTT	GGGTATCAACGCAGAGTACGGGGCTGGGGTCTCAGAAGGCAGCGCTCTCAGGACGTCTCCACCATGGCCTGGACTCTGCTCCTCGTCACCCTCCTCACTCAAGGCACAGGATCCTGGGCTCAGTCTGCCCCGACTCAGCCTCCCTCTGTGTCTGGGTCTCCTGGACAGTCGGTCACCATCTCCTGCACTGGAACCAGCAGTGACGTTGGTGTTTATAACTATGTCTCCTGGTACCAGCAGCACCCAGGCAAAGCCCCCAAACTCGTGATTTATGGTGTCAGTAATCGGCCCTCAGGGGTCTCTGATCGCTTCTCTGGCTCCAAGTCTGGCAACACGGCCTCCCTGACCATCTCTGGGCTCCAGGCTGAGGACGAGGCTGATTATTACTGTTGTTCATAT…	CAGTCTGCCCCGACTCAGCCTCCCTCTGTGTCTGGGTCTCCTGGACAGTCGGTCACCATCTCCTGCACTGGAACCAGCAGTGACGTTGGTGTTTATAACTATGTCTCCTGGTACCAGCAGCACCCAGGCAAAGCCCCCAAACTCGTGATTTATGGTGTCAGTAATCGGCCCTCAGGGGTCTCTGATCGCTTCTCTGGCTCCAAGTCTGGCAACACGGCCTCCCTGACCATCTCTGGGCTCCAGGCTGAGGACGAGGCTGATTATTACTGTTGTTCATATACAACCAGTAGCACTTTGCTTTTCGGCGGAGGGACCCGGCTGACCGTCCTA
Plate_1_B_5	1002	52245	330	5297	IGLV7-60*01	IGLJ2-7*01	IGLC2_01	LLYFSGINWV	TTACTATACTTTAGTGGTATTAATTGGGTT	AGACAGGTATCAACGCAGAGTACGGGGAGGAGATAAAGAGCCATCAGAATCCAGCCCCAGCTCTGGAGCCAGAGATCCCTTCCAATACCAGCACCATGGCCTGGACTCTGCTCCTCCTCCAGTTCCTCCTCACTTGCTGCCCAGGGTCCAATTCTCAGGCTGTAGTGACTCAGGAGCCCTCACTGACTGTGTCCCCAGGAGGGACAGTCACTCTCACCTGTGGCTCCAGCACTGGAGCAGTCACCAGTGCTAACTATCCACACTGGTTCCAGCAGAAACCTGGACAAGTCCCCAGGGGACTGATTTACAAAACAAACAACAAACAGTCCTGGACCCCTGCCCGGTTCTCAGGCTCCCTCGCTGGGGGCAAAGCTGCCCTGACACTGTCAGGTGCACAGC…	CAGGCTGTAGTGACTCAGGAGCCCTCACTGACTGTGTCCCCAGGAGGGACAGTCACTCTCACCTGTGGCTCCAGCACTGGAGCAGTCACCAGTGCTAACTATCCACACTGGTTCCAGCAGAAACCTGGACAAGTCCCCAGGGGACTGATTTACAAAACAAACAACAAACAGTCCTGGACCCCTGCCCGGTTCTCAGGCTCCCTCGCTGGGGGCAAAGCTGCCCTGACACTGTCAGGTGCACAGCCCGAGGACGAGGCTGAGTATTACTGCTTACTATACTTTAGTGGTATTAATTGGGTTTTCGGCGGAGGGACCCGGCTGACCGTCCTA
Plate_1_B_7	1006	9054	322	1881	IGKV1-26*01	IGKJ4-4*01	IGKC_01	QQGNSNPLT	CAACAGGGTAATAGTAACCCGCTCACT	GGTATCAACGCAGAGTACGGGGAGTCAGACCCAGTCAGGACACAGCATGGACATGAGGGTCCCCGCTCAGCTCCTGGGGCTCCTGCTGCTCTGGCTCCCAGGTGCCAGATGTGACATTCAGATGTCCCAGTCTCCATCCTCCCTGTCTGCATCTGTAGGAGACAGAGTCACCATCACTTGCCGGGCAAGTCAGGGCATTAGCAGTTATTTAAATTGGTATCAGCAGAAACCGGGGAAAGCCCCTAAGCTCCTGATCTATTATGCAAACAGTTTGGCAAGTGGGGTCCCATCAAGGTTCAGCGGCAGTGGATCTGGGACAGAATTCACTCTCACCATCAGCAGCCTGCAGCCTGAAGATTTTGCAACTTATTACTGTCAACAGGGTAATAGTAACCCGCT…	GACATTCAGATGTCCCAGTCTCCATCCTCCCTGTCTGCATCTGTAGGAGACAGAGTCACCATCACTTGCCGGGCAAGTCAGGGCATTAGCAGTTATTTAAATTGGTATCAGCAGAAACCGGGGAAAGCCCCTAAGCTCCTGATCTATTATGCAAACAGTTTGGCAAGTGGGGTCCCATCAAGGTTCAGCGGCAGTGGATCTGGGACAGAATTCACTCTCACCATCAGCAGCCTGCAGCCTGAAGATTTTGCAACTTATTACTGTCAACAGGGTAATAGTAACCCGCTCACTTTCGGCGGAGGGACCAAGGTGGAGATCAAAC
Plate_1_B_9	988	781	322	179	IGKV1-51*02	IGKJ1-1*01	IGKC_01	LQGYSTPWT	CTACAGGGTTATAGTACCCCGTGGACG	GTATCAACGCAGAGTACGGGAGTCAGAACCACTCAGGACACAGCATGGACATGAGGGTCCCCGCTCAGCTCCTGGGGCTCCTTCTGCTCTGGCTCCCAGGTGCCAGATGTGACATCCAGATGACCCAGTCTCCATCTTCCCTGTCTGCATCGGTAGGAGACAGAGTCACCATCACTTGCAGGGCAAGTCAGGGCATTAGCGATTATTTAAGTTGGTATCAGCAGAAACCAGGAAAAGCTCCTAAGCGCCTGATCTATGCTGCATCCAGTTTGGAAAGTGGGGTCCCATCAAGGTTCAGCGGCAGTGGATCTGGGACAGAATTCACTCTCACCATCAGCAGCCTGCAGCCTGAAGATTTTGCAGCTTATTACTGTCTACAGGGTTATAGTACCCCGTGGA…	GACATCCAGATGACCCAGTCTCCATCTTCCCTGTCTGCATCGGTAGGAGACAGAGTCACCATCACTTGCAGGGCAAGTCAGGGCATTAGCGATTATTTAAGTTGGTATCAGCAGAAACCAGGAAAAGCTCCTAAGCGCCTGATCTATGCTGCATCCAGTTTGGAAAGTGGGGTCCCATCAAGGTTCAGCGGCAGTGGATCTGGGACAGAATTCACTCTCACCATCAGCAGCCTGCAGCCTGAAGATTTTGCAGCTTATTACTGTCTACAGGGTTATAGTACCCCGTGGACGTTCGGCCAAGGGACCAAGGTGGAAATCAAAC
Plate_1_NK_19	916	578	331	148	IGLV1-68*01	IGLJ6-1*01	IGLC2_01	GTWDTSLNNYV	GGGACATGGGACACCAGCCTGAATAATTACGTC	GGTATCAACGCAGAGTACGGGGAAGCTCTGCTTCAGCTGTGAGCGCAGAAGGCAGGACTCGGGACAATCTTCATCATGACCTGCTCCCCTCTCCTCCTCACCCTCCTCATTCACTGCACAGGGTCCTGGGCCCAGTCTGTATTGACGCAGCCGCCCTCAGTCTCTGCGGCCCCAGGACAAAAGGTCACCATCTCCTGCTCTGGAAGCAGCTCCAACATTGAGCAGACTTATATTTCCTGGTACCAGGTATTCCCAGAAACAGCCCCCAAACTCCTCATTTATGACAATAATAATCGACCCTCAGGGATTCCTGACCGATTCTCTGGCTCCAAGTCTGGCACGTCAGCCACCCTGGGCATCACCGGACTCCAGACCGAGGACGAGGCCGATTATTACTGC…	CAGTCTGTATTGACGCAGCCGCCCTCAGTCTCTGCGGCCCCAGGACAAAAGGTCACCATCTCCTGCTCTGGAAGCAGCTCCAACATTGAGCAGACTTATATTTCCTGGTACCAGGTATTCCCAGAAACAGCCCCCAAACTCCTCATTTATGACAATAATAATCGACCCTCAGGGATTCCTGACCGATTCTCTGGCTCCAAGTCTGGCACGTCAGCCACCCTGGGCATCACCGGACTCCAGACCGAGGACGAGGCCGATTATTACTGCGGGACATGGGACACCAGCCTGAATAATTACGTCTTCGGAACTGGGACCAAGGTCACCGTCTTAC
Plate_1_NK_22	954	686	337	238	IGKV2-58*01,IGKV2-58*02	IGKJ1-1*01	IGKC_01	MQPLRSPWT	ATGCAACCTCTGCGGTCTCCTTGGACG	GTATCAACGCAGAGTACGGGGATCAGGACTCCTCAGGTCATCTTCTCACAATGAGGCTCCCTGCTCAGCTCCTGGGACTGCTAATGCTCTGGGTCCCTGGATCCAGTGGGGATATTGTGATGACCCAGACTCCACTCTCCCTGCCCGTCACCCTTGGAGAGCCGGCCTCCATCTCCTGCAGGTCCAGTCAGAGCCTTGTATACAGTGATGGAAGAACCTATTTATATTGGTACCTGGAGAAACCAGGCCAGTCTCCACAACTCCTGATGTATTTGGTTTCCAAGCGGGCCTCTGGAGTCCCAGACAGGTTCAGTGGCAGTGGGTCAGGCACTGATTTCACACTGAAAATCAGCAGGGTGGAGGCTGAGGATGTTGGGGTTTATTACTGCATGCAACCTC…	GATATTGTGATGACCCAGACTCCACTCTCCCTGCCCGTCACCCTTGGAGAGCCGGCCTCCATCTCCTGCAGGTCCAGTCAGAGCCTTGTATACAGTGATGGAAGAACCTATTTATATTGGTACCTGGAGAAACCAGGCCAGTCTCCACAACTCCTGATGTATTTGGTTTCCAAGCGGGCCTCTGGAGTCCCAGACAGGTTCAGTGGCAGTGGGTCAGGCACTGATTTCACACTGAAAATCAGCAGGGTGGAGGCTGAGGATGTTGGGGTTTATTACTGCATGCAACCTCTGCGGTCTCCTTGGACGTTCGGCCAAGGGACCAAGGTGGAAATCAAAC
Plate_1_NKB_10	2147	394281	322	12648	IGKV1-16*02	IGKJ2-2*01	IGKC_01	QQHNSYPYS	CAACAGCATAATAGTTACCCGTACAGT	GTGGTATCAACGCAGAGTACGGGAATCAGACCCAGTCAGGACACAGCATGGACATGAGGGTCCCCGCTCAGCTCCTGGGGCTCCTTCTGCTCTGGCTCCCAGGTGCCAGATGTGACATTCAGATGACCCAGTCTCCATCCTCCCTGTCTGCATCTGTGGGAGACACAGTCACCATCACTTGTCGGGCAAGTCAGGGCATTAGCAGTTTTTTAGCCTGGTATCAGCAGAAACCAGGGAAAGCCCCTAAGCGCCTGATCTATGCTGCATCCACTTTGCAAAGTGGGGTCCCATCAAGGTTCAGCGGCAGTGGATCTGGGACAGATTTCACTCTCACCATCAGCAGCCTGCAGCCTGAAGATTTTGCAACTTATTACTGTCAACAGCATAATAGTTACCCGT…	GACATTCAGATGACCCAGTCTCCATCCTCCCTGTCTGCATCTGTGGGAGACACAGTCACCATCACTTGTCGGGCAAGTCAGGGCATTAGCAGTTTTTTAGCCTGGTATCAGCAGAAACCAGGGAAAGCCCCTAAGCGCCTGATCTATGCTGCATCCACTTTGCAAAGTGGGGTCCCATCAAGGTTCAGCGGCAGTGGATCTGGGACAGATTTCACTCTCACCATCAGCAGCCTGCAGCCTGAAGATTTTGCAACTTATTACTGTCAACAGCATAATAGTTACCCGTACAGTTTTGGCCAGGGGACCAAAGTGGAGATCAAAC
Plate_1_NKB_12	755	52	322	17	IGKV1-26*01	IGKJ4-4*01	IGKC_01	QQGNSNPLT	CAACAGGGTAATAGTAACCCGCTCACT	GGTATCAACGCAGAGTACGGGGAGACCCAGTCAGGACACAGCATGGACATGAGGGTCCCCGCTCAGCTCCTGGGGCTCCTGCTGCTCTGGCTCCCAGGTGCCAGATGTGACATTCAGATGTCCCAGTCTCCATCCTCCCTGTCTGCATCTGTAGGAGACAGAGTCACCATCACTTGCCGGGCAAGTCAGGGCATTAGCAGTTATTTAAATTGGTATCAGCAGAAACCGGGGAAAGCCCCTAAGCTCCTGATCTATTATGCAAACAGTTTGGCAAGTGGGGTCCCATCAAGGTTCAGCGGCAGTGGATCTGGGACAGAATTCACTCTCACCATCAGCAGCCTGCAGCCTGAAGATTTTGCAACTTATTACTGTCAACAGGGTAATAGTAACCCGCTCACT…	GACATTCAGATGTCCCAGTCTCCATCCTCCCTGTCTGCATCTGTAGGAGACAGAGTCACCATCACTTGCCGGGCAAGTCAGGGCATTAGCAGTTATTTAAATTGGTATCAGCAGAAACCGGGGAAAGCCCCTAAGCTCCTGATCTATTATGCAAACAGTTTGGCAAGTGGGGTCCCATCAAGGTTCAGCGGCAGTGGATCTGGGACAGAATTCACTCTCACCATCAGCAGCCTGCAGCCTGAAGATTTTGCAACTTATTACTGTCAACAGGGTAATAGTAACCCGCTCACTTTCGGCGGAGGGACCAAGGTGGAGATCAAAC
Plate_1_NKB_14	1584	8727	322	2561	IGKV1-16*01	IGKJ1-1*01	IGKC_01	QQYNANPRT	CAACAATATAATGCTAACCCTCGGACG	ATCTGACTCAGGAAAGTCTGTAGCCGATATCCATCTTCAAGTTTGTGGTTCTTTCTCTCTTTGTATATATTTGAGCTCAGCAGTCACGCTGAAATCCAGAGTAGGTGATTCTTTTTGCTTTAGCTTGACTCCTCCTTAAGATTGTAACTCTCTCATTTTTACGTTTTTTTGTCAGACATAAGCTGATATTCCACAAGGAGAGGGGGGAATTCTGTGGTTCACATCCAGTGGTGCTTAGAACCTGATTGGTTGTCATTCTTCCAGCTAGTTTGTCATGAGTGGATGTCTGTCCTGGATTCCCAAGGATCAAGGCTGACCCCTTAGCCAGGAAGGAGGGAGATAGAGGAGGTTACTTGAGAAAGAACTGCTTCTTTGCTGCTTCCGGGTTGTGTCTGTTCC…	GACATCCAGATGACCCAGTCTCCATCCTCCCTGTCTGCTTCTGTAGGAGACAGAGTCACCATCACTTGTCGGGCAAGTCAGGGAATTAATAGTTATTTGGCCTGGTATCAGCAGAGACCAGGGAAAGCCCCTAAGCTCCTGATCTATGCTGCATCCAGTTTACAAAGTGGGGTCCCATCAAGGTTCAGTGGCAGTGGATCTGGGACAGATTTCACTCTCACCATCAGCAGCCTGCAGCCTGAAGATTCTGCAACTTATTACTGTCAACAATATAATGCTAACCCTCGGACGTTCGGCCAGGGAACCAAGGTGGAAATTAAAC
Plate_1_NKB_16	981	3651	322	1175	IGKV1-12*01	IGKJ2-2*01	IGKC_01	QQYNSAPYS	CAACAGTATAACAGTGCGCCGTACAGT	GTATCAACGCAGAGTACGGGGAGGAGTCAGACCCTGTCAGGACACAGCATGGACATGAGGGTCCCCGTTCAGCTCCTGTGGCTCCTTCTGCTCTGGCTCTCAGGTGCCAAATGTGACATCCAGATGACCCAGTCTCCTTCCTCCCTGTCTGCATCTGTGGGAGACAAAGTCACCATCACTTGCCAGGCAAGTCAGACTATTAGCAGCTGGTTAGCCTGGTATCAGCAGCAACCAGGGAGAGCCCCTAAGCCCCTGATCTATAAGGCATCCAGTTTGGAGAGTGGGGTCCCCTCAAGGTTCAGCGGCAGTGGATCTGGGACAGATTTCACTCTCACCATCAGCAGCCTGCAGCCTGAAGATTTTGCAACTTATTACTGTCAACAGTATAACAGTGCGCCG…	GACATCCAGATGACCCAGTCTCCTTCCTCCCTGTCTGCATCTGTGGGAGACAAAGTCACCATCACTTGCCAGGCAAGTCAGACTATTAGCAGCTGGTTAGCCTGGTATCAGCAGCAACCAGGGAGAGCCCCTAAGCCCCTGATCTATAAGGCATCCAGTTTGGAGAGTGGGGTCCCCTCAAGGTTCAGCGGCAGTGGATCTGGGACAGATTTCACTCTCACCATCAGCAGCCTGCAGCCTGAAGATTTTGCAACTTATTACTGTCAACAGTATAACAGTGCGCCGTACAGTTTTGGCCAGGGGACCAAAGTGGAGATCAAAC
Plate_1_NKB_20	1019	15154	322	2013	IGKV3-34*01	IGKJ2-2*01	IGKC_01	QKYSSSPYS	CAGAAGTATAGTAGTTCCCCGTACAGT	GGTATCAACGCAGAGTACGGGAGAGCTCTGGAGAAGAGCTGCTCAGTTAGGACCCAGAGAGAACCATGGAAATCCCAGCTCAGCTTCTCTTCCTCCTGCTACTGTGGCTCCCAGGTACCACCGGACAAGTTATATTGACTCAGTCTCCAGCCACCCTGTCTTTGTCTCCAGGGGAAAGAGCCACCCTCTCCTGCAGGGCCAGTCAGAGTGTCAGCAGAAGTTTAGCCTGGTACCAGCAGAAACCTGGGCAGGCTCCCAGGCTCCTCATCTATGGTGCATCCAGCAGGGCCACTGGCATCCCAGACAGGTTCAGTGGCAGTGGGTCTGGGACAGAGTTCACTCTCACCATCAGCAGCCTGGAGCCTGAAGATTTTGCAGTGTATTACTGTCAGAAGTATA…	CAAGTTATATTGACTCAGTCTCCAGCCACCCTGTCTTTGTCTCCAGGGGAAAGAGCCACCCTCTCCTGCAGGGCCAGTCAGAGTGTCAGCAGAAGTTTAGCCTGGTACCAGCAGAAACCTGGGCAGGCTCCCAGGCTCCTCATCTATGGTGCATCCAGCAGGGCCACTGGCATCCCAGACAGGTTCAGTGGCAGTGGGTCTGGGACAGAGTTCACTCTCACCATCAGCAGCCTGGAGCCTGAAGATTTTGCAGTGTATTACTGTCAGAAGTATAGTAGTTCCCCGTACAGTTTTGGCCAGGGGACCAAAGTGGAGATCAAAC
Plate_1_NKB_21	946	21531	330	5886	IGLV1-68*01	IGLJ2-7*01	IGLC2_01	SAWDTSLSARV	TCAGCATGGGATACCAGCCTGAGTGCTCGGGTA	GTGGTATCAACGCAGAGTACGGGGAAGCTCTGCCTCAGCTGTGAGCACAGAAGGCAGGACTCGGGACAATCTTCATCATGACCTGGTCCCCTCTCCTCCTCACCCTTCTCATTCACTGCACAGGGTCCTGGGCCCAGTCTGTGCTGACGCAGCCGCCCTCAGTGTCTGCGGCCCCAGGGCAGAAGGTCACCATCTCCTGCTCTGGAAGCAGCTCCAACATCGGGAGAAATTATGTCTCCTGGTACCAGCAGGTCCCAGGAACGGCCCCCAAACTCCTCATCTCTCAAGATAATAAGCGACCCTCAGGGGTTTCTGACCGATTCTCTGGCTCCAAGTCTGGTACCTCAGCCTCCCTGGCCATCACTGGGCTCCAGACTGCAGATGAGGCTGATTATTACT…	CAGTCTGTGCTGACGCAGCCGCCCTCAGTGTCTGCGGCCCCAGGGCAGAAGGTCACCATCTCCTGCTCTGGAAGCAGCTCCAACATCGGGAGAAATTATGTCTCCTGGTACCAGCAGGTCCCAGGAACGGCCCCCAAACTCCTCATCTCTCAAGATAATAAGCGACCCTCAGGGGTTTCTGACCGATTCTCTGGCTCCAAGTCTGGTACCTCAGCCTCCCTGGCCATCACTGGGCTCCAGACTGCAGATGAGGCTGATTATTACTGCTCAGCATGGGATACCAGCCTGAGTGCTCGGGTATTCGGCGGAGGGACCCGGCTGACCGTCCTA
Plate_1_NKB_22	1023	90521	330	3896	IGLV1-68*01	IGLJ3-4*01	IGLC2_01	SAWDSSLSAQL	TCAGCATGGGATAGCAGCCTGAGTGCTCAGTTA	ATGCAAACCGCTCAACCTCTCGGAAAAAGCTTCCCCGTACTCTGCGTTGTGGTATCAACGCAGAGTACGGGGAAGCTCTGCCTCAGCTGTGAGCACAGAAGGCAGGACTCGGGACAATCTTCATCATGACCTGGTCCCCTCTCCTCCTCACCCTTCTCATTCACTGCACAGTTCCAGGGTCCTGGGCCCAGTCTGTCCTGACGCAGCCGCCCTCAGTGTCTGCGGCCCCAGGGCAGAAGGTCACCATCTCCTGCTCTGGAAGCAGCTCCAACATTGGAAGAAATTATGTATCCTGGTACCAGCAGGTCCCAGGAACGGCCCCCAAACTCCTCATCTATCAAGATTATAAGCGACCCTCAGGGGTTTCTGACCGATTCTCTGGCTCCAAGTCTGGTACCT…	CAGTCTGTCCTGACGCAGCCGCCCTCAGTGTCTGCGGCCCCAGGGCAGAAGGTCACCATCTCCTGCTCTGGAAGCAGCTCCAACATTGGAAGAAATTATGTATCCTGGTACCAGCAGGTCCCAGGAACGGCCCCCAAACTCCTCATCTATCAAGATTATAAGCGACCCTCAGGGGTTTCTGACCGATTCTCTGGCTCCAAGTCTGGTACCTCAGCGTCCCTGGCCATCACTGGACTCCAGACTGGAGATGAGGCTGATTATTACTGCTCAGCATGGGATAGCAGCCTGAGTGCTCAGTTATTCGGAGGAGGGACCCGGCTGACCGTCCTA
Plate_1_NKB_24	940	11333	333	3446	IGLV8-111*02	IGLJ3-4*01	IGLC2_01	TLYMGSGIHVL	ACGCTCTACATGGGTAGTGGCATTCATGTGTTA	GTGGTATCAACGCAGAGTACGGGAGCTGAGAAGCCTGAGAGCACTTGGCCTTCATAAGTGTCCCCACCATGGCCTGGATGATGCTTCTCCTCGGACTCCTTGCTTATGGCTCAGGAGTGGATTCTGAGACTGTGGTGACCCAGGAGCCATCGTTGTCAGTGTCCCCTGGAGGAACAGTCACACTCACCTGTGGCCTGAGCTCTGGCTCAGTCTCTACCAGTAACTACCCCAGCTGGTACCAGCAGACCCCAGGCCAGGCTCCACGCATGCTCATCTACAGCACAAACACTCGCCCTTCTGGGGTCCCTGATCGCTTCTCTGGCTCCATCCTTGGGAACAAAGCTGCCCTCACCATCACGGGGGCTCAGGCAGACGATGAATCTGATTATTACTGTACGC…	GAGACTGTGGTGACCCAGGAGCCATCGTTGTCAGTGTCCCCTGGAGGAACAGTCACACTCACCTGTGGCCTGAGCTCTGGCTCAGTCTCTACCAGTAACTACCCCAGCTGGTACCAGCAGACCCCAGGCCAGGCTCCACGCATGCTCATCTACAGCACAAACACTCGCCCTTCTGGGGTCCCTGATCGCTTCTCTGGCTCCATCCTTGGGAACAAAGCTGCCCTCACCATCACGGGGGCTCAGGCAGACGATGAATCTGATTATTACTGTACGCTCTACATGGGTAGTGGCATTCATGTGTTATTCGGAGGAGGGACCCGGCTGACCGTCCTA
Plate_1_NKB_25	978	95908	330	1094	IGLV2-21*01,IGLV2-29*01	IGLJ1-6*01	IGLC1_01	SSYTGSNTYI	AGCTCATATACAGGCAGTAACACTTATATC	GGTATCAACGCAGAGTACGGGGCTGGGGTCTCAGGAGGCAGCGCTCTCAGGACGTCTCCACCATGGTCTGGGCTCTGCTCCTCCTCACCCTCCTCACTCAGGGCACAGGATCCTGGGCTCAGGCTGCCCTGACTCAGCCTCCCTCTGTGTCTGGGTCTCCTGGACAGTCGGTCACCTTCTCCTGCACTGGAACCAGCAGTGACATCGGTGGTTATAACTATGTCTCCTGGTACCAGCAGCACCCAGGCAAAGCCCCCAAACTCATGATTTATGATGTCAGTGAGCGGCCCTCAGGGGTCTCTGATCGCTTCTCTGGCTCCAAATCTGGCAACACGGCCTCCCTGACCATCTCTGGGCTCCAGGCTGAGGATGAGGCTGATTATTACTGCAGCTCATATA…	CAGGCTGCCCTGACTCAGCCTCCCTCTGTGTCTGGGTCTCCTGGACAGTCGGTCACCTTCTCCTGCACTGGAACCAGCAGTGACATCGGTGGTTATAACTATGTCTCCTGGTACCAGCAGCACCCAGGCAAAGCCCCCAAACTCATGATTTATGATGTCAGTGAGCGGCCCTCAGGGGTCTCTGATCGCTTCTCTGGCTCCAAATCTGGCAACACGGCCTCCCTGACCATCTCTGGGCTCCAGGCTGAGGATGAGGCTGATTATTACTGCAGCTCATATACAGGCAGTAACACTTATATCTTCGGTGGTGGGACCCGGCTCACCGTCCCA
Plate_1_NKB_27	924	4813	330	1261	IGLV2-18*01	IGLJ6-1*01	IGLC6_01	SSYAGSNTFV	AGCTCATATGCAGGCAGCAACACTTTTGTG	GGTATCAACGCAGAGTACGGGGGCTGGGATCTCAGGAGGCAGCGCTCTCAGGACTTCTCCACCATGGTCTGGGCTCTGCTCCTCCTCACCCTCCTCACTCAGGGCACAGGATCCTGGGCTCAGGCTGCCCCGACTCAGCCTCCCTCTGTGTCCGGGTCTCCTGGACAGTCGGTCACCATCTCCTGCACTGGAACCAGCAGTGATATTGGGTATTATAATGCTGTGTCTTGGTACCAACAGCATCCAGGCAAAGCCCCCAAACTCATGATTTATGAGGTCAGTAAGCGGCCCTCAGGGGTCTCTGATCGCTTCTCTGGCTCCAAGTCTGGCAACACGGCCTCCCTGACCATCTCTGGGCTCCAGGCTGAGGATGAGGCTGATTATTACTGCAGCTCATAT…	CAGGCTGCCCCGACTCAGCCTCCCTCTGTGTCCGGGTCTCCTGGACAGTCGGTCACCATCTCCTGCACTGGAACCAGCAGTGATATTGGGTATTATAATGCTGTGTCTTGGTACCAACAGCATCCAGGCAAAGCCCCCAAACTCATGATTTATGAGGTCAGTAAGCGGCCCTCAGGGGTCTCTGATCGCTTCTCTGGCTCCAAGTCTGGCAACACGGCCTCCCTGACCATCTCTGGGCTCCAGGCTGAGGATGAGGCTGATTATTACTGCAGCTCATATGCAGGCAGCAACACTTTTGTGTTCGGAAGTGGCACCAAGTTGACCGTCCTC
Plate_1_NKB_29	977	28407	330	1511	IGLV2-29*01	IGLJ2-5*01	IGLC2_01	SSYAGSNTGL	AGCTCATATGCAGGCAGCAACACTGGCTTA	GGTATCAACGCAGAGTACGGGGGCTGGGGTCTCAGGAGGCAGCGCTCTCGGGACATCTCCACCATGGCCTGGGCTCTGCTCCTCCTCACCCTCCTCACTCAGGGCACAGGATCCTGGGCTCAGGCTGCCCTGACTCAGCCTCGCTCAGTGTCTGGGTCTCCTGGACAGTCGGTCACCATCTCCTGCACTGGAACCAGCAGTGACATCGGTGGTTATAACTATGTCTCCTGGTACCAACAGCATCCAGGCACAGCCCCCAAACTCATGATTTATGAGGTCAGTAAGCGGCCCTCAGGGGTCTCTGATCGCTTCTCTGGCTCCAAGTCTGGCAACACGGCCTCCCTGACCATCTCTGGGCTCCAGGCTGAGGACGAGGCTGATTATTACTGCAGCTCATAT…	CAGGCTGCCCTGACTCAGCCTCGCTCAGTGTCTGGGTCTCCTGGACAGTCGGTCACCATCTCCTGCACTGGAACCAGCAGTGACATCGGTGGTTATAACTATGTCTCCTGGTACCAACAGCATCCAGGCACAGCCCCCAAACTCATGATTTATGAGGTCAGTAAGCGGCCCTCAGGGGTCTCTGATCGCTTCTCTGGCTCCAAGTCTGGCAACACGGCCTCCCTGACCATCTCTGGGCTCCAGGCTGAGGACGAGGCTGATTATTACTGCAGCTCATATGCAGGCAGCAACACTGGCTTATTCGGAGGAGGGACCCGGCTGACCGTCCTA
Plate_1_NKB_31	957	15277	330	1248	IGLV2-112*01	IGLJ2-7*01	IGLC2_01	CSYTTSSTWV	TGTTCATATACAACCAGTAGCACTTGGGTG	GGTATCAACGCAGAGTACGGGGGCTGGGGTCTCAGAAGGCAGCGCTCTCAGGACGTCTCCACCATGGCCTGGACTCTGCTCCTCGTCACCCTCCTCACTCAAGGCACAGGATCCTGGGCTCAGTCTGACCCGACTCAGCCTCCCTCTGTGTCTGGGTCTCCTGGACAGTCGGTCACCATCTCCTGCACTGGAACCACCAGTGACGTTGGTGCTTATAATTATGTCTCCTGGTACCAGCAGCACCCAGGCAAAGCCCCCGAACTCATGATTTATGGTGTCAATAATCGGCCCTCAGGGGTCTCTGATCGCTTCTCTGGCTCCAAGTCTGGCAACACGGCCTCCCTGACCATCTCTGGGCTCCAGACTGAGGACGAGGCTGATTATTACTGTTGTTCATAT…	CAGTCTGACCCGACTCAGCCTCCCTCTGTGTCTGGGTCTCCTGGACAGTCGGTCACCATCTCCTGCACTGGAACCACCAGTGACGTTGGTGCTTATAATTATGTCTCCTGGTACCAGCAGCACCCAGGCAAAGCCCCCGAACTCATGATTTATGGTGTCAATAATCGGCCCTCAGGGGTCTCTGATCGCTTCTCTGGCTCCAAGTCTGGCAACACGGCCTCCCTGACCATCTCTGGGCTCCAGACTGAGGACGAGGCTGATTATTACTGTTGTTCATATACAACCAGTAGCACTTGGGTGTTCGGCGGAGGGACCCGGCTGACCGTCCTA
Plate_1_NKB_32	1057	578098	322	30563	IGKV1-12*01	IGKJ3-3*01	IGKC_01	QQGYNTPFT	CAACAGGGTTACAATACCCCATTCACT	GTGGTATCAACGCAGAGTACGGGAGGAGTCAGACCCAGTCAGGACACAGCATGGACATGAGGGTCCCCGCTCAGTTCCTGGGGCTCCTGCTGCTCTGGCTCCCAGGTGCCAGATGTGACATCCAGATGACCCAGTCTCCATCGTCCCTGTCTGCATCTGTAGGAGACAAAGTCACCATCACTTGCCGAGCCAGTCAGGGTATTAGCAGCTGGTTAGCCTGGTATCAGCAGAAACCAGGGAAAGCCCCTAAGCTCCTGATCTATAAGGCGTCCAGTTTGGCAAGTGGGGTCCCATCAAGGTTCAGCGGCAGTGGATCTGGGACGGATTACACTCTCACCATCAGCAGCCTGCAGCCTGAAGATTTTGCAACTTATTATTGTCAACAGGGTTACAATACCC…	GACATCCAGATGACCCAGTCTCCATCGTCCCTGTCTGCATCTGTAGGAGACAAAGTCACCATCACTTGCCGAGCCAGTCAGGGTATTAGCAGCTGGTTAGCCTGGTATCAGCAGAAACCAGGGAAAGCCCCTAAGCTCCTGATCTATAAGGCGTCCAGTTTGGCAAGTGGGGTCCCATCAAGGTTCAGCGGCAGTGGATCTGGGACGGATTACACTCTCACCATCAGCAGCCTGCAGCCTGAAGATTTTGCAACTTATTATTGTCAACAGGGTTACAATACCCCATTCACTTTCGGCCCCGGGACCAAACTGGATATCAAAC
Plate_1_NKB_35	974	22328	330	942	IGLV1-63*01	IGLJ3-4*01	IGLC2_01	AAWDSSLSGVL	GCAGCATGGGATAGCAGCCTGAGCGGTGTGTTA	GGTATCAACGCAGAGTACGGGGAGCTTCAGCTGTGGCTAGAGAAGAGAGGACTCAGGACAATCTCCAGCATGGCCTGCTTCCCTCTCATCCTCACCGTCCTCACTCACTGTGCAGGATCCTGGGCCCAGTCTGTGCTGACTCAACCACCCTCAGCGTCTGGGGCCCCCGGGCAGAGTGTCACCATCTCCTGTTCTGGGAGCAGCTCCAACATCGGAAGTAATTATGTATACTGGTACCAGCAGCTCCCAGGAAAGGCCCCCAAAGTCCTCATCTATAATAATAATCAGCGACCCTCAGGGGTCCCTGATCGATTCTCTGGCTCCAAGTCTGGCACGTCAGCCTCCCTGGCCATCAGTGGGCTCCAGTCCGAGGATGAGGCTGACTTTTACTGCGCAGCA…	CAGTCTGTGCTGACTCAACCACCCTCAGCGTCTGGGGCCCCCGGGCAGAGTGTCACCATCTCCTGTTCTGGGAGCAGCTCCAACATCGGAAGTAATTATGTATACTGGTACCAGCAGCTCCCAGGAAAGGCCCCCAAAGTCCTCATCTATAATAATAATCAGCGACCCTCAGGGGTCCCTGATCGATTCTCTGGCTCCAAGTCTGGCACGTCAGCCTCCCTGGCCATCAGTGGGCTCCAGTCCGAGGATGAGGCTGACTTTTACTGCGCAGCATGGGATAGCAGCCTGAGCGGTGTGTTATTCGGGGGAGGGACCCGGCTGACCGTCCTA
Plate_1_NKB_36	979	38825	330	444	IGLV1-75*01	IGLJ2-7*01	IGLC2_01	AAWDNSLSGWV	GCAGCATGGGATAACAGCCTGAGCGGTTGGGTA	GGTATCAACGCAGAGTACGGGGCAGCTTCAGCTGTGGGTACAGAAGGCAGGACTCAGGACAATCTCCAGCATGGCCTGGTTCCCTCTCCTCCTCACCCTCCTCACTCACTGTGCAGGGTCCTGGGCCCAGTCTGTGCTGACTCAGCCTCCCTCAGCGTCTGAGGCCGCCAGGAAGAGTGTCACCATCTCCTGTTCTGGAAGCAGCTCCAACATCGGAAGTAATAGTGTATCCTGGTACCAGCAGCTCCCAGAAACGGCTCCCAAACTCCTCATCTATTATAATGATCGGCGAGCCTCAGGTGTCTCTGACCGATTCTCTGGCTCCAAGTCTGGCACGTCAGCCTCCCTGGCCATCAGTGGGCTCCAGACCGAGGATGAGGCTGATTATTACTGCGCAGC…	CAGTCTGTGCTGACTCAGCCTCCCTCAGCGTCTGAGGCCGCCAGGAAGAGTGTCACCATCTCCTGTTCTGGAAGCAGCTCCAACATCGGAAGTAATAGTGTATCCTGGTACCAGCAGCTCCCAGAAACGGCTCCCAAACTCCTCATCTATTATAATGATCGGCGAGCCTCAGGTGTCTCTGACCGATTCTCTGGCTCCAAGTCTGGCACGTCAGCCTCCCTGGCCATCAGTGGGCTCCAGACCGAGGATGAGGCTGATTATTACTGCGCAGCATGGGATAACAGCCTGAGCGGTTGGGTATTCGGCGGAGGGACCCGGCTGACCGTCCTA
Plate_1_NKB_38	963	15212	330	1414	IGLV1-63*01	IGLJ3-4*01	IGLC2_01	SAWDSSLSDVL	TCAGCATGGGATAGCAGCCTGAGCGATGTGTTA	GTGGTATCAACGCAGAGTACGGGAGCTTCAGCTGTGGCTAGAGAAGACAGGACTCAGGACAATCTCCAGCATGGCCTGCTTCCCTCTCATCCTCACCGTCCTCACTCACTGTGCAGGATCCTGGGCCCAGTCTGTGCTGACTCAACCACCCTCAGCGTCTGGGGCCCCCGGGCAGAGTGTCACCATCTCCTGTTCTGGAAGCAGCTCCAACATCGGAACTAATTATGTATACTGGTACCAGCAACTCTCAGGAAAGGCCCCCAAACTCCTCATCTATAATAATAATCAGCGACCCTCAGGGGTCCCTGATCGATTCTCTGGCTCCAAGTCTGGCACGTCAGCCTCCCTGGCCATCAGTGGCCTCCAGTCCAAGGATGAGGCTGATTATTACTGCTCAGC…	CAGTCTGTGCTGACTCAACCACCCTCAGCGTCTGGGGCCCCCGGGCAGAGTGTCACCATCTCCTGTTCTGGAAGCAGCTCCAACATCGGAACTAATTATGTATACTGGTACCAGCAACTCTCAGGAAAGGCCCCCAAACTCCTCATCTATAATAATAATCAGCGACCCTCAGGGGTCCCTGATCGATTCTCTGGCTCCAAGTCTGGCACGTCAGCCTCCCTGGCCATCAGTGGCCTCCAGTCCAAGGATGAGGCTGATTATTACTGCTCAGCATGGGATAGCAGCCTGAGCGATGTGTTATTCGGAGGAGGGACCCGGCTGACCGTCCTA
Plate_1_NKB_39	951	6845	330	389	IGLV3-1.2*01	IGLJ1-6*01	IGLC1_01	ATSYGSGSSWQCI	GCTACAAGCTATGGCAGTGGGAGCAGCTGGCAGTGCATC	AGACAGGGTATCAACGCAGAGTACGGGATCCTGGCTTCAGAAGCAGCATCTGGGACATGTCAGCCATGGCCTGGACGCCTCTCCTCCTCAGCCTCCTCGCTCACTGCACAGGCTCTGTGGCCTCCTATGAGCTGACTCAGTCACCCTCAGTGTCGGTGTCCCCAGGACAGACAGCCAGCATCACCTGCTCTGGAGATAAATTTGGGAATGCATATGCTTACTGGTACCAGCAGAAGCCAGGCCAGGTCCCTGTACTGGTCATCTATAAAAATAGCAACCGGCCCTCAGGGATCCCTGAGCGATTCTCTGGCTCCAACTCGGGGAACACGGCCACCCTGACCATCAGCGGGGTCGAGGCTGGGGATGAGGCCGACTATTACTGTGCTACAAGCTATGGCA…	TCCTATGAGCTGACTCAGTCACCCTCAGTGTCGGTGTCCCCAGGACAGACAGCCAGCATCACCTGCTCTGGAGATAAATTTGGGAATGCATATGCTTACTGGTACCAGCAGAAGCCAGGCCAGGTCCCTGTACTGGTCATCTATAAAAATAGCAACCGGCCCTCAGGGATCCCTGAGCGATTCTCTGGCTCCAACTCGGGGAACACGGCCACCCTGACCATCAGCGGGGTCGAGGCTGGGGATGAGGCCGACTATTACTGTGCTACAAGCTATGGCAGTGGGAGCAGCTGGCAGTGCATCTTCGGTGCTGGGACCCGGCTCACCGTCCTA
Plate_1_NKB_4	964	44870	330	2741	IGLV2-21*01,IGLV2-29*01	IGLJ1-6*01	IGLC1_01	SSYAGSNTYI	AGCTCATATGCAGGCAGCAACACTTACATC	GTGGTATCAACGCAGAGTACGGGGGCTGGGGTCTCAGGAGGCAGCGCTCTCAGGACGTCTCCACCATGGTCTGGGCTCTGCTCCTCCTCACCCTCCTCACTCAGGGCACAGGATCCTGGGCTCAGGCTGCCCTGACTCAGCCTCCCTCTGTGTCTGGGTCTCCTGGACAGTCGGTCACCATCTCCTGCACTGGAACCAGCAGTGACATCGGTGGTTATAACTATGTCTCCTGGTACCAGCAGCACCCAGGCAAAGCCCCCAAACTCATGATTTATGATGTCAGTAAGCGGCCCTCAGGGGTCTCTGATCGCTTCTCTGGCTCCAAATCTGGCAACACGGCCTCCCTGACCATCTCTGGGCTCCAGGCTGAGGATGAGGCTGATTATTACTGCAGCTCAT…	CAGGCTGCCCTGACTCAGCCTCCCTCTGTGTCTGGGTCTCCTGGACAGTCGGTCACCATCTCCTGCACTGGAACCAGCAGTGACATCGGTGGTTATAACTATGTCTCCTGGTACCAGCAGCACCCAGGCAAAGCCCCCAAACTCATGATTTATGATGTCAGTAAGCGGCCCTCAGGGGTCTCTGATCGCTTCTCTGGCTCCAAATCTGGCAACACGGCCTCCCTGACCATCTCTGGGCTCCAGGCTGAGGATGAGGCTGATTATTACTGCAGCTCATATGCAGGCAGCAACACTTACATCTTCGGTGCTGGGACCCGGCTCACCGTCCTA
Plate_1_NKB_40	1019	2805	330	886	IGLV7-56*01,IGLV7-64*01	IGLJ2-7*01	IGLC2_01	MLIYTGALRV	ATGTTGATCTATACTGGTGCTCTGCGGGTA	CTTGGTAGCAGCTTTTTAGGTGATCTCAGGGCTGTCTCCCCGTACTCTGGTATCAACGCAGAGTACGGGACACCCCCTCCAAGCAGAGAGCTCAATAGGAGATAAAGAGCCATCAGAATCCAGCCCCAGCTCTGGAGCCAGAGATCCCTTCCAATACCAGCACCATGGCCTGGACTCTGCTCCTCCTCCAGTTCCTCCTCACTTGCTGCCCAGGGTCCAATTCTCAGGCTGTTCTGACTCAGGAGCCCGCACTGACTGTGTCCCCGGGAGGGACAGTCACTCTCACCTGTGCCTCCAGTACTGGAGCAGTCACCAGTGGTAACTATCCACACTGGTTCCAGCAGAAGCCTGGACAAGCCCCCAGGGCACTTATTTATAACGCAAACAGCAAATTTTCCT…	CAGGCTGTTCTGACTCAGGAGCCCGCACTGACTGTGTCCCCGGGAGGGACAGTCACTCTCACCTGTGCCTCCAGTACTGGAGCAGTCACCAGTGGTAACTATCCACACTGGTTCCAGCAGAAGCCTGGACAAGCCCCCAGGGCACTTATTTATAACGCAAACAGCAAATTTTCCTGGACCCCTGCCCGCTTCTCAGGCTCCCTCGCTGGGGGCAAAGCTGCCCTGACACTGTCAGGCGCACAGTCCGAGGACGAGGCTGAATATTATTGTATGTTGATCTATACTGGTGCTCTGCGGGTATTCGGCGGAGGGACCCGGCTGACCGTCCTA
Plate_1_NKB_41	969	3630	322	1178	IGKV1-44*02	IGKJ2-2*01	IGKC_01	LQYNSNPYS	CTACAGTATAATAGTAACCCGTACAGT	GTGGTATCAACGCAGAGTACGGGAGAACCACTCAGGACACAGCATGGACATGAGGGTCCCCGCTCAGCTCCTGGGGCTCCTTCTGCTCTGGCTCCCAGGTGCCAGATGTGACATCCAGATGACCCAGTCTCCATCTTCCCTGTCTGCATCTGTAGGAGACAGAGTCACCATCACTTGCAGGGCAAGTCAGGCCATTGGCACTTATTTAAATTGGTATCAGCAGAAACCAGGAAAAGCTCCTAAGCGCCTGATCTATGCTGCATCCAGTTTGGAAAGTGGGGTCCCATCAAGGTTCAGCGGCAGTGGATCTGGGACAGATTTCACTCTCACCATCAGCAGCCTGCAGCCTGAAGATTTTGCAACTTATTACTGTCTACAGTATAATAGTAACCCGTACAG…	GACATCCAGATGACCCAGTCTCCATCTTCCCTGTCTGCATCTGTAGGAGACAGAGTCACCATCACTTGCAGGGCAAGTCAGGCCATTGGCACTTATTTAAATTGGTATCAGCAGAAACCAGGAAAAGCTCCTAAGCGCCTGATCTATGCTGCATCCAGTTTGGAAAGTGGGGTCCCATCAAGGTTCAGCGGCAGTGGATCTGGGACAGATTTCACTCTCACCATCAGCAGCCTGCAGCCTGAAGATTTTGCAACTTATTACTGTCTACAGTATAATAGTAACCCGTACAGTTTTGGCCAGGGGACCAAAGTGGAGATCAAAC
Plate_1_NKB_43	1038	146172	319	7766	IGKV3-7*01	IGKJ2-2*01	IGKC_01	YQYYSGYS	TATCAGTATTACAGCGGGTACAGT	GGTATCAACGCAGAGTACGGGGAGCTGCTAGGTTAGTACCCAGAGGGAACCATGGAAGCCCCAGCTCGGCTTCTCTGCCTTCTGCTACTCTGGCTCCCAGGTACCACCGGACAAGTTATATTGACACAGTCTCCAGCCACCCTGTCTTTGTCTCCAGGGGAAAGAGCCACTCTCTCCTGCAGGGCCAGTCAGAGTGTTAGCAGCTACTTAGCCTGGTACCAGCAGAAACCTGGGCAGGCTCCCAGGCTCCTCATCCACAGTGCGTCCAGCAGGGCCACTGGCATCCCAGACAGGTTCAGTGGCAGCGGGTCTGGGACAGAGTTCACCCTCACCATCAGCAGCCTGGAGCCTGAAGATGTTGGAGTTTATCACTGCTATCAGTATTACAGCGGGTACAGT…	CAAGTTATATTGACACAGTCTCCAGCCACCCTGTCTTTGTCTCCAGGGGAAAGAGCCACTCTCTCCTGCAGGGCCAGTCAGAGTGTTAGCAGCTACTTAGCCTGGTACCAGCAGAAACCTGGGCAGGCTCCCAGGCTCCTCATCCACAGTGCGTCCAGCAGGGCCACTGGCATCCCAGACAGGTTCAGTGGCAGCGGGTCTGGGACAGAGTTCACCCTCACCATCAGCAGCCTGGAGCCTGAAGATGTTGGAGTTTATCACTGCTATCAGTATTACAGCGGGTACAGTTTTGGCCAGGGGACCAAAGTGGAGATCAAAC
Plate_1_NKB_44	964	159500	330	16532	IGLV2-112*01	IGLJ3-4*01	IGLC2_01	CSYTTSSTVL	TGTTCATATACAACCAGTAGTACTGTGTTA	GTGGTATCAACGCAGAGTACGGGGCTGGGGTCTCAGAAGGCAGCGCTCTCAGGACGTCTCCACCATGGCCTGGACTCTGCTCCTCGTCACCCTCCTCACTCAAGGCACAGGATCCTGGGCTCAGTCTGCCCCGACTCAGCCTCCCTCTGTGTCTGGGTCTCCTGGACAGTCGGTCACCATCTCCTGCACTGGAACCAGCAGTGACGTTGGTGGTTATAACTATGTCTCCTGGTACCAGCAGCACCCAGGCAAAGCCCCCAAACTCATGATTTATGGTGTCAGTAATCGGCCCTCAGGGGTCTCTGGTCGCTTCTCTGGCTCCAAGTCTGGCAACACGGCCTCCCTGACCATCTCTGGGCTCCAGGCTGAGGACGAGGCTGATTATTACTGTTGTTCATA…	CAGTCTGCCCCGACTCAGCCTCCCTCTGTGTCTGGGTCTCCTGGACAGTCGGTCACCATCTCCTGCACTGGAACCAGCAGTGACGTTGGTGGTTATAACTATGTCTCCTGGTACCAGCAGCACCCAGGCAAAGCCCCCAAACTCATGATTTATGGTGTCAGTAATCGGCCCTCAGGGGTCTCTGGTCGCTTCTCTGGCTCCAAGTCTGGCAACACGGCCTCCCTGACCATCTCTGGGCTCCAGGCTGAGGACGAGGCTGATTATTACTGTTGTTCATATACAACCAGTAGTACTGTGTTATTCGGAGGAGGGACCCGACTGACCGTCCTA
Plate_1_NKB_5	1004	16822	327	1297	IGLV7-60*01	IGLJ1-6*01	IGLC1_01	LLYFGGPYV	TTGCTGTACTTTGGTGGTCCTTACGTC	GAGTACGGGAGCACACAACACACCCCCTCCAAGCAGAGAGCTCAATAGGAGATAAAGAGCCATCAGAATCCAGCCCCAGCTCTGGAGCCAGAGATCCCTTCCAATACCAGCACCATGGCCTGGACTCTGCTCCTCCTCCAGTTCCTCCTCACTTGCTGCCCAGGGTCCAATTCTCAGGCTGTTGTGACTCAGGAGCCCTCACTGACTGTGTCCCCAGGAGGGACAGTCACTCTCACCTGTGGCTCCAGCACTGGAGCAGTCACCAGTGGTAACTTTGCACACTGGTTCCAGCAGAAACCTGGACAAGCCCCCAGGGGACTGATTTACAATTCAAACAACAAACACTCCTGGACCCCTGCCCGGTTCTCAGGCTCCCTCGCTGGGGGCAAAGCTGCCCTG…	CAGGCTGTTGTGACTCAGGAGCCCTCACTGACTGTGTCCCCAGGAGGGACAGTCACTCTCACCTGTGGCTCCAGCACTGGAGCAGTCACCAGTGGTAACTTTGCACACTGGTTCCAGCAGAAACCTGGACAAGCCCCCAGGGGACTGATTTACAATTCAAACAACAAACACTCCTGGACCCCTGCCCGGTTCTCAGGCTCCCTCGCTGGGGGCAAAGCTGCCCTGACACTGTCAGATGCACAGCCCGAGGACGAGGCTGAATATTACTGCTTGCTGTACTTTGGTGGTCCTTACGTCTTCGGTGGTGGGACCCGGCTCGCCGTCCTA
Plate_1_NKB_6	931	9325	328	136	IGLV2-21*01	IGLJ3-4*01	IGLC2_01	SSYAGSDVL	AGCTCATATGCAGGCAGCGATGTGTTA	GGTATCAACGCAGAGTACGGGGGGGTCTCAGGAGGCAGCGCTCTCGGGACATCTCCACCATGGCCTGGGATCTGTTCCTCTTCACCCTCCTCACTCAGGGCACAGGATCCTGGGCTCAGGCTGCCCTGACTCAGCCTCCCTCAATGTCTGGGTCTCCTGGACAGTCGGTCGCCATCTCCTGCACTGGAACCAGCAGTGACATTGGTGGTTATAACCGTGTCTCCTGGTACCAACAGCACCCAGGCAAAGCCCCCAAACTCATGATTTATGAGGTCACTCAGCGGCCCTCAGGGGTCTCTGATCGCTTCTCTGGCTCCAAGTCTGGCAACACGGCCTCCCTGACCATCTCTGGGCTCCAGGCTGAGGATGAGGCTGATTATTACTGCAGCTCATATGCAG…	CAGGCTGCCCTGACTCAGCCTCCCTCAATGTCTGGGTCTCCTGGACAGTCGGTCGCCATCTCCTGCACTGGAACCAGCAGTGACATTGGTGGTTATAACCGTGTCTCCTGGTACCAACAGCACCCAGGCAAAGCCCCCAAACTCATGATTTATGAGGTCACTCAGCGGCCCTCAGGGGTCTCTGATCGCTTCTCTGGCTCCAAGTCTGGCAACACGGCCTCCCTGACCATCTCTGGGCTCCAGGCTGAGGATGAGGCTGATTATTACTGCAGCTCATATGCAGGCAGCGATGTGTTATTTGGAGGAGGGACCCGGCTGACCGTCCTAA
Plate_1_NKB_7	986	26854	330	1582	IGLV1-68*01	IGLJ3-4*01	IGLC2_01	SAWDSSLSAQL	TCAGCATGGGATAGCAGCCTGAGTGCTCAGTTA	GTGGTATCAACGCAGAGTACGGGGAAGCTCTGCCTCAGCTGTGAGCACAGAAGGCAGGACTCGGGACAATCTTCATCATGACCTGGTCCCCTCTCCTCCTCACCCTTCTCATTCACTGCACAGGGTCCTGGGCCCAGTCTGTGCTGACGCAGCCGCCCTCAGTGTCTGCGGCCCCAGGGCAGAAGGTCACCATCTCCTGCTCTGGAAGCAGCTCCAACATCGGGAGAAGTTATGTATCCTGGTACCAGCAGGTCCCAGGAACGGCCCCCAAACTCCTCATCTATCAAGATAATAAGCGACCCTCAGGGGTTTCTGACCGATTCTCTGGCTCCAAGTCTGGTACCTCAGCCTCCCTGGCCATCACTGGGCTCCAGACTGGAGATGAGGCTGATTATTACT…	CAGTCTGTGCTGACGCAGCCGCCCTCAGTGTCTGCGGCCCCAGGGCAGAAGGTCACCATCTCCTGCTCTGGAAGCAGCTCCAACATCGGGAGAAGTTATGTATCCTGGTACCAGCAGGTCCCAGGAACGGCCCCCAAACTCCTCATCTATCAAGATAATAAGCGACCCTCAGGGGTTTCTGACCGATTCTCTGGCTCCAAGTCTGGTACCTCAGCCTCCCTGGCCATCACTGGGCTCCAGACTGGAGATGAGGCTGATTATTACTGCTCAGCATGGGATAGCAGCCTGAGTGCTCAGTTATTCGGAGGAGGGACCCGGCTGACCGTCCTA
Plate_1_NKB_8	975	3273	319	1046	IGKV3-7*01	IGKJ1-1*01	IGKC_01	YQHSSGWT	TATCAACACAGCAGCGGGTGGACG	GTGGTATCAACGCAGAGTACGGGGGAGCTGCTAGGTTAGTACCCAGAGGGAACCATGGAAGCCCCAGCTCGGCTTCTCTGCCTTCTGCTACTCTGGCTCCCAGGTTCCACCGGACAAGTTATATTGACACAGTCTCCAGCCACCCTGTCTTTGTCTCCAGGGGAAAGAGCCACTCTCTCCTGCAGGGCCAGTCAGAGTGTTACTACCTACTTAGCCTGGTACCAGCAGAAACCTGGGCAGGCTCCCAGGCTCCTCATCCACAGTGCGTCCAGCAGGGCCACTGGCATCCCAGACAGGTTCAGTGGCAGCGGGTCTGGGACAGAGTTCACCCTCACCATCAGCAGCCTGGAGCCTGGAGATGTTGGAGTTTATCACTGCTATCAACACAGCAGCGGGTGG…	CAAGTTATATTGACACAGTCTCCAGCCACCCTGTCTTTGTCTCCAGGGGAAAGAGCCACTCTCTCCTGCAGGGCCAGTCAGAGTGTTACTACCTACTTAGCCTGGTACCAGCAGAAACCTGGGCAGGCTCCCAGGCTCCTCATCCACAGTGCGTCCAGCAGGGCCACTGGCATCCCAGACAGGTTCAGTGGCAGCGGGTCTGGGACAGAGTTCACCCTCACCATCAGCAGCCTGGAGCCTGGAGATGTTGGAGTTTATCACTGCTATCAACACAGCAGCGGGTGGACGTTCGGCCAAGGGACCAAGGTGGAAATCAAGC
Plate_1_NKB_9	1019	22109	322	2438	IGKV1-16*02	IGKJ4-4*01	IGKC_01	QQHNSYPLT	CAACAGCATAATAGTTACCCGCTCACT	GGTATCAACGCAGAGTACGGGGAGGAATCAGACCCAGTCAGGACACAGCATGGACATGAGGGTCCCCGCTCAGCTCCTGGGGCTCCTTCTGCTCTGGCTCCCAGGTGCCAGATGTGACATTCAGATGACCCAGTCTCCATCCTCCCTGTCTGCATCTGTGGGAGACACAGTCACCATCACTTGTCGGGCAAGTCAGGGCATTAGCAGTTATTTAGCCTGGTATCAGCAGAAACCAGGGAAAGCCCCTAAGCGCCTGATCTATGCTGCATCCACTTTGCAAAGTGGGGTCCCATCAAGGTTCAGCGGCAGTGGATCTGGGACAGATTTCACTCTCACCATCAGCAGCCTGCAGCCTGAAGATTTTGCAACTTATTACTGTCAACAGCATAATAGTTACCC…	GACATTCAGATGACCCAGTCTCCATCCTCCCTGTCTGCATCTGTGGGAGACACAGTCACCATCACTTGTCGGGCAAGTCAGGGCATTAGCAGTTATTTAGCCTGGTATCAGCAGAAACCAGGGAAAGCCCCTAAGCGCCTGATCTATGCTGCATCCACTTTGCAAAGTGGGGTCCCATCAAGGTTCAGCGGCAGTGGATCTGGGACAGATTTCACTCTCACCATCAGCAGCCTGCAGCCTGAAGATTTTGCAACTTATTACTGTCAACAGCATAATAGTTACCCGCTCACTTTCGGCGGAGGGACCAAGGTGGAGATCAAAC
Plate_2_B_1	997	19623	322	371	IGKV1-13*01	IGKJ1-1*01	IGKC_01	LQFTDSPWT	CTACAGTTTACCGATAGCCCTTGGACG	GGTATCAACGCAGAGTACGGGGGAGTCAGACCCAGTCAGGACATAGCATGGACATGAGGGTCCCTGCTCAGTTCCTGGGGCTCCTGCTGCTCTGGCTCCCAGGTGCCAGATGTGACATCCAGATGACCCAGTCTCCATCCTCCCTGTCTGCATCTGTAGGAGACACAGTCACCATCACTTGCCGGGCGAGTCAGAGTATTGGCAGTTGGTTAGACTGGTATCAGCAGAAACCAGGGAAAGCCCCTAAACTCCTGATCTATAAGGCATCCGGTTTACAAGGAGGGGTCCCCTCAAGGTTCAGCGGCAGTGGATCTGGGACAGAATTCACTCTCACCATCAGCAGCCTGCAGCCTGAAGACTTTGCAACTTATTACTGTCTACAGTTTACCGATAGCCCTT…	GACATCCAGATGACCCAGTCTCCATCCTCCCTGTCTGCATCTGTAGGAGACACAGTCACCATCACTTGCCGGGCGAGTCAGAGTATTGGCAGTTGGTTAGACTGGTATCAGCAGAAACCAGGGAAAGCCCCTAAACTCCTGATCTATAAGGCATCCGGTTTACAAGGAGGGGTCCCCTCAAGGTTCAGCGGCAGTGGATCTGGGACAGAATTCACTCTCACCATCAGCAGCCTGCAGCCTGAAGACTTTGCAACTTATTACTGTCTACAGTTTACCGATAGCCCTTGGACGTTCGGCCAAGGGACCAAGGTGGAAATCAAAC
Plate_2_B_10	1001	31939	337	9926	IGKV2-71*02	IGKJ4-4*01	IGKC_01	GQGTHLPLT	GGGCAAGGTACACACCTTCCGCTCACT	GTGGTATCAACGCAGAGTACGGGGACTGATCAGGACTCCTCAGTTCACCATGAGGCTCCCTGCTCAGCTCCTGGGGCTGCTATTGCTCTGCGTCCCCGGATCCAGTGGGGATGTTGTCATGACTCAGTCTCCACTCTCCCTGCCCATCTCCCCTGGACAGCCGGCCTCCATCTCCTGCAGGTCTAGTCAAAGCCTTGTACACAGGAATGGAAACACCTACTTGAGTTGGTATCACCAGAAGCCAGGCCAACCTCCAAGGCGCCTTATTTATGAGGTTTCTAAGCAGGACTCTGGGGTCCCAGACAGATTCAGCGGCAGTGGGGCAGGGACAGATTTCACACTGAAAATCAGCAGAGTGGAGGCTGAAGATGTTGGGGTTTATTACTGCGGGCAAGGTAC…	GATGTTGTCATGACTCAGTCTCCACTCTCCCTGCCCATCTCCCCTGGACAGCCGGCCTCCATCTCCTGCAGGTCTAGTCAAAGCCTTGTACACAGGAATGGAAACACCTACTTGAGTTGGTATCACCAGAAGCCAGGCCAACCTCCAAGGCGCCTTATTTATGAGGTTTCTAAGCAGGACTCTGGGGTCCCAGACAGATTCAGCGGCAGTGGGGCAGGGACAGATTTCACACTGAAAATCAGCAGAGTGGAGGCTGAAGATGTTGGGGTTTATTACTGCGGGCAAGGTACACACCTTCCGCTCACTTTCGGCGGAGGGACCAAGGTGGAGATCAAAC
Plate_2_B_11	1015	27756	322	6931	IGKV1-12*01	IGKJ3-3*01	IGKC_01	QQYSSRPFT	CAACAGTATAGCAGTAGACCATTCACT	GTGGTATCAACGCAGAGTACGGGGAGGAGTCAGACCCAGTCAGGACACAGCATGGACATGAGGGTCCCCGCTCAGTTCCTGGGGCTCCTGCTGCTCTGGCTCCCAGGTGCCAGATGTGACATCCAGATGACCCAGTCTCCATCGTCCCTGTCTGCGTCTGTAGGAGACACAGTCACCATCACTTGCCGGGCGAGTCAGGGTATTAACAGCTGGTTAGCCTGGTATCAGCAGAAACCAGGGAAAGCCCCTAACCTCCTGATCTATAAGGCGTCCACTTTGCAAAGTGGGGTCCCATCAAGATTCAGCGGCAGTGGATCTGGGACAGATTTCACTCTCACCATCAGCAGCCTGCAGCCTGAGGATTTTGCAACTTATTACTGTCAACAGTATAGCAGTAGA…	GACATCCAGATGACCCAGTCTCCATCGTCCCTGTCTGCGTCTGTAGGAGACACAGTCACCATCACTTGCCGGGCGAGTCAGGGTATTAACAGCTGGTTAGCCTGGTATCAGCAGAAACCAGGGAAAGCCCCTAACCTCCTGATCTATAAGGCGTCCACTTTGCAAAGTGGGGTCCCATCAAGATTCAGCGGCAGTGGATCTGGGACAGATTTCACTCTCACCATCAGCAGCCTGCAGCCTGAGGATTTTGCAACTTATTACTGTCAACAGTATAGCAGTAGACCATTCACTTTCGGCCCCGGGACCAAACTGGATATCAAAC
Plate_2_B_12	979	5329	322	1630	IGKV1-21*02	IGKJ4-4*01	IGKC_01	LQHNSYPFT	CTACAGCATAATAGTTATCCTTTCACT	GTGGTATCAACGCAGAGTACGGGGAGACACAGTCAGGACACAGCATGGACATGAGGGCCCCCGCTCATCTCCTAGGGCTCCTGCTGCTCTGGCTCCCAGGTGCCAGATGTGACATCCAGATGACCCAGTCTCCATCCTCCCTGTCTGCATCTGTAGGAGACACTGTCACCATCACTTGCCGGGCAAGTCAGGGTATTAGGAGTTATATAAATTGGTTTCAGCAGAAACCAGGGAAAGCTCCTAAGCTCCTGATCTCTGCTGCAACCACTTTGCAAAGTGGGGTCCCATCAAGGTTCAGCGGCAGTGGATCTGGGACAGATTTCACTCTCACCATCAGCAGCCTGCAGCCTGAAGATTTCGCAGCTTATTACTGTCTACAGCATAATAGTTATCCTTTCA…	GACATCCAGATGACCCAGTCTCCATCCTCCCTGTCTGCATCTGTAGGAGACACTGTCACCATCACTTGCCGGGCAAGTCAGGGTATTAGGAGTTATATAAATTGGTTTCAGCAGAAACCAGGGAAAGCTCCTAAGCTCCTGATCTCTGCTGCAACCACTTTGCAAAGTGGGGTCCCATCAAGGTTCAGCGGCAGTGGATCTGGGACAGATTTCACTCTCACCATCAGCAGCCTGCAGCCTGAAGATTTCGCAGCTTATTACTGTCTACAGCATAATAGTTATCCTTTCACTTTCGGCGGAGGGACCAAGGTGGAGATCAAAC
Plate_2_B_13	966	86217	333	5385	IGLV4-105*01	IGLJ6-1*01	IGLC6_01	QTWTAGIHV	CAGACCTGGACTGCTGGCATTCATGTG	CTCCCCGTACTCAGCAGTGGTATCAACGCAGAGTACGGGGAGCAGAGCCCTGGGGAGTCTGCACCATGGCCTGGACCCCACTCCTCCTCCTCCTCCTCACTCTCCTCCTTCACTGCACAGGGTCTCTCTCCCAGCCTGTGGTGACTCAGTCGCCCTCTGCCTCTGCCTCCCTGGGAGCCTCGGTCAATCTCACCTGCACTCTGAGCAGTGGGCACAGCAGCTACGCCGTCGCATGGCATCAGCACCAGCAAGGGAAGGCCCCACGGTACTTAATGAGACTTAATAGTCTTGGCAGCCGCATCAAGGGAGACGGGATCCCTGGTCGCTTCTCAGGCTCCGGCTCCGGGGCTGAGCGCTACCTCACCATCTCCAACCTCCAGTCTGAGGATGAGGCTGATT…	CAGCCTGTGGTGACTCAGTCGCCCTCTGCCTCTGCCTCCCTGGGAGCCTCGGTCAATCTCACCTGCACTCTGAGCAGTGGGCACAGCAGCTACGCCGTCGCATGGCATCAGCACCAGCAAGGGAAGGCCCCACGGTACTTAATGAGACTTAATAGTCTTGGCAGCCGCATCAAGGGAGACGGGATCCCTGGTCGCTTCTCAGGCTCCGGCTCCGGGGCTGAGCGCTACCTCACCATCTCCAACCTCCAGTCTGAGGATGAGGCTGATTATTACTGTCAGACCTGGACTGCTGGCATTCATGTGTTCGGAAGTGGCACCAAATTGACCGTCCTC
Plate_2_B_14	905	269	330	63	IGLV1-71*01	IGLJ2-7*01	IGLC2_01	LSYDSSLSAWV	CTGTCCTATGACAGCAGCCTGAGTGCTTGGGTG	GGTATCAACGCAGAGTACGGGGGAAGCTCTGCTTCAGCTGTGGGCACAGGAGGCAGCACTCAGGACAGTCTCCAGCATGGCCTCGTCTCCTCTCCTCCTCACCCTTCTCATTCACTGCACAGGGTCCTGGGCCCAGTCTGTGCTGACACAGCCACCCTCAGTGTCTGGGGCCCCAGGGCAGAGGGTCACCATCTCGTGCACTGGGAGCAGCTCCAACATTGGAGGTTATTATGTATCCTACTACCAGCAGCTCCCAGGAACGCCCCCCAAACTCCTCATCTATCAAGATAATAAGCGACCCTCAGGGGTTTCTGACCGATTCTCTGGCTCCAAGTCTGGTACCTCAGCCTCCCTGACCATCACTGGGCTCCAGACTGAGGATGAGGCTGATTATTACTG…	CAGTCTGTGCTGACACAGCCACCCTCAGTGTCTGGGGCCCCAGGGCAGAGGGTCACCATCTCGTGCACTGGGAGCAGCTCCAACATTGGAGGTTATTATGTATCCTACTACCAGCAGCTCCCAGGAACGCCCCCCAAACTCCTCATCTATCAAGATAATAAGCGACCCTCAGGGGTTTCTGACCGATTCTCTGGCTCCAAGTCTGGTACCTCAGCCTCCCTGACCATCACTGGGCTCCAGACTGAGGATGAGGCTGATTATTACTGCCTGTCCTATGACAGCAGCCTGAGTGCTTGGGTGTTCGGCGGAGGGACCCGGCTGACCGTCCTA
Plate_2_B_15	1024	112062	322	4868	IGKV1-56*01	IGKJ2-2*01	IGKC_01	LHDYSPPFR	CTACACGATTATAGTCCCCCGTTCCGT	GTGGTATCAACGCAGAGTACGGGGAGTCAGTCTCAGACAGGACACAGCATGGACATGAGGGTCCCCGTGCAGCTCCTGGGGCTCCTGTTGCTCTGGCTCCGAGGTGCCAGATGTGACATCCAGATGACCCAGTCTCCATCCTCCCTGTCTGCATCTGTCGGAGACAGAGTCACCGTCACTTGCCGGGCGAGTCAAGGCATTAATAAGGAGTTAAGCTGGTATCAGCAGAAGCCAGGGAAAGCCCCTACGCTCCTGATCTATGCTGCATCCAGTTTGCAGACGGGGGTCTCATCTCGGTTCAGCGGCAGTGGATCTGGGACGGCTTTCACTCTCACCATCAGCAGCCTGCAGCCCGAAGATGTTGCAACTTATTACTGTCTACACGATTATAGTCCCCCG…	GACATCCAGATGACCCAGTCTCCATCCTCCCTGTCTGCATCTGTCGGAGACAGAGTCACCGTCACTTGCCGGGCGAGTCAAGGCATTAATAAGGAGTTAAGCTGGTATCAGCAGAAGCCAGGGAAAGCCCCTACGCTCCTGATCTATGCTGCATCCAGTTTGCAGACGGGGGTCTCATCTCGGTTCAGCGGCAGTGGATCTGGGACGGCTTTCACTCTCACCATCAGCAGCCTGCAGCCCGAAGATGTTGCAACTTATTACTGTCTACACGATTATAGTCCCCCGTTCCGTTTTGGCCAGGGGACCAAAGTGGAGATCAAAC
Plate_2_B_16	1020	88052	322	5133	IGKV1-50*01	IGKJ2-2*01	IGKC_01	QQYNSDPYS	CAACAGTATAACAGTGACCCGTACAGT	AGGGTATCAACGCAGAGTACGGGAGGAGTCAGACCCAGTCAGGACACAGCATGGACATGAGGGTCCCCGCTCAGCTCCTAGGACTCCTGCTGCTCTGTCTCCCAGGTGCCAAATGTGACATCCAGATGACCCAGTCTCCATCCTCCCTGTCTGCATCTGTAGGAGACAGAGTCACCATCACTTGTCGGGCGAGTCAGGGCATTAGCAGTTATTTAGCGTGGTATCAGCAGAAACCAGGGAAAGCCCCGAAGCCCTTGATCTATTACGCATCCAATTTGGAAAGTGGGGTCCCATCAAGGTTCAGCGGCAGTGGATCTGGGACAGAATTCACTCTCACCATCAGCAGCCTGCAGCCTGAGGATTTTGCAACTTATTACTGTCAACAGTATAACAGTGACC…	GACATCCAGATGACCCAGTCTCCATCCTCCCTGTCTGCATCTGTAGGAGACAGAGTCACCATCACTTGTCGGGCGAGTCAGGGCATTAGCAGTTATTTAGCGTGGTATCAGCAGAAACCAGGGAAAGCCCCGAAGCCCTTGATCTATTACGCATCCAATTTGGAAAGTGGGGTCCCATCAAGGTTCAGCGGCAGTGGATCTGGGACAGAATTCACTCTCACCATCAGCAGCCTGCAGCCTGAGGATTTTGCAACTTATTACTGTCAACAGTATAACAGTGACCCGTACAGTTTTGGCCAGGGGACCAAAGTGGAGATCAAAC
Plate_2_B_17	1015	2313	337	598	IGKV2-88*01	IGKJ1-1*01	IGKC_01	MQTLQTPPT	ATGCAAACTCTACAAACTCCTCCGACG	GTGGTATCAACGCAGAGTACGGGGGATCAGGATTCCTCAGTTCACCTTCCCACAATGAGGTTCCCTACTGAGCTCCTGGGGCTGCTAATGCTCTGGATCCCTGCCTCCAGTGGAGATATAGTGATGACCCAGACTCCACTCTCCCTGCCTGTCAGCCCTGGAGAGCCGGCGTCCATCTCCTGCAGGTCTAGTCAGAGCCTCCTGGATAGTGATGGATACACTCATTTGCATTGGTACCTGCAGAAGCCAGGCCAGTCTCCACAGCTCCTGATCTATTTGGTTTCCAACCGGGCCTCTGGAGTCCCAGACAGGTTCAGTGGCAGTGGGTCAGGCACTGATTTCACACTGAAAATCAGCAGGGTGGAGGCTGAGGATGTTGGGGTTTATTACTGCATGCAA…	GATATAGTGATGACCCAGACTCCACTCTCCCTGCCTGTCAGCCCTGGAGAGCCGGCGTCCATCTCCTGCAGGTCTAGTCAGAGCCTCCTGGATAGTGATGGATACACTCATTTGCATTGGTACCTGCAGAAGCCAGGCCAGTCTCCACAGCTCCTGATCTATTTGGTTTCCAACCGGGCCTCTGGAGTCCCAGACAGGTTCAGTGGCAGTGGGTCAGGCACTGATTTCACACTGAAAATCAGCAGGGTGGAGGCTGAGGATGTTGGGGTTTATTACTGCATGCAAACTCTACAAACTCCTCCGACGTTCGGCCAAGGGACCAAGGTGGAAATCAAAC
Plate_2_B_18	1003	26892	322	746	IGKV1-50*01	IGKJ3-3*01	IGKC_01	QQYNSDPFT	CAACAGTATAACAGTGACCCATTCACT	GGTATCAACGCAGAGTACGGGAGTCAGACCCAGTCAGGACACAGCATGGACATGAGGGTCCCCGCTCAGCTCCTAGGACTCCTGCTGCTCTGTCTCCCAGGTGCCAAATGTGACATCCAGATGACCCAGTCTCCATCCTCCCTGTCTGCATCTGTAGGAGACAGAGTCACCATCACTTGTCGGGCGAGTCAGGGCATTAGCAGTTATTTAGCGTGGTATCAGCAGAAACCAGGGAAAGCCCCGAAGCCCTTGATCTATTACGCATCCAATTTGGAAAGTGGGGTCCCATCAAGGTTCAGCGGCAGTGGATCTGGGACAGAATTCACTCTCACCATCAGCAGCCTGCAGCCTGAGGATTTTGCAACTTATTACTGTCAACAGTATAACAGTGACCCATTC…	GACATCCAGATGACCCAGTCTCCATCCTCCCTGTCTGCATCTGTAGGAGACAGAGTCACCATCACTTGTCGGGCGAGTCAGGGCATTAGCAGTTATTTAGCGTGGTATCAGCAGAAACCAGGGAAAGCCCCGAAGCCCTTGATCTATTACGCATCCAATTTGGAAAGTGGGGTCCCATCAAGGTTCAGCGGCAGTGGATCTGGGACAGAATTCACTCTCACCATCAGCAGCCTGCAGCCTGAGGATTTTGCAACTTATTACTGTCAACAGTATAACAGTGACCCATTCACTTTCGGCCCCGGGACCAAACTGGATATCAAAC
Plate_2_B_19	933	22912	330	6371	IGLV2-21*01,IGLV2-29*01	IGLJ3-4*01	IGLC2_01	SSYAGSNTLL	AGCTCATATGCAGGCAGCAACACTTTGTTA	GTGGTATCAACGCAGAGTACGGGGCTGGGGTCTCAGGAGGCAGCGCTCTCAGGACGTCTCCACCATGGTCTGGGCTCTGCTCCTCCTCACCCTCCTCACTCAGGGCACAGGATCCTGGGCTCAGGCTGCCCTGACTCAGCCTCCCTCTGTGTCTGGGTCTCCTGGACAGTCGGTCACCATCTCCTGCACTGGAACCAGCAGTGACATCGGTGGTTATAACTATGTCTCCTGGTACCAGCAGCACCCAGGCAAAGCCCCCAAACTCATGATTTATGATGTCAGTAAGCGGCCCTCAGGGGTCTCTGATCGCTTCTCTGGCTCCAAATCTGGCAACACGGCCTCCCTGACCATCTCTGGGCTCCAGGCTGAGGATGAGGCTGATTATTACTGCAGCTCATA…	CAGGCTGCCCTGACTCAGCCTCCCTCTGTGTCTGGGTCTCCTGGACAGTCGGTCACCATCTCCTGCACTGGAACCAGCAGTGACATCGGTGGTTATAACTATGTCTCCTGGTACCAGCAGCACCCAGGCAAAGCCCCCAAACTCATGATTTATGATGTCAGTAAGCGGCCCTCAGGGGTCTCTGATCGCTTCTCTGGCTCCAAATCTGGCAACACGGCCTCCCTGACCATCTCTGGGCTCCAGGCTGAGGATGAGGCTGATTATTACTGCAGCTCATATGCAGGCAGCAACACTTTGTTATTCGGAGGAGGGACCCGGCTGACCGTCCTA
Plate_2_B_2	955	10056	330	2624	IGLV2-112*01	IGLJ6-1*01	IGLC6_01	CSYTTSSTDV	TGTTCATATACAACCAGTAGCACTGATGTG	GAGACCCCAGCCCCCGTACTCTGGTATCAACGCAGAGTACGGGGGCTGGGGTCTCAGAAGGCAGCGCTCTCAGGACGTCTCCACCATGGCCTGGACTCTGCTCCTCGTCACCCTCCTCACTCAAGGCACAGGATCCTGGGCTCAGTCTGCCCCGACTCAGCCTCCCTCTGTGTCTGGGTCTCCTGGACAGTCGGTCACCATCTCCTGCACTGGAACCAGCAGTGACGTTGGTGGTTATAACTATGTCTCCTGGTACCAGCAGCACCCAGGCAAAGCCCCCAAACTCATGATTTATGGTGTCAGTAATCGGCCCTCAGGGGTCTCTGATCGCTTCTCTGGCTCCAAGTCTGGCAACACGGCCTCCCTGACCATCTCTGGGCTCCAGGCTGAGGACGAGGC…	CAGTCTGCCCCGACTCAGCCTCCCTCTGTGTCTGGGTCTCCTGGACAGTCGGTCACCATCTCCTGCACTGGAACCAGCAGTGACGTTGGTGGTTATAACTATGTCTCCTGGTACCAGCAGCACCCAGGCAAAGCCCCCAAACTCATGATTTATGGTGTCAGTAATCGGCCCTCAGGGGTCTCTGATCGCTTCTCTGGCTCCAAGTCTGGCAACACGGCCTCCCTGACCATCTCTGGGCTCCAGGCTGAGGACGAGGCTGATTATTACTGTTGTTCATATACAACCAGTAGCACTGATGTGTTCGGAAGTGGCACCAAGTTGACCGTCCTC
Plate_2_B_20	952	13735	330	2292	IGLV1-75*01	IGLJ1-6*01	IGLC1_01	AAWDNSLRGYI	GCAGCATGGGATAACAGCCTGAGGGGTTACATT	GGTATCAACGCAGAGTACGGGGAGCTTCAGCTGTGGGTACAGAAGGCAGGACTCAGGACAATCTCCAGCATGGCCTGGTTCCCTCTCCTCCTCACCCTCCTCACTCACTGTTCAGGGTCCTGGGCCCAGTCTGTGCTGACTCAGCCTCCCTCAGCGTCTGAGGCCGCCAGGAAGAGTGTCACCATCTCCTGTTCTGGAAGCAGCTCCAACATCGGAACTAACAGTGTATCCTGGTACCAGCAGCTCCCAGAAACGGCTCCCAAACTCCTCATCTCTTATAATGATCGGCGAGTCTCAGGTGTCTCTGACCGATTCTCTGGCTCCAAGTCTGGCACGTCAGCCTCCCTGGCCATCAGTGGGCTCCAGACCGAGGATGAGGCTGATTATTACTGCGCAGCA…	CAGTCTGTGCTGACTCAGCCTCCCTCAGCGTCTGAGGCCGCCAGGAAGAGTGTCACCATCTCCTGTTCTGGAAGCAGCTCCAACATCGGAACTAACAGTGTATCCTGGTACCAGCAGCTCCCAGAAACGGCTCCCAAACTCCTCATCTCTTATAATGATCGGCGAGTCTCAGGTGTCTCTGACCGATTCTCTGGCTCCAAGTCTGGCACGTCAGCCTCCCTGGCCATCAGTGGGCTCCAGACCGAGGATGAGGCTGATTATTACTGCGCAGCATGGGATAACAGCCTGAGGGGTTACATTTTCGGTGCTGGGACCCGGCTCACCGTCCTA
Plate_2_B_3	1051	16798	327	4413	IGLV3-23*01	IGLJ3-4*01	IGLC2_01	QVWDSSSDHHVL	CAGGTGTGGGACAGTAGTAGTGATCATCATGTGTTG	TATCAACGCAGAGTACGGGGCTTTTGGGCTGAGCCCTTCTCAGGAAACCACAGATCTCCTCCAGCAGCAGCCGCTGACTCTGCTGATTTGCATCATGGGCCACTCTCTCCAGTAAGAGGATAAGAGAAGCCTGGAAGGCACCTGCCCTGTCTGGGTCTCAGGAGGCAGCATTGACGGTGCCTCAGCCATGGCCTGGACCCTTCTCCTCCTCGGCCTCCTCGCTCACTGCACAGGCTCTGCGACCTCCTATGAGCTGACTCAGCCACCCTCGGTGTCGGCGGCCTCAGGACAGACGGCCAGGATCACCTGTGGGGGAGACAACATTGGAAGTAAATATGTGCACTGGTACCAGCAGAAGCCAGCGCAGGCCCCTGTGCAGGTCATCTATGCTGATAGCAA…	TCCTATGAGCTGACTCAGCCACCCTCGGTGTCGGCGGCCTCAGGACAGACGGCCAGGATCACCTGTGGGGGAGACAACATTGGAAGTAAATATGTGCACTGGTACCAGCAGAAGCCAGCGCAGGCCCCTGTGCAGGTCATCTATGCTGATAGCAAACGGCCCTCAGGGATCCCTGAGCGATTCTCTGGCTCCAACTCAGGGAACACCGCCACCCTGACCATCAGCGGGGTCGAGGCCGGGGATGAGGCTGACTATTACTGTCAGGTGTGGGACAGTAGTAGTGATCATCATGTGTTGTTCGGACGAGGGACCCGGCTGACCGTCCTA
Plate_2_B_5	992	2009	322	519	IGKV1-43*01	IGKJ3-3*01	IGKC_01	QQHNSHPFT	CAACAGCATAATAGTCACCCATTCACT	GGTATCAACGCAGAGTACGGGGAGTCAGAGCCAGTCAGGACACAGCATGGACATGAGGATCCCCACTCAGTTCCTGGGGCTCCTGCTGCTCTGGCTCTCAGGTGCCAAATGTGACATCCAGATGACCCAGTCTCCATCTTCCTTATCTGCATCTGTAGGAGACAGAGTCACCATCACTTGTCGGGCTAGTCAGACCATTAGCAGTTATTTAGCCTGGTATCAGCAGAAACCAGGGAAAGTCCCTAAGCTCCTGATCTATGCTTCATCCAGTTTGGAAAGCGGGGTCCCATCTCGGTTCAGCGGCAGTGGATCTGGGACAGAATTCACTCTCACCATCAGCAGCCTGCAGCCTGAAGATTTTGCAACTTATTACTGTCAACAGCATAATAGTCACCCATT…	GACATCCAGATGACCCAGTCTCCATCTTCCTTATCTGCATCTGTAGGAGACAGAGTCACCATCACTTGTCGGGCTAGTCAGACCATTAGCAGTTATTTAGCCTGGTATCAGCAGAAACCAGGGAAAGTCCCTAAGCTCCTGATCTATGCTTCATCCAGTTTGGAAAGCGGGGTCCCATCTCGGTTCAGCGGCAGTGGATCTGGGACAGAATTCACTCTCACCATCAGCAGCCTGCAGCCTGAAGATTTTGCAACTTATTACTGTCAACAGCATAATAGTCACCCATTCACTTTCGGCCCCGGGACCAAACTGGATATCAAAC
Plate_2_B_6	965	95061	328	3505	IGLV8-111*02	IGLJ1-6*01	IGLC1_01	TFYVNSGYI	ACGTTCTACGTGAATAGTGGTTACATC	GTGGTATCAACGCAGAGTACGGGGAGCTGAGAAGCCTGAGAGCACTTGGCCTTCATAAGTGTCCCCACCATGGCCTGGATGATGCTTCTCCTCGGACTCCTTGCTTATGGCTCAGGAGTGGATTCTGAGACTGTGGTGACCCAGGAGCCATCGTTGTCAGTGTCCCCTGGAGGAACAGTCACACTCACCTGTGGCCTGAACTCTGGCTCAGTCCCCAGCAATAACTACCCCAGCTGGTACCAGCAGACCCCAGGCCAGGCTCCACGGATGCTCATCTACAACACAAACACTCGCCCTTCTGGGGTCCCTGATCGCTTCTTTGGCTCCATCCTTGGGAACAAAGCTGCCCTCACCATCACGGGGGCTCAGGCAAACGATGAATCTCTTTATTACTGTACG…	GAGACTGTGGTGACCCAGGAGCCATCGTTGTCAGTGTCCCCTGGAGGAACAGTCACACTCACCTGTGGCCTGAACTCTGGCTCAGTCCCCAGCAATAACTACCCCAGCTGGTACCAGCAGACCCCAGGCCAGGCTCCACGGATGCTCATCTACAACACAAACACTCGCCCTTCTGGGGTCCCTGATCGCTTCTTTGGCTCCATCCTTGGGAACAAAGCTGCCCTCACCATCACGGGGGCTCAGGCAAACGATGAATCTCTTTATTACTGTACGTTCTACGTGAATAGTGGTTACATCTTCGGTGGTGGGACCCGGCTCACCGTCCTAA
Plate_2_B_7	1031	6057	325	1680	IGKV1-12*01	IGKJ4-4*01	IGKC_01	QQYISYPALS	CAACAGTACATTAGTTATCCTGCGCTCTCT	GTGGTATCAACGCAGAGTACGGGGAAGACTTATTAATAGGCTGGTCACACTTCATGTAGGAGTCAGAACCACTCAGGACACAGCATGGACATGAGGGTCCCCGCTCAGCTCCTGGGGCTCCTGCTGCTCTGGCTCCCAGGTTCCAGATGTGACATCCAGATGACCCAGTCTCCATCTTCCTTGTCTGCTTCTGTGGGAGACAGAGTCACCCTCACTTGCCAAGCCAGTCAGAATATTGCCAACTGGTTAGCCTGGTATCAGCAGAAACCAGGAAAGGCCCCTGAGCTGTTGATCTATGGGACATCTAATTTACAAAGTGGGGTCCCATCAAGGTTCAGCGGCAGTGGCTCTGGGACAGAATTCACTCTCACCATCAGCAGCCTGCAGCCTGAGGATTTT…	GACATCCAGATGACCCAGTCTCCATCTTCCTTGTCTGCTTCTGTGGGAGACAGAGTCACCCTCACTTGCCAAGCCAGTCAGAATATTGCCAACTGGTTAGCCTGGTATCAGCAGAAACCAGGAAAGGCCCCTGAGCTGTTGATCTATGGGACATCTAATTTACAAAGTGGGGTCCCATCAAGGTTCAGCGGCAGTGGCTCTGGGACAGAATTCACTCTCACCATCAGCAGCCTGCAGCCTGAGGATTTTGCAACTTATTACTGTCAACAGTACATTAGTTATCCTGCGCTCTCTTTCGGCGGAGGGACCACGGTGGAGATCAAAC
Plate_2_B_8	1047	36198	324	1867	IGLV3-23*01	IGLJ2-5*01	IGLC2_01	QVWDSSSDHVL	CAGGTGTGGGACAGTAGTAGTGATCATGTCTTA	GTGGTATCAACGCAGAGTACGGGACAGATCTCCTCCAGCAGCAGCCGCTGACTCTGCTGATTTGCATCATGGGCCACTCTCTCCAGTAAGAGGATAAGAGAAGCCTGGAAGGCACCTGCCCTGTCTGGGTCTCAGGAGGCAGCATTGACGGTGCCTCAGCCATGGCCTGGACCCTTCTCCTCCTCGGCCTCCTCGCTCACTGCACAGCCTCAGCGACCTCCTATGAGCTGACTCAGCCACCCTCGGTGTCAGCGGCCTCAGGACAGACGGCCAGGATCACCTGTGGGGGAGACAACATTGGAAGTAAATATGTGCACTGGTACCAGCAGAAGCCAGCGCAGGCCCCTGTGCAGGTCATCTATGCTGATAGCAAACGGCCCTCAGGGATCCCTGAGCGAT…	TCCTATGAGCTGACTCAGCCACCCTCGGTGTCAGCGGCCTCAGGACAGACGGCCAGGATCACCTGTGGGGGAGACAACATTGGAAGTAAATATGTGCACTGGTACCAGCAGAAGCCAGCGCAGGCCCCTGTGCAGGTCATCTATGCTGATAGCAAACGGCCCTCAGGGATCCCTGAGCGATTCTCTGGCTCCAACTCAGGGAACACCGCCACCCTGACCATCAGCGGGGTCGAGGCCGGGGATGAGGCTGACTATTACTGTCAGGTGTGGGACAGTAGTAGTGATCATGTCTTATTCGGAGGAGGGACCCGGCTGACCGTCCTG
Plate_2_NKB_1	1017	40987	337	1882	IGKV2-65*01	IGKJ3-3*01	IGKC_01	VQAIAFPFT	GTGCAAGCTATAGCGTTTCCATTCACT	GGTATCAACGCAGAGTACGGGGAGGACTCCTCAGTTCACCTTCTCACAATGAGGCTCCCTGCTCAGTTCCTGGGGCTGCTGATGCTCTGGCTCCCTGGATCCAGTGGGGATATTGTGATGACCCAGACTCCACTCTCCCTGCCCATCACCCCTGGAGAGCCGGCCTCCATCTCCTGCAGGTCTAGTCAGAGCCTCCTGCATAGTAATGGAAACACCTATTTGCACTGGTACCTGCAGAAGCCAGGCCAGTCTCCGCAGCTCCTGATTTATGGGGGTTCCAACAGAGCCTCTGGAGTCCCAGACAGGTTCAGTGGCAGTGGGTCAGGCACTGATTTCACACTGAAAATCAGCAAGGTGGAGGCGGAGGATGTTGGGGTTTATTACTGCGTGCAAGCTATA…	GATATTGTGATGACCCAGACTCCACTCTCCCTGCCCATCACCCCTGGAGAGCCGGCCTCCATCTCCTGCAGGTCTAGTCAGAGCCTCCTGCATAGTAATGGAAACACCTATTTGCACTGGTACCTGCAGAAGCCAGGCCAGTCTCCGCAGCTCCTGATTTATGGGGGTTCCAACAGAGCCTCTGGAGTCCCAGACAGGTTCAGTGGCAGTGGGTCAGGCACTGATTTCACACTGAAAATCAGCAAGGTGGAGGCGGAGGATGTTGGGGTTTATTACTGCGTGCAAGCTATAGCGTTTCCATTCACTTTCGGCCCCGGGACCAAACTGGATATCAAAC
Plate_2_NKB_10	1011	50777	322	8843	IGKV1-12*01	IGKJ2-2*01	IGKC_01	QQYNSAPYS	CAACAGTATAACAGTGCGCCGTACAGT	GTGGTATCAACGCAGAGTACGGGGAGGAGTCAGACCCTGTCAGGACACAGCATGGACATGAGGGTCCCCGTTCAGCTCCTGTGGCTCCTTCTGCTCTGGCTCTCAGGTGCCAAATGTGACATCCAGATGACCCAGTCTCCTTCCTCCCTGTCTGCATCTGTGGGAGACAAAGTCACCATCACTTGCCAGGCAAGTCAGAGTATTAGCGCCTGGTTAGCCTGGTATCAGCAGAAACCAGGGAAAGCCCCTAAGCCCCTGATCTATAAGGCATCAAGTTTGGAAAGTGGGGTCCCCTCAAGGTTCAGCGGCAGTGGATCTGGGACAGATTTCACTCTCACCATCAGCAGTCTGCAGCCTGAAGATTTTGCAACTTATTACTGTCAACAGTATAACAGTGCG…	GACATCCAGATGACCCAGTCTCCTTCCTCCCTGTCTGCATCTGTGGGAGACAAAGTCACCATCACTTGCCAGGCAAGTCAGAGTATTAGCGCCTGGTTAGCCTGGTATCAGCAGAAACCAGGGAAAGCCCCTAAGCCCCTGATCTATAAGGCATCAAGTTTGGAAAGTGGGGTCCCCTCAAGGTTCAGCGGCAGTGGATCTGGGACAGATTTCACTCTCACCATCAGCAGTCTGCAGCCTGAAGATTTTGCAACTTATTACTGTCAACAGTATAACAGTGCGCCGTACAGTTTTGGCCAGGGGACCAAAGTAGAGATCAAAC
Plate_2_NKB_12	907	1866	330	562	IGLV2-29*01	IGLJ1-6*01	IGLC1_01	SSYAGSNTFI	AGCTCATATGCAGGCAGCAACACTTTCATC	GGTATCAACGCAGAGTACGGGGCTGGGGTCTCAGGAGGCAGCGCTCTCGGGACATCTCCACCATGGCCTGGGCTCTGCTCCTCCTCACCCTCCTCACTCAGGGCACAGGATCCTGGGCTCAGGCTGCCCTGACTCAGCCTCGCTCAGTGTCTGGGTCTCCTGGACAGTCGGTCACCATCTCCTGCACTGGAACCAGCAGTGACATCGGTGGTTATAACTATGTCTCCTGGTACCAACAGCATCCAGGCACAGCCCCCAAACTCATGATTTATGAGGTCAGTAAGCGGCCCTCAGGGGTCTCTGATCGCTTCTCTGGCTCCAAGTCTGGCAACACGGCCTCCCTGACCATCTCTGGGCTCCAGGCTGAGGACGAGGCTGATTATTACTGCAGCTCATATG…	CAGGCTGCCCTGACTCAGCCTCGCTCAGTGTCTGGGTCTCCTGGACAGTCGGTCACCATCTCCTGCACTGGAACCAGCAGTGACATCGGTGGTTATAACTATGTCTCCTGGTACCAACAGCATCCAGGCACAGCCCCCAAACTCATGATTTATGAGGTCAGTAAGCGGCCCTCAGGGGTCTCTGATCGCTTCTCTGGCTCCAAGTCTGGCAACACGGCCTCCCTGACCATCTCTGGGCTCCAGGCTGAGGACGAGGCTGATTATTACTGCAGCTCATATGCAGGCAGCAACACTTTCATCTTCGGTGCTGGGACCCGGCTCACCGTCCTA
Plate_2_NKB_13	991	61469	330	2618	IGLV7-64*01	IGLJ2-7*01	IGLC2_01	MLIYSGAQRA	ATGTTGATCTATAGTGGTGCTCAGCGGGCA	GGTATCAACGCAGAGTACGGGGAGGAGATAAAGAGCCATCAGAATCCAGCCCCAGCTCTGGAGCCAGAGATCCCTTCCAATACCAGCACCATGGCCTGGACTCTGCTCCTCCTCCAGTTCCTCCTCAGCTGCTGCCCAGGGTCCAATTCTCAGGCTGTAGTGACTCAGGAGCCCGCACTGACTGTGTCCCCGGGAGGGACAGTCACTCTCACCTGTGGCTCCAGCACTGGAGCAGTCACCAGTGGTCACTATCCACACTGGTTCCAACAGAAGCCTGGACAAGCCCCCAGGGCACTAATTTACAATACAAACACCAAGCACTCCTGGACCCCTGCCCGGTTCTCAGGCTCCCTCGCTGGGGGCAAAGCTGCCCTGACACTGTCAGACGCACAGTCCGAG…	CAGGCTGTAGTGACTCAGGAGCCCGCACTGACTGTGTCCCCGGGAGGGACAGTCACTCTCACCTGTGGCTCCAGCACTGGAGCAGTCACCAGTGGTCACTATCCACACTGGTTCCAACAGAAGCCTGGACAAGCCCCCAGGGCACTAATTTACAATACAAACACCAAGCACTCCTGGACCCCTGCCCGGTTCTCAGGCTCCCTCGCTGGGGGCAAAGCTGCCCTGACACTGTCAGACGCACAGTCCGAGGACGAGGCTGACTATTATTGTATGTTGATCTATAGTGGTGCTCAGCGGGCATTCGGCGGAGGGACCCGACTGACCGTCCTA
Plate_2_NKB_14	1024	40301	337	5578	IGKV2-75*01	IGKJ4-4*01	IGKC_01	MQNLQTPPT	ATGCAAAATCTACAAACTCCTCCCACT	GGTATCAACGCAGAGTACGGGGACAGATCAGAACTGCTCAGTTCACCTTCTCAAGATGAGGTTCCCTGCTCAGTTCTTGGGGCTGTTAATGCTCTGGGTACCTGGATCCAGTGGGGATATTGTGATGACTCAGACTCCACCCTCCCTGCCCGTCACCCCTGGAGAGCCGGCCTCCATCTCCTGCAGGTCTAGTCAGAGCCTCCTCCATACTGATGGAAGAACTTATTTGTATTGGTTCCTGCAGAAGCCAGGGCAGCCTCCACGGCTCCTAATTTATAGAGTTTCCAACCGGTTCTCTGGGGTGCCAGACAGGTTCAGTGGCAGTGGATCAGGCACAGATTTCACACTGAAAATCAGCCGGGTGGAGGCTGAGGATGTTGGGGTTTATTACTGCATGCA…	GATATTGTGATGACTCAGACTCCACCCTCCCTGCCCGTCACCCCTGGAGAGCCGGCCTCCATCTCCTGCAGGTCTAGTCAGAGCCTCCTCCATACTGATGGAAGAACTTATTTGTATTGGTTCCTGCAGAAGCCAGGGCAGCCTCCACGGCTCCTAATTTATAGAGTTTCCAACCGGTTCTCTGGGGTGCCAGACAGGTTCAGTGGCAGTGGATCAGGCACAGATTTCACACTGAAAATCAGCCGGGTGGAGGCTGAGGATGTTGGGGTTTATTACTGCATGCAAAATCTACAAACTCCTCCCACTTTCGGCGGAGGGACCAAGGTGGAGATCAAAC
Plate_2_NKB_15	960	34414	348	1908	IGLV5-65*01	IGLJ2-5*01	IGLC2_01	AIWHSNAYGL	GCCATATGGCACAGCAACGCTTATGGCTTA	GGTATCAACGCAGAGTACGGGGACTGCAGGGAAAGAGGCTGTGTCCACCATGGCCTGGACTCCTCTCCTCCTCCTGCTCCTCTCTCACTGCACAGGTTCCCTCTCCCAGCCTGTGCTGACCCAGCCAACCTCCCTCTCAGCATCTCCGGGAGCATCAGCCAGACTCAGCTGCACCTTGAGCAGTGGCATCAATGTTGGTAGTTATAGCATATTCTGGTACCAGCAGAAGCCAGGGAGTCCTCCCCGGTACCTTCTGTACTACTACTCAGACTCAACTAAGCACCAGGGCTCTGGAGTCCCCAGCCGCTTCTCTGGATCCAAAGATGCTTCAGCCAATGCAGGGCTTTTACTGATCTCTGGGCTCCAGTCTGAAGATGAGGCTGACTATTACTGTGCCAT…	CAGCCTGTGCTGACCCAGCCAACCTCCCTCTCAGCATCTCCGGGAGCATCAGCCAGACTCAGCTGCACCTTGAGCAGTGGCATCAATGTTGGTAGTTATAGCATATTCTGGTACCAGCAGAAGCCAGGGAGTCCTCCCCGGTACCTTCTGTACTACTACTCAGACTCAACTAAGCACCAGGGCTCTGGAGTCCCCAGCCGCTTCTCTGGATCCAAAGATGCTTCAGCCAATGCAGGGCTTTTACTGATCTCTGGGCTCCAGTCTGAAGATGAGGCTGACTATTACTGTGCCATATGGCACAGCAACGCTTATGGCTTATTCGGAGGGGGGACCCGGCTGACCGTCCTA
Plate_2_NKB_16	1025	51632	322	4685	IGKV3-15*01	IGKJ1-1*01	IGKC_01	QQYSNWPRT	CAGCAATATAGTAACTGGCCTCGGACG	GTGGTATCAACGCAGAGTACGGGGGAGGAGCTGCTCAGTTAGGACCCAGAGGGAACCATGGAAGCCCCAGCACAGCTTCTCTTCCTCCTGCTACTCTGGCTCCCAGATACCACTGGAGAAATTGTGATGACGCAGTCCCCAGCCACCCTGTCTTTGTCTCCAGGAGAAAGAGCCACCCTCTCCTGCAGGACCAGTCAGAGTGTTAACAGCTACGTGGCCTGGTACCAGCAGAATCCTGAGCAGGCTCCCAGGCTCCTCATCTATGGTGCATCCAACAGGGCCACTGGCATCCCAGATAGGTTCAGTGGCGGTGGGTCTGGGACAGACTTCACTCTCACCATCAGCAGCCTGGAGCCTGAAGATTTTGCAGTTTATTACTGTCAGCAATATAGTAACTGG…	GAAATTGTGATGACGCAGTCCCCAGCCACCCTGTCTTTGTCTCCAGGAGAAAGAGCCACCCTCTCCTGCAGGACCAGTCAGAGTGTTAACAGCTACGTGGCCTGGTACCAGCAGAATCCTGAGCAGGCTCCCAGGCTCCTCATCTATGGTGCATCCAACAGGGCCACTGGCATCCCAGATAGGTTCAGTGGCGGTGGGTCTGGGACAGACTTCACTCTCACCATCAGCAGCCTGGAGCCTGAAGATTTTGCAGTTTATTACTGTCAGCAATATAGTAACTGGCCTCGGACGTTCGGCCAAGGGACCAAGGTGGAAATCAAAC
Plate_2_NKB_17	1008	10293	322	1998	IGKV1-44*02	IGKJ2-2*01	IGKC_01	LQYNSNPYS	CTACAGTATAATAGTAACCCGTACAGT	GTGGTATCAACGCAGAGTACGGGGGTAGAAGTCAGAACCACTCAGGACACAGCATGGACATGAGGGTCCCCGCTCAGCTCCTGGGGCTCCTTCTGCTCTGGCTCCCAGGTGCCAGATGTGACATCCAGATGACCCAGTCTCCATCTTCCCTGTCTGCATCTGTAGGAGACAGAGTCACCATCACTTGCAGGGCAAGTCAGGGCATTAGCACTTATTTAAATTGGTATCAGCAGAAACCAGGAAAAGCTCCTAAGCGCCTGATCTATGCTGCATCCAGTTTGGAAAGTGGGGTCCCATCAAGGTTCAGCGGCAGTGGATCTGGGACAGATTTCACTCTCACCATCAGCAGCCTGCAGCCTGAAGATTTTGCAACTTATTACTGTCTACAGTATAATAGTA…	GACATCCAGATGACCCAGTCTCCATCTTCCCTGTCTGCATCTGTAGGAGACAGAGTCACCATCACTTGCAGGGCAAGTCAGGGCATTAGCACTTATTTAAATTGGTATCAGCAGAAACCAGGAAAAGCTCCTAAGCGCCTGATCTATGCTGCATCCAGTTTGGAAAGTGGGGTCCCATCAAGGTTCAGCGGCAGTGGATCTGGGACAGATTTCACTCTCACCATCAGCAGCCTGCAGCCTGAAGATTTTGCAACTTATTACTGTCTACAGTATAATAGTAACCCGTACAGTTTTGGCCAGGGGACCAAAGTGGAGATCAAAC
Plate_2_NKB_18	943	93787	330	2877	IGLV2-33*02	IGLJ1-6*01	IGLC1_01	CSYRSGSTFI	TGCTCATATAGGAGTGGAAGCACTTTCATC	GGGGCTGGGGTCTCAGGAGGCAGCGCTCTCGGGACGTCTCCACCATGGCCTGGGCTCTGCTCCTCCTCACCCTCCTCACTCAGGGCACAGGATCCTGGGCTCAGTCTGCCCTGACTCAGCCTCCCTCAGTGTCCAAGTCTCTTGGACAGTCGGTCACCATCTCCTGCACTGGAACCAGCAGTGACATTGGTGGTTATAATGGCGTCTCCTGGTACCAGCAACACTCAGGGACAGCCCCCAGACTCCTGATTTATGATGTCAGTAAGCGGCCCTCAGGGGTCTCTGATCGCTTCTCTGGCTCCAAGTCTGGCAACACGGCCTCCCTGACCATCTCTGGGCTCCAGGCTGAGGACGAGGCTGATTATTACTGCTGCTCATATAGGAGTGGAAGCACTTTCA…	CAGTCTGCCCTGACTCAGCCTCCCTCAGTGTCCAAGTCTCTTGGACAGTCGGTCACCATCTCCTGCACTGGAACCAGCAGTGACATTGGTGGTTATAATGGCGTCTCCTGGTACCAGCAACACTCAGGGACAGCCCCCAGACTCCTGATTTATGATGTCAGTAAGCGGCCCTCAGGGGTCTCTGATCGCTTCTCTGGCTCCAAGTCTGGCAACACGGCCTCCCTGACCATCTCTGGGCTCCAGGCTGAGGACGAGGCTGATTATTACTGCTGCTCATATAGGAGTGGAAGCACTTTCATCTTCGGTGCTGGGACCCGGCTCACCGTCCTA
Plate_2_NKB_19	994	47262	322	9414	IGKV3-15*01	IGKJ1-1*01	IGKC_01	QQYSNWPRT	CAGCAGTATAGTAACTGGCCTCGGACG	GGGGAGGAGCTGCTCAGTTAGGACCCAGAGGGAACCATGGAAGCCCCAGCACAGCTTCTCTTCCTCCTGCTACTCTGGCTCCCAGATACCACTGGAGAAATTGTGATGACGCAGTCCCCAGCCACCCTGTCTTTGTCTCCAGGAGAAAGAGCCACCCTCTCCTGCAGGACCAGTCAGAGTGTTAGCAGCTACGTAGCCTGGTACCAGCAGAAACCTGAGCAGGCTCCCAGGCTCCTCATCTATGGTGCATCCAGCAGGGCCACTGGCATCCCAGACAGGTTCAGTGGCGGTGGGTCTGGGACAGACTTCACTCTCACCATCAGCAGCCTGGAGCCTGAAGATTTTGCAGTTTATTATTGTCAGCAGTATAGTAACTGGCCTCGGACGTTCGGCCAAGGG…	GAAATTGTGATGACGCAGTCCCCAGCCACCCTGTCTTTGTCTCCAGGAGAAAGAGCCACCCTCTCCTGCAGGACCAGTCAGAGTGTTAGCAGCTACGTAGCCTGGTACCAGCAGAAACCTGAGCAGGCTCCCAGGCTCCTCATCTATGGTGCATCCAGCAGGGCCACTGGCATCCCAGACAGGTTCAGTGGCGGTGGGTCTGGGACAGACTTCACTCTCACCATCAGCAGCCTGGAGCCTGAAGATTTTGCAGTTTATTATTGTCAGCAGTATAGTAACTGGCCTCGGACGTTCGGCCAAGGGACCAAGGTGGAAATCAAAC
Plate_2_NKB_2	1004	86546	333	1720	IGLV1-71*01	IGLJ1-6*01	IGLC1_01	LSYDSSLSAHYI	CTGTCCTATGACAGCAGCCTGAGTGCTCATTACATC	TCTGCGTTGTGGTATCAACGCAGAGTACGGGGGAAGCTCTGCTTCAGCTGTGGGCACAGGAGGCAGCACTCAGGACAGTCTCCAGCATGGCCTCGTCTCCTCTCCTCCTCACCCTTCTCATTCACTGCACAGGGTCCTGGGCCCAGTCTGTGCTGACACAGCCACCCTCAGTGTCTGGGGCCCCAGGGCAGAGGGTCACCATCTCGTGCACTGGGAGCAGCTCCAACATTGGAGGTTATTATGTATCCTGGTACCAGCAGCTCCCAGGAACGACCCCCAAACTCCTCATCTATCAAGATAATAAGCGACCCTCAGGGGTTTCTGACCGATTCTCTGGCTCCAAGTCTGGTACCTCAGCCTCCCTGACCATCACTGGGCTCCAGACTGAGGATGAGGCTG…	CAGTCTGTGCTGACACAGCCACCCTCAGTGTCTGGGGCCCCAGGGCAGAGGGTCACCATCTCGTGCACTGGGAGCAGCTCCAACATTGGAGGTTATTATGTATCCTGGTACCAGCAGCTCCCAGGAACGACCCCCAAACTCCTCATCTATCAAGATAATAAGCGACCCTCAGGGGTTTCTGACCGATTCTCTGGCTCCAAGTCTGGTACCTCAGCCTCCCTGACCATCACTGGGCTCCAGACTGAGGATGAGGCTGATTATTACTGCCTGTCCTATGACAGCAGCCTGAGTGCTCATTACATCTTCGGTGCTGGGACCCGGCTCACCGTCCTA
Plate_2_NKB_20	1776	6766	322	2114	IGKV1-12*01	IGKJ2-2*01	IGKC_01	QQYNSAPYS	CAACAGTATAACAGTGCGCCCTACAGT	CGGGAGGCAGAGGTTGCAGTGAGCTGAGGTCGTGCCACTGCACTCCAGCCTGGGCGAGAGTGCAAGACTCTGTCTCAAAAATAAAAATAAAAATAAAAACCTATTCAATAAGCAATGAAGGGATCGTCAATCAAAGAAGGCAAAAATAATTAGATCCTTATCCCAAACACGGGAGGGAAATTTAATCAAGGTGCAGATGGGTATAAAGACCTAAATGTGAAAGATAAAGCTTTAAAACTTAGACAAACAAGAATTCTAGGAGACTTTCTTAAACACAACACACACACACACAAAATAAGATAATTTCTACTAAGTTGAAATTAACTATTTCTATTTATCAAAGACACCACAAATCACAAATTTGGAGAAGACATTTGCAACACACTTACGAAGCAGATC…	GACATCCAGATGACCCAGTCTCCTTCCTCCCTGTCTGCATCTGTGGGAGACAAAGTCACCCTCACTTGCCAGGCAAGTCAGAGTATTAGCAGCTGGTTAGCCTGGTATCAGCAGAAACCAGGGAAAGCCCCTAAGCCCCTGATCTATAAGGCATCCAGTTTGGAAAGTGGGGTCCCCTCAAGGTTCAGCGGCAGTGGATCTGGGACAGATTTCACTCTCACCATCAGCAGCCTGCAGCCTGAAGATTTTGCAACTTATTACTGTCAACAGTATAACAGTGCGCCCTACAGTTTTGGCCAGGGGACCAAAGTGGAGATCAAAC
Plate_2_NKB_21	612	17803	322	10210	IGKV1-64*01	IGKJ2-2*01	IGKC_01	QHNYGTPYS	CAGCATAATTATGGTACCCCGTACAGT	CTCCCTCACTCACCCTACTCCAGCCACAGGAACTTTGACTGGAATACTCTCCTCCCTACAGGGCTGCGTCACTAGCTCCCCCGTACTCTGCGTTGTGGTATCAACGCAGAGTACGGGAGTCTCAGTCAGGACACAGCATGGACATGAGGGCCTCTGCTCAGCTCCTAGGGCTCCTGCTGCTCTGGCTCCCAGGCGCCAGATGTGACATCCAGATGACCCAGTCTCCATCCTCCCTGTCTGCATCTGTAGGAGACAGAGTCACCATCACTTGCCGGGCAAGTGAGAACGTTAACAACTATTTAAATTGGTATCAGCAGAAACCAGGGAAAGCCCCTAAGCTCCTGATCTATAAGGCATCCACTTTGCAAAGTGGGGTCCCATCAAGGTTCAGCGGCAGTG…	GACATCCAGATGACCCAGTCTCCATCCTCCCTGTCTGCATCTGTAGGAGACAGAGTCACCATCACTTGCCGGGCAAGTGAGAACGTTAACAACTATTTAAATTGGTATCAGCAGAAACCAGGGAAAGCCCCTAAGCTCCTGATCTATAAGGCATCCACTTTGCAAAGTGGGGTCCCATCAAGGTTCAGCGGCAGTGGATCTGGGACAGATTACACTTTCACCATCAGCAGCCTGCAGTCTGAAGATGTTGCAACTTATTACTGTCAGCATAATTATGGTACCCCGTACAGTTTTGGCCAGGGGACCAAAGTGGAGATCAAAC
Plate_2_NKB_24	985	5948	322	1920	IGKV1-12*01	IGKJ4-4*01	IGKC_01	QQGYNTPLT	CAACAGGGTTACAATACCCCGCTCACT	GGTATCAACGCAGAGTACGGGGAGGAGTCAGACCCAGTCAGGACACAGCATGGACATGAGGGTCCCCGCTCAGTTCCTGGGGCTCCTGCTGCTCTGGCTCCCAGGTGCCAGATGTGACATCCAGATGACCCAGTCTCCATCGTCCCTGTCTGCATCTGTAGGAGACAAAGTCACCATCACTTGCCGAGCCAGTCAGGGTATTAGCAGCTGGTTAGCCTGGTATCAGCAGAAACCAGGGAAAGCCCCTAAGCTCCTGATCTATAAGGCGTCCAGTTTGGCAAGTGGGGTCCCATCAAGGTTCAGCGGCAGTGGATCTGGGACGGATTACACTCTCACCATCAGCAGCCTGCAGCCTGAAGATTTTGCAACTTATTATTGTCAACAGGGTTACAATACCCC…	GACATCCAGATGACCCAGTCTCCATCGTCCCTGTCTGCATCTGTAGGAGACAAAGTCACCATCACTTGCCGAGCCAGTCAGGGTATTAGCAGCTGGTTAGCCTGGTATCAGCAGAAACCAGGGAAAGCCCCTAAGCTCCTGATCTATAAGGCGTCCAGTTTGGCAAGTGGGGTCCCATCAAGGTTCAGCGGCAGTGGATCTGGGACGGATTACACTCTCACCATCAGCAGCCTGCAGCCTGAAGATTTTGCAACTTATTATTGTCAACAGGGTTACAATACCCCGCTCACTTTCGGCGGAGGGACCAAGGTGGAGATCAAAC
Plate_2_NKB_25	1050	116257	340	8974	IGKV4-1*01	IGKJ3-3*01	IGKC_01	QQYYSPPFT	CAGCAGTATTATAGCCCTCCCTTCACT	GTGGTATCAACGCAGAGTACGGGGGAGCTACAACAGGCAGGCAGGGGCAGCAAGATGGTGTCACAGACCCAAGTCTTCATTTCCCTGTTGCTCTGGATCTCTGGTGCCTGTGGGGACATTGTGATGACCCAGTCTCCAGACTCCCTGGGTGTGTCTCTGGGAGAGAGGGTCACCATCAACTGCAAGTCCACCCAGAGTCTTTTATACAGCTCCAACAATAAGAACTACTTAGCCTGGTACCAGCAGAAACCAGGACAGGCTCCTGAGTTGCTCATTTACTGGGCATCTACCCGGGAATCCGGGGTCCCTGCCCGATTCAGTGGCAGTGGATCTGGGACAGATTTCACTCTCACCATCCGTGGCCTGCAGGCTGAGGATGTGGCTGTGTATTATTGTCAG…	GACATTGTGATGACCCAGTCTCCAGACTCCCTGGGTGTGTCTCTGGGAGAGAGGGTCACCATCAACTGCAAGTCCACCCAGAGTCTTTTATACAGCTCCAACAATAAGAACTACTTAGCCTGGTACCAGCAGAAACCAGGACAGGCTCCTGAGTTGCTCATTTACTGGGCATCTACCCGGGAATCCGGGGTCCCTGCCCGATTCAGTGGCAGTGGATCTGGGACAGATTTCACTCTCACCATCCGTGGCCTGCAGGCTGAGGATGTGGCTGTGTATTATTGTCAGCAGTATTATAGCCCTCCCTTCACTTTCGGCCCCGGGACCAAGCTGGATTTCAAAC
Plate_2_NKB_26	783	11053	322	4062	IGKV1-50*01	IGKJ4-4*01	IGKC_01	QQHNSYPLT	CAACAGCATAATAGTTACCCGCTCACT	CAACTGCAGTCAGTGCTACTGCGAACGTGGTTTCACGGACAGTACATATTCTACATCCCCGTACTCTGCGGTATCAACGCAGAGTACGGGAGGAGTCAGAACCACTCAGGACACAGCATGGACATGAGGGTCCCCGCTCAGCTCCTGGGGCTCCTGCTGCTCTGGCTCCCAGGTGCCAGATGTGACATCCAGATGACCCAGTCTCCATCCTCCCTGTCTGCATCTGTAGGAGACACAGTCACCATCACTTGTCGGGCAAGTCAGGGCATTAGCAATTATTTAGCCTGGTATCAGCAGAAACCAGGGAAAGCCCCGAAGCCCCTGATCTATTACGCATCCAATTTGGAAAGTGGGGTCCCATCAAGGTTCAGCGGCAGTGGATCTGGGACAGATTTCACT…	GACATCCAGATGACCCAGTCTCCATCCTCCCTGTCTGCATCTGTAGGAGACACAGTCACCATCACTTGTCGGGCAAGTCAGGGCATTAGCAATTATTTAGCCTGGTATCAGCAGAAACCAGGGAAAGCCCCGAAGCCCCTGATCTATTACGCATCCAATTTGGAAAGTGGGGTCCCATCAAGGTTCAGCGGCAGTGGATCTGGGACAGATTTCACTCTCACCATCAGCAGCCTGCAGCCTGAAGATTTTGCAACTTATTACTGTCAACAGCATAATAGTTACCCGCTCACTTTCGGCGGAGGGACCAAGGTGGAGATCAAAC
Plate_2_NKB_27	961	65296	330	4824	IGLV2-18*01	IGLJ2-5*01	IGLC2_01	SSYAGSNTFL	AGCTCATATGCAGGCAGCAACACTTTCTTA	GACAGGTATCAACGCAGAGTACGGGGGCTGGGATCTCAGGAGGCAGCGCTCTCAGGACTTCTCCACCATGGTCTGGGCTCTGCTCCTCCTCACCCTCCTCACTCAGGGCACAGGATCCTGGGCTCAGGCTGCCCCGACTCAGCCTCCCTCTGTGTCCGGGTCTCCTGGACAGTCGGTCACCATCTCCTGCACTGGAACCAGCAGTGATATTGGGTATTATAATGCTGTGTCTTGGTACCAACAGCATCCAGGCAAAGCCCCCAAACTCATGATTTATGAGGTCAGTAAGCGGCCCTCAGGGGTCTCTGATCGCTTCTCTGGCTCCAAGTCTGGCAACACGGCCTCCCTGACCATCTCTGGGCTCCAGGCTGAGGATGAGGCTGATTATTACTGCAGCTC…	CAGGCTGCCCCGACTCAGCCTCCCTCTGTGTCCGGGTCTCCTGGACAGTCGGTCACCATCTCCTGCACTGGAACCAGCAGTGATATTGGGTATTATAATGCTGTGTCTTGGTACCAACAGCATCCAGGCAAAGCCCCCAAACTCATGATTTATGAGGTCAGTAAGCGGCCCTCAGGGGTCTCTGATCGCTTCTCTGGCTCCAAGTCTGGCAACACGGCCTCCCTGACCATCTCTGGGCTCCAGGCTGAGGATGAGGCTGATTATTACTGCAGCTCATATGCAGGCAGCAACACTTTCTTATTCGGAGGAGGGACCCGGCTGACCGTCCTA
Plate_2_NKB_28	1632	53588	319	4114	IGKV1-63*02	IGKJ2-2*01	-	QHGYGIHS	CAGCATGGTTATGGTATCCACAGT	GTGGTATCAACGCAGAGTACGGGGAGTCAGTCCCAGTCAGGACACAGCATGGACATGAGGGCCCCCACTCAGCTCCTGGGGTTCCTGCTGCTCTGGCTCCCAGGTGCCAGATGTGACATCCAGATGACCCAGTCTCCATCCTCCCTGTCTGCATCTGTAGGAGACAGAGTCACCATCACTTGCCAGGCGAGTCAGGGCATTAGCAATAATTTAGCCTGGTATCAGCAGAAACCGGGGAAAGCCCCTAAGCTCCTGATCTATAAGGCATCCACTTTGCAAAGTGGGGTCCCATCAAGGTTCAGTGGCAGTGGATCTGGGACAGATTTCACTCTCACCATCAGCAGCCTGCAGCCTGAAGATTTTGCAACTTATTACTGTCAGCATGGTTATGGTATCCAC…	GACATCCAGATGACCCAGTCTCCATCCTCCCTGTCTGCATCTGTAGGAGACAGAGTCACCATCACTTGCCAGGCGAGTCAGGGCATTAGCAATAATTTAGCCTGGTATCAGCAGAAACCGGGGAAAGCCCCTAAGCTCCTGATCTATAAGGCATCCACTTTGCAAAGTGGGGTCCCATCAAGGTTCAGTGGCAGTGGATCTGGGACAGATTTCACTCTCACCATCAGCAGCCTGCAGCCTGAAGATTTTGCAACTTATTACTGTCAGCATGGTTATGGTATCCACAGTTTTGGCCAGGGGACCAAAGTGGAGATCAAAC
Plate_2_NKB_3	969	82798	327	3248	IGLV1-71*02	IGLJ3-4*01	IGLC2_01	QSYDSSLSVL	CAGTCCTATGACAGCAGCCTGAGTGTGTTA	GTGGTATCAACGCAGAGTACGGGGAGCTCTGCTTCATCTGTGGGCACAGGAGGCAGCACTCAGGACAGTCTCCAGCATGGCCTGGTCTCCTCTCCTCCTCACCCTTCTCATTCACTGCACAGGGTCCTGGGCCCAGTCTGTGCTGACACAGCCGCCCTCAGTGTCTGGGGCCCCAGGGCAGAGGGTCACCATCTCCTGCACTGGGAGCAGCTCCAACATTGGAGGTTATTATGTATACTGGTACCAGCAGCTCCCAGGAACGGCCCCCAAACTCCTCATCTATGACAATAATAAGCGACCCTCAGGGGTTTCTGACCGATTCTCTGGCTCCAAGTCTGGTACCTCAGCCTCCCTGACCATCACTGGGCTCCAGACTGAGGATGAGGCTGATTATTACTG…	CAGTCTGTGCTGACACAGCCGCCCTCAGTGTCTGGGGCCCCAGGGCAGAGGGTCACCATCTCCTGCACTGGGAGCAGCTCCAACATTGGAGGTTATTATGTATACTGGTACCAGCAGCTCCCAGGAACGGCCCCCAAACTCCTCATCTATGACAATAATAAGCGACCCTCAGGGGTTTCTGACCGATTCTCTGGCTCCAAGTCTGGTACCTCAGCCTCCCTGACCATCACTGGGCTCCAGACTGAGGATGAGGCTGATTATTACTGCCAGTCCTATGACAGCAGCCTGAGTGTGTTATTCGGAGGAGGGACCCGGCTGACCGTCCTA
Plate_2_NKB_31	958	48249	330	2853	IGLV8-111*01	IGLJ6-1*01	IGLC6_01	MLYIGSGICV	ATGCTCTACATAGGTAGTGGCATTTGTGTG	GTGGTATCAACGCAGAGTACGGGGAGCTGAGAAGCCTGAGAGCACTTGGCCTTCATAAGTGTCCCCACCATGGCCTGGATGATGCTTCTCCTCGGACTCCTTGCTTATGGCTCAGGAGTGGATTCTGAGACTGTGGTGACCCAGGAGCCATCGTTGTCAGTGTCCCCTGGAGGAACAGTCACACTCACCTGTGGCCTGAGCTCTGGCTCAGTCTCTACCAGTAACTACCCCAGCTGGTCCCAGCAGACCCCAGGCCAGTCTCCACGCCCCCTCATCTACAACACAAACACTCGCCCTTCTGGGGTCCCTGATCGCTTCTCTGGCTCCATCCTTGGGAACAAAGCTGCCCTCACCATCACGGGGGCTCAGGCAGACGATGAATCTGATTATTACTGTATG…	GAGACTGTGGTGACCCAGGAGCCATCGTTGTCAGTGTCCCCTGGAGGAACAGTCACACTCACCTGTGGCCTGAGCTCTGGCTCAGTCTCTACCAGTAACTACCCCAGCTGGTCCCAGCAGACCCCAGGCCAGTCTCCACGCCCCCTCATCTACAACACAAACACTCGCCCTTCTGGGGTCCCTGATCGCTTCTCTGGCTCCATCCTTGGGAACAAAGCTGCCCTCACCATCACGGGGGCTCAGGCAGACGATGAATCTGATTATTACTGTATGCTCTACATAGGTAGTGGCATTTGTGTGTTCGGAAGTGGCACCAAGTTGACCGTCCTC
Plate_2_NKB_32	947	46976	324	4226	IGLV3-25*01	IGLJ2-5*01	IGLC2_01	GSWDSSGAHGL	GGCTCCTGGGACAGCAGTGGTGCCCATGGCTTA	GTGGTATCAACGCAGAGTACGGGGGTGGGCTCAGAAGCAGAGCTCGGGGGTGTCTCCACCATGGCCTGGACTCCTCTCTGGCTCACCCTCCTCAGTCTTTGCACAGGTTCTGTGGTCTCTTCTGAATTGACTCAGGACCCTGCAGTGTCTGTGGCCTTGGGCCAGACAGTCAGGATCTCCTGCCAAGGAGACGGCCTCAGAGGTTATTACGCAAGCTGGTACCAACAGAGGCCAGGCCAGGCCCCTGTACTGCTCGTCTATGGTAACAACAACCGGCCCTCAGGGATCCCAGAACGATTCTCTGTCTCCAGTTCAGGAAACACAGCTTCCTTGACCATCACTGGGACTCAGGTGGAAGATGAGGCTGACTATTACTGTGGCTCCTGGGACAGCAGTGGT…	TCTTCTGAATTGACTCAGGACCCTGCAGTGTCTGTGGCCTTGGGCCAGACAGTCAGGATCTCCTGCCAAGGAGACGGCCTCAGAGGTTATTACGCAAGCTGGTACCAACAGAGGCCAGGCCAGGCCCCTGTACTGCTCGTCTATGGTAACAACAACCGGCCCTCAGGGATCCCAGAACGATTCTCTGTCTCCAGTTCAGGAAACACAGCTTCCTTGACCATCACTGGGACTCAGGTGGAAGATGAGGCTGACTATTACTGTGGCTCCTGGGACAGCAGTGGTGCCCATGGCTTATTCGGAGGAGGGACCCGACTGACCGTCCTA
Plate_2_NKB_33	951	81007	337	6823	IGKV2-71*02	IGKJ4-4*01	IGKC_01	GQGTHWPLT	GGGCAAGGTACACACTGGCCTCTCACC	GGATCCAGTGGGGATGTGGTAATGACTCAGTCTCCACTCTCCCTGCCCATCACCCCTGGACAGCCGGCCTCCATCTCCTGCAGGTCTAGTCAAAGCCTTGTACACAGTGATGGAAACACCTACTTGAGTTGGTATAAGCAGAAGCCAGGCCAACCTCCAAGGCTCCTTATTTATAAGGTTTCTAACCGGGACTCTGGGGTCCCAGACAGATTCAGCGGCAGTGGGGCAGGGACAGATTTCACTCTGAAAATCAGCAGAGTGGAGGCTGAGGATGTTGGGGTTTATTACTGCGGGCAAGGTACACACTGGCCTCTCACCTTCGGCGGAGGGACCAAGGTGGAGATCAAACGAGCTGTGGCTGCACCATCTGTCTTCATCTTCCCGCCATCTGAGGATCAG…	GATGTGGTAATGACTCAGTCTCCACTCTCCCTGCCCATCACCCCTGGACAGCCGGCCTCCATCTCCTGCAGGTCTAGTCAAAGCCTTGTACACAGTGATGGAAACACCTACTTGAGTTGGTATAAGCAGAAGCCAGGCCAACCTCCAAGGCTCCTTATTTATAAGGTTTCTAACCGGGACTCTGGGGTCCCAGACAGATTCAGCGGCAGTGGGGCAGGGACAGATTTCACTCTGAAAATCAGCAGAGTGGAGGCTGAGGATGTTGGGGTTTATTACTGCGGGCAAGGTACACACTGGCCTCTCACCTTCGGCGGAGGGACCAAGGTGGAGATCAAAC
Plate_2_NKB_34	1018	86988	319	5640	IGKV3-7*01	IGKJ1-1*01	IGKC_01	YQYYSGWT	TATCAGTATTACAGCGGGTGGACG	GTGGTATCAACGCAGAGTACGGGGAGCTGCTAGGTTAGTACCCAGAGGGAACCATGGAAGCCCCAGCTCGGCTTCTCTGCCTTCTGCTACTCTGGCTCCCAGGTACCACCGGACAAGTTATATTGACACAGTCTCCAGCCACCCTGTCTTTGTCTCCAGGGGAAAGAGCCACTCTCTCCTGCAGGGCCAGTCAGAGTGTTAGCAGCTACTTAGCCTGGTACCAGCAGAAACCTGGGCAGGCTCCCAGGCTCCTCATCCACAGTGCGTCCAGCAGGGCCACTGGCATCCCAGACAGGTTCAGTGGCAGCGGGTCTGGGACAGAGTTCACCCTCACCATCAGCAGCCTGGAGCCTGAAGATGTTGGAGTTTATCACTGCTATCAGTATTACAGCGGGTGGA…	CAAGTTATATTGACACAGTCTCCAGCCACCCTGTCTTTGTCTCCAGGGGAAAGAGCCACTCTCTCCTGCAGGGCCAGTCAGAGTGTTAGCAGCTACTTAGCCTGGTACCAGCAGAAACCTGGGCAGGCTCCCAGGCTCCTCATCCACAGTGCGTCCAGCAGGGCCACTGGCATCCCAGACAGGTTCAGTGGCAGCGGGTCTGGGACAGAGTTCACCCTCACCATCAGCAGCCTGGAGCCTGAAGATGTTGGAGTTTATCACTGCTATCAGTATTACAGCGGGTGGACGTTCGGCCAAGGGACCAAGGTGGAAATCAAAC
Plate_2_NKB_36	954	8426	330	2364	IGLV1-70*01	IGLJ3-4*01	IGLC2_01	GAWDSSLSAQL	GGAGCATGGGATAGCAGCCTGAGTGCTCAGTTA	GGTATCAACGCAGAGTACGGGGAAGCTCTGCTTCATCTGTGGGCACAGGAGGCAGCGCTCAGGACAGTCTCCAGCATGACCTGGTCTCCTCTCCTCCTCACTCTCCTCGCTCACTGCACAGGGTCCTGGGCCCAGTCTGTGCTGACGCAGCCGCCCTCAGTGTCTGGGGACCCCGGGCAGAGGGTCACCATCTCGTGCACTGGGAGCAGCTCCAACATTGGAGGTTATTATGTATACTGGTACCAGCAGTTCCCAGGAACAGCCCCCAAACTCCTCATCTATCAAGATAATAAGCGACCCTCAGGGGTTTCTGACCGATTCTCTGGCTCCAAGTCTGGTACCTCAGCCTCCCTGACCATCACTGGGCTCCAGCCTGGGGATGAGGCTGATTATTACTGC…	CAGTCTGTGCTGACGCAGCCGCCCTCAGTGTCTGGGGACCCCGGGCAGAGGGTCACCATCTCGTGCACTGGGAGCAGCTCCAACATTGGAGGTTATTATGTATACTGGTACCAGCAGTTCCCAGGAACAGCCCCCAAACTCCTCATCTATCAAGATAATAAGCGACCCTCAGGGGTTTCTGACCGATTCTCTGGCTCCAAGTCTGGTACCTCAGCCTCCCTGACCATCACTGGGCTCCAGCCTGGGGATGAGGCTGATTATTACTGCGGAGCATGGGATAGCAGCCTGAGTGCTCAGTTATTCGGAGGAGGGACCCGGCTGACCGTCCTA
Plate_2_NKB_37	933	3534	330	1037	IGLV2-33*02	IGLJ1-6*01	IGLC1_01	CSYRSGSTYI	TGCTCATATAGGAGTGGAAGCACTTACATC	GTGGTATCAACGCAGAGTACGGGGGCTGGGGTCTCAGGAGGCAGCGCTCTCGGGACGTCTCCACCATGGCCTGGGCTCTGCTCCTCCTCACCCTCCTCACTCAGGGCACAGGATCCTGGGCTCAGTCTGCCCTGACTCAGCCTCCCTCAGTGTCCAAGTCTCTTGGACAGTCGGTCACCATCTCCTGCACTGGAACCAGCAGTGACATTGGTGGTTATAATGGCGTCTCCTGGTACCAGCAGCACTCAGGGACAGCCCCCAGACTCCTGATTTATGATGTCAGTAAGCGGCCCTCAGGGGTCTCTGATCGCTTCTCTGGCTCCAAGTCTGGCAACACGGCCTCCCTGACCATCTCTGGGCTCCAGGCTGAGGACGAGGCTGATTATTACTGCTGCTCAT…	CAGTCTGCCCTGACTCAGCCTCCCTCAGTGTCCAAGTCTCTTGGACAGTCGGTCACCATCTCCTGCACTGGAACCAGCAGTGACATTGGTGGTTATAATGGCGTCTCCTGGTACCAGCAGCACTCAGGGACAGCCCCCAGACTCCTGATTTATGATGTCAGTAAGCGGCCCTCAGGGGTCTCTGATCGCTTCTCTGGCTCCAAGTCTGGCAACACGGCCTCCCTGACCATCTCTGGGCTCCAGGCTGAGGACGAGGCTGATTATTACTGCTGCTCATATAGGAGTGGAAGCACTTACATCTTCGGTGCTGGGACCCGGCTCACCGTCCTA
Plate_2_NKB_38	991	111214	331	1765	IGLV2-21*01,IGLV2-29*01	IGLJ2-7*01	IGLC2_01	SSYVGSNTWV	AGCTCATATGTAGGCAGTAACACTTGGGTA	GACAGGGTATCAACGCAGAGTACGGGGGCTGGGGTCTCAGGAGGCAGCGCTCTCAGGACGTCTCCACCATGGTCTGGGCTCTGCTCCTCCTCACCCTCCTCACTCAGGGCACAGGATCCTGGGCTCAGGCTGCCCTGACTCAGCCTCCCTCTGTGTCTGGGTCTCCTGGACAGTCGGTCACCATCTCCTGCACTGGAACCAGCAGTGACATCGGTGGTTATAACTATGTCTCCTGGTACCAGCAGCACCCAGGCAAAGCCCCCAAACTCATAATTTATGATGTCAGTAAGCGGCCCTCAGGGGTCTCTGATCGCTTCTCTGGCTCCAAATCTGGCAACACGGCCTCCCTGACCATCTCTGGGCTCCAGGCTGAGGATGAGGCTGATTATTACTGCAGCT…	CAGGCTGCCCTGACTCAGCCTCCCTCTGTGTCTGGGTCTCCTGGACAGTCGGTCACCATCTCCTGCACTGGAACCAGCAGTGACATCGGTGGTTATAACTATGTCTCCTGGTACCAGCAGCACCCAGGCAAAGCCCCCAAACTCATAATTTATGATGTCAGTAAGCGGCCCTCAGGGGTCTCTGATCGCTTCTCTGGCTCCAAATCTGGCAACACGGCCTCCCTGACCATCTCTGGGCTCCAGGCTGAGGATGAGGCTGATTATTACTGCAGCTCATATGTAGGCAGTAACACTTGGGTATTCGGCGGAGGGACCCGGCTGACCGTCCTAC
Plate_2_NKB_40	955	42113	330	2122	IGLV2-112*01	IGLJ6-1*01	IGLC6_01	CSYTTSSIYV	TGTTCATATACAACCAGTAGTATTTATGTG	GACAGGTATCAACGCAGAGTACGGGGGCTGGGGTCTCAGAAGGCAGCGCTCTCAGGACGTCTCCACCATGGCCTGGACTCTGCTCCTCGTCACCCTCCTCACTCAAGGCACAGGATCCTGGGCTCAGTCTGCCCCGACTCAGCCTCCCTCTGTGTCTGGGTCTCCTGGACAGTCGGTCACCATCTCCTGCACTGGAACCAGTAGTGACGTTGGTGGTTATAATTATGTTTCATGGTACCAGCAGCACCCAGGCAAAGCCCCCAAACTCATAATTTATGGTGTCAGTAATCGGCCCTCAGGGGTCTCTGATCGCTTCTCTGGCTCCAAGTCTGGCAACACGGCCTCCCTGACCATCTCTGGGCTCCAGGCTGAGGACGAGGCTGATTATTACTGTTGTTC…	CAGTCTGCCCCGACTCAGCCTCCCTCTGTGTCTGGGTCTCCTGGACAGTCGGTCACCATCTCCTGCACTGGAACCAGTAGTGACGTTGGTGGTTATAATTATGTTTCATGGTACCAGCAGCACCCAGGCAAAGCCCCCAAACTCATAATTTATGGTGTCAGTAATCGGCCCTCAGGGGTCTCTGATCGCTTCTCTGGCTCCAAGTCTGGCAACACGGCCTCCCTGACCATCTCTGGGCTCCAGGCTGAGGACGAGGCTGATTATTACTGTTGTTCATATACAACCAGTAGTATTTATGTGTTCGGAAGTGGCACCAAGTTGACCGTCCTC
Plate_2_NKB_41	946	12347	330	435	IGLV3-1.2*01	IGLJ1-6*01	IGLC1_01	ATSYGSGSSWQYI	GCTACAAGCTATGGCAGTGGGAGCAGCTGGCAGTACATC	GGTATCAACGCAGAGTACGGGGATCCTGGCTTCAGAAGCAGCATCTGGGACATGTCAGCCATGGCCTGGACGCCTCTCCTCCTCAGCCTCCTCGCTCACTGCACAGGCTCTGTGGCCTCCTATGAGCTGACTCAGTCACCCTCAGTGTCGGTGTCCCCAGGACAGACAGCCAGCATCACCTGCTCTGGAGATAAATTTGGGAATGCATATGCTTACTGGTACCAGCAGAAGCCAGGCCAGGTCCCTGTACTGGTCATCTATAAAAATAGCAACCGGCCCTCAGGGATCCCTGAGCGATTCTCTGGCTCCAACTCGGGGAACACGGCCACCCTGACCATCAGCGGGGTCGAGGCTGGGGATGAGGCCGACTATTACTGTGCTACAAGCTATGGCAGTGGG…	TCCTATGAGCTGACTCAGTCACCCTCAGTGTCGGTGTCCCCAGGACAGACAGCCAGCATCACCTGCTCTGGAGATAAATTTGGGAATGCATATGCTTACTGGTACCAGCAGAAGCCAGGCCAGGTCCCTGTACTGGTCATCTATAAAAATAGCAACCGGCCCTCAGGGATCCCTGAGCGATTCTCTGGCTCCAACTCGGGGAACACGGCCACCCTGACCATCAGCGGGGTCGAGGCTGGGGATGAGGCCGACTATTACTGTGCTACAAGCTATGGCAGTGGGAGCAGCTGGCAGTACATCTTCGGTGCTGGGACCCGGCTCACCGTCCTA
Plate_2_NKB_43	959	47071	346	3371	IGLV5-65*01	IGLJ1-6*01	IGLC1_01	AMWHSSAYI	GCCATGTGGCACAGCAGCGCTTACATC	GGTATCAACGCAGAGTACGGGGACTGCAGGGAAAGAGGCTGTGTCCACCATGGCCTGGACTCCTCTCCTCCTCCTGCTCTTCTCTCACTGCACAGGTTCCCTCTCCCAGCCTGTGCTGACCCAGCCAACCTCCCTCTCAGCATCTCCGGGAGCATCAGTCAGACTCAGCTGCACCTTGAGCAGTGGCATCAATGTTGGTACTTACAGCATATACTGGTATCAGCAGAAGCCAGGGAGTCCTCCCCGGTACCTTCTGTGGTACTACTCAGACTCAAGTAACCACCAGGGCTCTGGAGACCCCAGCCGCTTCTCTGGATCCAAAGATGCTTCAGCCAATGCAGGCCTTTTACTGATCTCTGGGCTCCAGTCTGAAGATGAGGCTGACTATTTCTGTGCCAT…	CAGCCTGTGCTGACCCAGCCAACCTCCCTCTCAGCATCTCCGGGAGCATCAGTCAGACTCAGCTGCACCTTGAGCAGTGGCATCAATGTTGGTACTTACAGCATATACTGGTATCAGCAGAAGCCAGGGAGTCCTCCCCGGTACCTTCTGTGGTACTACTCAGACTCAAGTAACCACCAGGGCTCTGGAGACCCCAGCCGCTTCTCTGGATCCAAAGATGCTTCAGCCAATGCAGGCCTTTTACTGATCTCTGGGCTCCAGTCTGAAGATGAGGCTGACTATTTCTGTGCCATGTGGCACAGCAGCGCTTACATCTTCGGTGCTGGGACCCGGCTCACCGTCCTAA
Plate_2_NKB_44	973	111616	330	1065	IGLV1-55*01	IGLJ2-7*01	IGLC2_01	AAWDDSLSSPV	GCAGCATGGGATGACAGCCTGAGCAGTCCGGTA	GTGGTATCAACGCAGAGTACGGGGAGCTTCAGCTGTGGGTACAGAAGGCAGGACTCAGGATAATCTCCAGCATGGCCTGGTTCCCTCTCCTCCTCACCCTTCTCACTCACTGTGCAGGGTCCTGGGCCCAGTCTGTGCTGACTCAGCCACCCTCAGCGTCTGGGGCTCCCGGGCAGAGTGTCACCATCTCTTGCTCTGGAAGCAGCTCCAACATTGGAGGTAATAATGTATATTGGTACCAGCAGTTGCCAGGAACGGCCCCCAAACTCCTCATCTATTATAGTAATCAGCGACCCTCAGGGGTCCCTGACCGATTCTCTGGCTCCAAGTCTGGCACGTCAGCCTCCCTGGCCATCACTGGTCTCCGGTCTGAGGATGAGGCTGATTATTACTGTGCAG…	CAGTCTGTGCTGACTCAGCCACCCTCAGCGTCTGGGGCTCCCGGGCAGAGTGTCACCATCTCTTGCTCTGGAAGCAGCTCCAACATTGGAGGTAATAATGTATATTGGTACCAGCAGTTGCCAGGAACGGCCCCCAAACTCCTCATCTATTATAGTAATCAGCGACCCTCAGGGGTCCCTGACCGATTCTCTGGCTCCAAGTCTGGCACGTCAGCCTCCCTGGCCATCACTGGTCTCCGGTCTGAGGATGAGGCTGATTATTACTGTGCAGCATGGGATGACAGCCTGAGCAGTCCGGTATTCGGCGGAGGGACCCGGCTGACCGTCCTA
Plate_2_NKB_5	1045	23813	322	2168	IGKV1-12*01	IGKJ4-4*01	IGKC_01	QQYNSRPLT	CAACAGTATAACAGTAGACCGCTCACT	GCTGTGTCCTGACTGGGTCTCCCCGTACTCTGCGTTGGTATCAACGCAGAGTACGGGGAGGAGTCAGACCCAGTCAGGACACAGCATGGACATGAGGGTCCCCGCTCAGTTCCTGGGGCTCCTGCTGCTCTGGCTCCCAGGTGCCAGATGTGACATCCAGATGACCCAGTCTCCATCGGCGCTGTCTGCATCTATAGGAGACACAGTCACCATCACTTGCCGGGCGAGTCAGGGCATTGGCAGCTGGTTAGCCTGGTATCAGCAGAAACCAGGGAAAGCCCCTAAGGTCCTGATCGCTCAGGCGTCCAGTTTGCAAAGTGGGGTCCCATCAAGGTTCAGCGGCGGTGGATCTGGGACAGATTTCATCCTCACCATCAGCAGCCTGCAGCCTGAAGATTT…	GACATCCAGATGACCCAGTCTCCATCGGCGCTGTCTGCATCTATAGGAGACACAGTCACCATCACTTGCCGGGCGAGTCAGGGCATTGGCAGCTGGTTAGCCTGGTATCAGCAGAAACCAGGGAAAGCCCCTAAGGTCCTGATCGCTCAGGCGTCCAGTTTGCAAAGTGGGGTCCCATCAAGGTTCAGCGGCGGTGGATCTGGGACAGATTTCATCCTCACCATCAGCAGCCTGCAGCCTGAAGATTTTGCAACTTATTACTGTCAACAGTATAACAGTAGACCGCTCACTTTCGGCGGAGGGACCAAGGTGGAGATCAAAC
Plate_2_NKB_6	999	26014	322	8095	IGKV1-50*01	IGKJ3-3*01	IGKC_01	QQLNNYPFT	CAACAGCTTAATAATTACCCATTCACT	CTCTGCGTTGTGGTATCAACGCAGAGTACGGGGAGTCAGAACCACTCAGGACACAGCATGGACATGAGGGTCCCCGCTCAGCTCCTGGGGCTCCTGCTGCTCTGGCTCCCAGGTGCCAGATGTGACATCCAGATGACCCAGTCTCCATCCTCCCTGTCTGCATCTGTAGGAGACACAGTCACCATCACTTGTCGGGCAGGTCAGGCCATTAGCAATTATTTAGCCTGGTATCAACAGAAACCAGGAAAAGCCCCGAAGCCCCTGATCTATTACGCATCCAATTTGGAAAATGGGGTCCCATCAAGGTTCAGCGGCAGTGGATCTGGGACAGATTTCACTCTCACCATCAGCAGCCTGCAGCCTGAAGATTTTGCAACTTATTACTGTCAACAGCTTAAT…	GACATCCAGATGACCCAGTCTCCATCCTCCCTGTCTGCATCTGTAGGAGACACAGTCACCATCACTTGTCGGGCAGGTCAGGCCATTAGCAATTATTTAGCCTGGTATCAACAGAAACCAGGAAAAGCCCCGAAGCCCCTGATCTATTACGCATCCAATTTGGAAAATGGGGTCCCATCAAGGTTCAGCGGCAGTGGATCTGGGACAGATTTCACTCTCACCATCAGCAGCCTGCAGCCTGAAGATTTTGCAACTTATTACTGTCAACAGCTTAATAATTACCCATTCACTTTCGGCCCCGGGACCAAACTGGATATCAAAC
Plate_2_NKB_7	941	11150	330	2980	IGLV1-75*01	IGLJ3-4*01	IGLC2_01	AAWDNSLSGVL	GCAGCATGGGATAACAGCCTGAGCGGTGTGTTA	GTGGTATCAACGCAGAGTACGGGGCAGCTTCAGCTGTGGGTACAGAAGGCAGGACTCAGGACAATCTCCAGCATGGCCTGGTTCCCTCTCCTCCTCACCCTCCTCACTCACTGTGCAGGGTCCTGGGCCCAGTCTGTGCTGACTCAGCCTCCCTCAGCGTCTGAGGCCGCCAGGAAGAGTGTCACCATCTCCTGTTCTGGAAGCAGCTCCAACATCGGAAGTAATAGTGTATCCTGGTACCAGCAACTCCCAGAAACGGCTCCCAAACTCCTCATCTATTATACTGATCGGCGAGCCTCAGGTGTCTCTGACCGATTCTCTGGCTCCAAGTCTGGCACGTCAGCCTCCCTGGCCATCAGTGGGCTCCAGACCGAGGATGAGGCTGATTATTACTGCGCA…	CAGTCTGTGCTGACTCAGCCTCCCTCAGCGTCTGAGGCCGCCAGGAAGAGTGTCACCATCTCCTGTTCTGGAAGCAGCTCCAACATCGGAAGTAATAGTGTATCCTGGTACCAGCAACTCCCAGAAACGGCTCCCAAACTCCTCATCTATTATACTGATCGGCGAGCCTCAGGTGTCTCTGACCGATTCTCTGGCTCCAAGTCTGGCACGTCAGCCTCCCTGGCCATCAGTGGGCTCCAGACCGAGGATGAGGCTGATTATTACTGCGCAGCATGGGATAACAGCCTGAGCGGTGTGTTATTCGGAGGAGGGACCCGGCTGACCGTCCTA
Plate_2_NKB_9	965	20821	330	2035	IGLV7-64*01	IGLJ2-7*01	IGLC2_01	LLIYSGAQRS	TTGTTGATCTATAGTGGTGCTCAGCGGTCA	GGTATCAACGCAGAGTACGGGGATCAGAATCCAGCCCCAGCTCTGGAGCCAGAGATCCCTTCCAATACCAGCACCATGGCCTGGACTCTGCTCCTCCTCCAGTTCCTCCTCAGCTGCTGCCCAGGGTCCAATTCTCAGGCTGTAGTGACTCAGGAGGCCGCACTGACTGTGTCCCCGGGAGGGACAGTCACTCTCACCTGTGGCTCCAGCACTGGAGCAGTCACCAGTGGCAACTATCCACACTGGTTCCAGCAGAAGTCTGGACAAGCCCCCAGGGGACTAATTTATAATATAAACACCAAATTCTCCTGGACCCCTGCCCGGTTCTCAGGCTCCCTCATTGGGGGCAAAGCTGCCCTGACACTGTCAGACGCACAGTCCGAGGACGAGGCTGACTAT…	CAGGCTGTAGTGACTCAGGAGGCCGCACTGACTGTGTCCCCGGGAGGGACAGTCACTCTCACCTGTGGCTCCAGCACTGGAGCAGTCACCAGTGGCAACTATCCACACTGGTTCCAGCAGAAGTCTGGACAAGCCCCCAGGGGACTAATTTATAATATAAACACCAAATTCTCCTGGACCCCTGCCCGGTTCTCAGGCTCCCTCATTGGGGGCAAAGCTGCCCTGACACTGTCAGACGCACAGTCCGAGGACGAGGCTGACTATTATTGTTTGTTGATCTATAGTGGTGCTCAGCGGTCATTCGGCGGAGGGACCCGGCTGACCGTCCTA
Plate_3_B_17	842	122	333	44	IGLV2-12*01	IGLJ3-4*01	IGLC2_01	SSYASSSTFVL	AGCTCATATGCAAGCAGTAGCACTTTTGTGTTA	TCCTCACTCAGAGCACAGGATCCTGGGCTCAGGCTGCCCTGACTCAGTCTCCCTCTGTGTCTGGGTCTCCTGGACAGTCGGTCACCATCTCCTGCACTGGAACCAGCAGTGACATTGGTGGTTATAACCGTGTCTCCTGGTACCAACAGCACCCAGGCAAAGCCCCCAAACTCATGATTTATGAGGTCAGTAAGCGGCCCTCAGGGGTCTCTGATCGCTTCTCTGGTTCCAAGTCTGGCAACACGGCCTCCCTGACCATCTCTGGGCTCCAGGCTGAGGACGAGGCTGATTATTACTGCAGCTCATATGCAAGCAGTAGCACTTTTGTGTTATTCGGAGGAGGGACCCGGCTGACCGTCCTAGGTCAGCCCAAGGCTGCCCCCTCGGTCACTCTCTTCC…	CAGGCTGCCCTGACTCAGTCTCCCTCTGTGTCTGGGTCTCCTGGACAGTCGGTCACCATCTCCTGCACTGGAACCAGCAGTGACATTGGTGGTTATAACCGTGTCTCCTGGTACCAACAGCACCCAGGCAAAGCCCCCAAACTCATGATTTATGAGGTCAGTAAGCGGCCCTCAGGGGTCTCTGATCGCTTCTCTGGTTCCAAGTCTGGCAACACGGCCTCCCTGACCATCTCTGGGCTCCAGGCTGAGGACGAGGCTGATTATTACTGCAGCTCATATGCAAGCAGTAGCACTTTTGTGTTATTCGGAGGAGGGACCCGGCTGACCGTCCTA
Plate_3_B_18	738	62	348	17	IGLV11-87*01	IGLJ3-4*01	IGLC2_01	QVYDSSANVL	CAGGTGTATGACAGTAGTGCTAATGTGTTA	TATCAACGCAGAGTACGGGGAGAGGTAGCTGTGTCCACCATGGCCCTGACTCCTCTCCTCCTCCTGCTCCTCTCTCACTGCACAGGTTCCCTCTCCCAGCCTGTGCTGACTCAGCCACCCTCCCTGTCTGCATCCCCGGGAGCATCGGCCAGACTCCCCTGCACCCTGAGCAGTGACCTCAGTGTTGGTAGTAAAAACATGTACTGGTACCAGCAGAAGCCAGGGAGCGCTCCCAGGTTATTCCTGTACTACTACTCCGACTCAGACAAGCAGCTGGGACCTGGGGTCCCCAATCGAGTCTCTGGCTCCAAGGAGACCTCAAGTAACACAGCGTTTTTGCTCATCTCTGGGCTCCAGCCTGAGGACGAGGCCGATTATTACTGTCAGGTGTATGACAGT…	CAGCCTGTGCTGACTCAGCCACCCTCCCTGTCTGCATCCCCGGGAGCATCGGCCAGACTCCCCTGCACCCTGAGCAGTGACCTCAGTGTTGGTAGTAAAAACATGTACTGGTACCAGCAGAAGCCAGGGAGCGCTCCCAGGTTATTCCTGTACTACTACTCCGACTCAGACAAGCAGCTGGGACCTGGGGTCCCCAATCGAGTCTCTGGCTCCAAGGAGACCTCAAGTAACACAGCGTTTTTGCTCATCTCTGGGCTCCAGCCTGAGGACGAGGCCGATTATTACTGTCAGGTGTATGACAGTAGTGCTAATGTGTTATTCGGAGGAGGGACCCGGCTGACCGTCCTA
Plate_3_B_19	992	3993	322	947	IGKV1-51*02	IGKJ1-1*01	IGKC_01	LQGYSTPWT	CTACAGGGTTATAGTACCCCGTGGACG	GGTATCAACGCAGAGTACGGGGAGTCAGAACCACTCAGGACACAGCATGGACATGAGGGTCCCCGCTCAGCTCCTGGGGCTCCTTCTGCTCTGGCTCCCAGGTGCCAGATGTGACATCCAGATGACCCAGTCTCCATCTTCCCTGTCTGCATCGGTAGGAGACAGAGTCACCATCACTTGCAGGGCAAGTCAGGGCATTAGCGATTATTTAAGTTGGTATCAGCAGAAACCAGGAAAAGCTCCTAAGCGCCTGATCTATGCTGCATCCAGTTTGGAAAGTGGGGTCCCATCAAGGTTCAGCGGCAGTGGATCTGGGACAGAATTCACTCTCACCATCAGCAGCCTGCAGCCTGAAGATTTTGCAGCTTATTACTGTCTACAGGGTTATAGTACCCCGTG…	GACATCCAGATGACCCAGTCTCCATCTTCCCTGTCTGCATCGGTAGGAGACAGAGTCACCATCACTTGCAGGGCAAGTCAGGGCATTAGCGATTATTTAAGTTGGTATCAGCAGAAACCAGGAAAAGCTCCTAAGCGCCTGATCTATGCTGCATCCAGTTTGGAAAGTGGGGTCCCATCAAGGTTCAGCGGCAGTGGATCTGGGACAGAATTCACTCTCACCATCAGCAGCCTGCAGCCTGAAGATTTTGCAGCTTATTACTGTCTACAGGGTTATAGTACCCCGTGGACGTTCGGCCAAGGGACCAAGGTGGAAATCAAAC
Plate_3_B_20	999	208099	345	1407	IGLV5-65*01	IGLJ3-4*01	IGLC2_01	AIWHSSAVL	GCCATATGGCACAGCAGCGCTGTGTTA	ACAGGGTATCAACGCAGAGTACGGGGACTGCAGGGAAAGAGGCTGTGTCCACCATGGCCTGGACTCCTCTCCTCCTCCTGCTCCTCTCTCACTGCACAGGTTCCCTGTCACAGCCTGTGCTGACTCAGCCGGCCTCCCTCTCAGCATCTCCTGGAGCATCAGTCAGACTCACCTGCACCTTGCGCACTGGCATCAATGTTGGTGGCTACTACATATTCTGGTACCAGCAGAAGCCAGGGAGTCCTCCCCGGTACCTTCTGAACTACTACTCAGACTCAAATAAGGGCCAGGGCTCTGGAGTCCCCAGCCGCTTCTCTGGATCCAAAGATGCTTCAGCCAATGCAGGGCTTTTACTGATCTCTGGGCTCCAGTCTGAGGATGAGGCTGACTATTACTGTG…	CAGCCTGTGCTGACTCAGCCGGCCTCCCTCTCAGCATCTCCTGGAGCATCAGTCAGACTCACCTGCACCTTGCGCACTGGCATCAATGTTGGTGGCTACTACATATTCTGGTACCAGCAGAAGCCAGGGAGTCCTCCCCGGTACCTTCTGAACTACTACTCAGACTCAAATAAGGGCCAGGGCTCTGGAGTCCCCAGCCGCTTCTCTGGATCCAAAGATGCTTCAGCCAATGCAGGGCTTTTACTGATCTCTGGGCTCCAGTCTGAGGATGAGGCTGACTATTACTGTGCCATATGGCACAGCAGCGCTGTGTTATTCGGAGGAGGGACCCGGCTGACCGTCCTA
Plate_3_B_21	1006	427707	322	2819	IGKV1-56*02	IGKJ1-1*01	IGKC_01	QQDYSYPWT	CAACAGGATTATAGTTACCCGTGGACG	GTGGTATCAACGCAGAGTACGGGGTCAGTCTCAGACAGGACACAGCATGGACATGAGGGTCCCCGTGCAGCTCCTGGGGCTCCTGTTGCTCTGGCTCCGAGGTGCCAGATGTGACATCCAGATGACCCAGTCTCCATCCTCCCTGTCTGCATCTGTAGGAGACACAGTCACCATCACTTGCCGGGCGAGTCAAGGCATTAACAAGGAGTTAGACTGGTATCAGCAGAAACCAGGGAAAGCCCCTACACTCCTGATCTATGCTGCCTCCAGTTTGCAGACGGGGGTCTCATCTCGGTTCAGCGGCAGTGGATCTGGGACAGATTTCACTCTCACCATCAGCAGCCTGCAGCCTGAAGATGTTGCAACTTATTACTGTCAACAGGATTATAGTTACCCGTG…	GACATCCAGATGACCCAGTCTCCATCCTCCCTGTCTGCATCTGTAGGAGACACAGTCACCATCACTTGCCGGGCGAGTCAAGGCATTAACAAGGAGTTAGACTGGTATCAGCAGAAACCAGGGAAAGCCCCTACACTCCTGATCTATGCTGCCTCCAGTTTGCAGACGGGGGTCTCATCTCGGTTCAGCGGCAGTGGATCTGGGACAGATTTCACTCTCACCATCAGCAGCCTGCAGCCTGAAGATGTTGCAACTTATTACTGTCAACAGGATTATAGTTACCCGTGGACGTTCGGCCAAGGGACCAAGGTGGAAATCAAAC
Plate_3_B_6	741	146	318	50	IGLV3-38*01	IGLJ3-4*01	IGLC2_01	YSGDDNNLL	TACTCTGGGGATGACAACAATCTGTTA	CAGGAGGCAGAGCTCTGAACGTCTCACCATGGCCTGGATCCCTCTCCTGCTCCCCCTCCTCGCTCTCTGCACAGTCTCTGTGGCTTCCTATGAGCTGACACAGCCACCCTCAGTGTCAGTGTCTCCCGGACAGACGGCCAAGATCACCTGCTCTGGAGAAATACTGGCAAAAAAATATGCTCGGTGGTTCCAGCAGAAGCCAGGCCAGGCCCCTGTGCTGGTGATTTATAAAGACAGTGAGCGCCCCTCAGGGATTCCTGAACGTTTCTCTGGCTCCAGCTCAGGGACCACAGTCACCCTGACCGTCAGTGGGGCCCAGGCTGAGGATGAGGCTGACTATTACTGTTACTCTGGGGATGACAACAATCTGTTATTCGGAGGAGGGACCCGGCTGACCGT…	TCCTATGAGCTGACACAGCCACCCTCAGTGTCAGTGTCTCCCGGACAGACGGCCAAGATCACCTGCTCTGGAGAAATACTGGCAAAAAAATATGCTCGGTGGTTCCAGCAGAAGCCAGGCCAGGCCCCTGTGCTGGTGATTTATAAAGACAGTGAGCGCCCCTCAGGGATTCCTGAACGTTTCTCTGGCTCCAGCTCAGGGACCACAGTCACCCTGACCGTCAGTGGGGCCCAGGCTGAGGATGAGGCTGACTATTACTGTTACTCTGGGGATGACAACAATCTGTTATTCGGAGGAGGGACCCGGCTGACCGTCCTA
Plate_3_B_8	992	6447	322	100	IGKV1-13*01	IGKJ3-3*01	IGKC_01	LQYGNSPFA	CTACAGTATGGCAATAGCCCATTCGCT	TATCAACGCAGAGTACGGGGAGTCAGACCCAGTCAGGACATAGCATGGACATGAGGGTTCCCGCTCAGTTCCTGGGGCTCCTGCTGCTCTGGCTCCCAGGTGCCAGATGTGACATCCAGATGACCCAGTCTCCATCCTCCCTGTCTGCATCTGTAGGAGACACAGTCACCATCACTTGCCGGGCGAGTCAGAGTATTAGCAGCTGGTTAGCCTGGTATCAGCAGAAACCAGGGAAAGCCCCTAAACTCCTGATCTATAAGGCATCCAGTTTGCAAAGTGGGGTCCCCTCAAGGTTCAGCGGCAGTGGATCTGGGACAGATTTCACTCTCACCATCAGCAGCCTGCTGCCTGAAGATTTTGCAACTTATTACTGTCTACAGTATGGCAATAGCCCATTCG…	GACATCCAGATGACCCAGTCTCCATCCTCCCTGTCTGCATCTGTAGGAGACACAGTCACCATCACTTGCCGGGCGAGTCAGAGTATTAGCAGCTGGTTAGCCTGGTATCAGCAGAAACCAGGGAAAGCCCCTAAACTCCTGATCTATAAGGCATCCAGTTTGCAAAGTGGGGTCCCCTCAAGGTTCAGCGGCAGTGGATCTGGGACAGATTTCACTCTCACCATCAGCAGCCTGCTGCCTGAAGATTTTGCAACTTATTACTGTCTACAGTATGGCAATAGCCCATTCGCTTTCGGCCCCGGGACCAAACTGGATTTCAAAC
Plate_3_NKB_15	774	66	321	26	IGLV3-25*01	IGLJ2-5*01,IGLJ3-4*01	IGLC2_01	DSWDSSGTHL	GACTCCTGGGACAGCAGCGGTACCCATTTA	GTTCTGTGGTTTCTTCTGAGCTGACTCAGGACCCTGCAGTGTCTGTGGCCTTGGGACAGACAGTCAGGATCACCTGCCAAGGAGACAGCCTCAGAAGCTATTATGCAAGCTGGTACCAGCAGAAGCCAGGCCAGGCCCCTGTGCTGGTCGTCTATGGTAACAACAACCGGCCCTCAGGGATCCCAGAGCGATTCTCTGGCTCCAGCTCAGGAAACACAGCTTCCTTGACCATCACTGGGGCTCAGGTGGAAGATGAGGCTGACTATTACTGTGACTCCTGGGACAGCAGCGGTACCCATTTATTCGGAGGAGGGACCCGGCTGACCGTCCTAGGTCAGCCCAAGGCTGCCCCCTCGGTCACTCTCTTCCCGCCCTCCTCTGAGGAGCTTCAAGCCAACA…	TCTTCTGAGCTGACTCAGGACCCTGCAGTGTCTGTGGCCTTGGGACAGACAGTCAGGATCACCTGCCAAGGAGACAGCCTCAGAAGCTATTATGCAAGCTGGTACCAGCAGAAGCCAGGCCAGGCCCCTGTGCTGGTCGTCTATGGTAACAACAACCGGCCCTCAGGGATCCCAGAGCGATTCTCTGGCTCCAGCTCAGGAAACACAGCTTCCTTGACCATCACTGGGGCTCAGGTGGAAGATGAGGCTGACTATTACTGTGACTCCTGGGACAGCAGCGGTACCCATTTATTCGGAGGAGGGACCCGGCTGACCGTCCTA
Plate_3_NKB_18	688	54	317	18	IGKV1-12*01	IGKJ4-4*01	IGKC_01	QQYSSSPLT	CAACAGTATAGCAGTAGCCCTCTCACT	GACAGAGATGACCCAGTCTCCATCCTCCCTTTCTGCTTCTGTAGGAGACACAGTCACCATCACTTGCCGGGCGAGTCAGAGTATTAGTAGGTGGTTAGCCTGGTATCAGGCGAAACCAGGGAAAGCCCCTAAACTCCTAATCTATAAGGCGTCCAGTTTACAAAGTGGGGTCCCATCAAGGTTCAGCGGCAGTGGATCTGGGACACATTTCACTCTCTCCATCAGCAGCCTACAGTCTGAAGACTTTGCAGCTTATTACTGTCAACAGTATAGCAGTAGCCCTCTCACTTTCGGCGGAGGGACCAAGGTGGAGATCAAACGGGCTGTGGCTCCACCATCTGTCTTCATCTTCCCGCCATCTGAAGATCAGGTGACATCTGGAACTGTCTCTGTTGTGTG…	AGATGACCCAGTCTCCATCCTCCCTTTCTGCTTCTGTAGGAGACACAGTCACCATCACTTGCCGGGCGAGTCAGAGTATTAGTAGGTGGTTAGCCTGGTATCAGGCGAAACCAGGGAAAGCCCCTAAACTCCTAATCTATAAGGCGTCCAGTTTACAAAGTGGGGTCCCATCAAGGTTCAGCGGCAGTGGATCTGGGACACATTTCACTCTCTCCATCAGCAGCCTACAGTCTGAAGACTTTGCAGCTTATTACTGTCAACAGTATAGCAGTAGCCCTCTCACTTTCGGCGGAGGGACCAAGGTGGAGATCAAACGG
Plate_3_NKB_19	989	469541	324	488	IGLV3-31*01	IGLJ1-6*01	IGLC1_01	QVWDSSSKNYI	CAGGTGTGGGACAGTAGTAGTAAAAATTACATC	GGTATCAACGCAGAGTACGGGGAGCCTGACTTTGGGAAGCAGCCTTGGCGGTGCCTCAGCCATGGCCGGGACCCTTCTCCTCCTCGGCCTCCTTGCTCACTGCACAGGTTCTGCGGCCTCCTATGAGCTGACTCAGCCACCCTCGGTGTCGGTGTCCCCAGGACAGACAGCCAGGATCACCTGTGGGGGAGACAACATTGGAAGTAAAAGTGTGCACTGGTACCAGCAGAAGCCACCGCAGGCCCCTGTGCTGGTCATATATGCTGATAGCGAACGGCCCTCAGGGATCCCTGAGCGATTCTCTGGCTCCAATTCAGGGAACACCGCCACCCTGACCATCAGCGGGGTCGAGGCCGGGGATGAGGCTGACTATTACTGTCAGGTGTGGGACAGTAGTAG…	TCCTATGAGCTGACTCAGCCACCCTCGGTGTCGGTGTCCCCAGGACAGACAGCCAGGATCACCTGTGGGGGAGACAACATTGGAAGTAAAAGTGTGCACTGGTACCAGCAGAAGCCACCGCAGGCCCCTGTGCTGGTCATATATGCTGATAGCGAACGGCCCTCAGGGATCCCTGAGCGATTCTCTGGCTCCAATTCAGGGAACACCGCCACCCTGACCATCAGCGGGGTCGAGGCCGGGGATGAGGCTGACTATTACTGTCAGGTGTGGGACAGTAGTAGTAAAAATTACATCTTCGGTGCTGGGACCCGGCTCACCGTCCTA
Plate_3_NKB_22	893	164	345	31	IGLV5-53*01	IGLJ2-7*01	IGLC2_01	MIWHNNAWV	ATGATTTGGCACAACAATGCTTGGGTA	GTATCAACGCAGAGTACGGGAGTCCCACTGCGGGGAAAGAGGCTGTGTCCACCATGGCCTGGACTCCTCTCCTCCTCCTGCTCCTCTCTCACTGCACAGGTTCCCTCTCGCAGCCTGTGCTGACTCAGCCAACCTCCCTCTCAGCATCTCCTGGAGCATCAGCCAGACTCACCTGCACCTTGCGCAGTGGCATCAGTGTTGGTAGTTACAGGATATTCTGGTACCAGCAGAAGCCAGGGAGTCCTCCCCGGTATCTTCTGAACTACCACACAGACGCAGATAAGCACCAGGGATCTGGAGTCCCCAGCCGCTTCTCTGGATCCAAAGATGCTTCGGCCAATGCAGGGATTTTACTCATCTCTGGGCTCCAGTCTGAGGATGAGGCTGACTATTACTGTA…	CAGCCTGTGCTGACTCAGCCAACCTCCCTCTCAGCATCTCCTGGAGCATCAGCCAGACTCACCTGCACCTTGCGCAGTGGCATCAGTGTTGGTAGTTACAGGATATTCTGGTACCAGCAGAAGCCAGGGAGTCCTCCCCGGTATCTTCTGAACTACCACACAGACGCAGATAAGCACCAGGGATCTGGAGTCCCCAGCCGCTTCTCTGGATCCAAAGATGCTTCGGCCAATGCAGGGATTTTACTCATCTCTGGGCTCCAGTCTGAGGATGAGGCTGACTATTACTGTATGATTTGGCACAACAATGCTTGGGTATTCGGCGGAGGGACCCGGCTGACCGTCCTA
Plate_3_NKB_26	774	68	324	21	IGKV1-26*01	IGKJ1-1*01	IGKC_01	QQGNSNPWT	CAACAGGGTAATAGTAACCCGTGGACG	GCTCCTGGGGCTCCTGCTGCTCTGGCTCCCAGGTGCCAGATGTGACATTCAGATGTCCCAGTCTCCATCCTCCCTGTCTGCATCTGTAGGAGACAGAGTCACCATCACTTGCCGGGCAAGTCAGGGCATTAGCAGTTATTTAAATTGGTATCAGCAGAAACCGGGGAAAGCCCCTAAGCTCCTGATCTATTATGCAAACAGTTTGGCAAGTAGGGTCCCATCAAGGTTCAGCGGCAGTGGATCTGGGACAGAATTCACTCTCACCATCAGCAGCCTGCAGCCTGAAGATTTTGCAACTTATTACTGTCAACAGGGTAATAGTAACCCGTGGACGTTCGGCCAAGGGACCAAGGTGGAAATCAAACGGGCTGTGGCTCCACCATCTGTCTTCATCTTCCC…	GACATTCAGATGTCCCAGTCTCCATCCTCCCTGTCTGCATCTGTAGGAGACAGAGTCACCATCACTTGCCGGGCAAGTCAGGGCATTAGCAGTTATTTAAATTGGTATCAGCAGAAACCGGGGAAAGCCCCTAAGCTCCTGATCTATTATGCAAACAGTTTGGCAAGTAGGGTCCCATCAAGGTTCAGCGGCAGTGGATCTGGGACAGAATTCACTCTCACCATCAGCAGCCTGCAGCCTGAAGATTTTGCAACTTATTACTGTCAACAGGGTAATAGTAACCCGTGGACGTTCGGCCAAGGGACCAAGGTGGAAATCAAACGG
Plate_3_NKB_29	1037	377280	322	123	IGKV1-13*01	IGKJ2-2*01	IGKC_01	LQYDRSPYS	TTACAGTATGACAGGAGTCCGTACAGT	GTGGTATCAACGCAGAGTACGGGGAGGAGTCAGACCCAGGCAGGACACAGCATGGACATGAGGGTCCCCGCTCAGTTCCTGGGGCTCCTGCTGCTCTGGCTCCCAGGTGCCAGATGTGACATCCAGATGACCCAGTCTCCATCCTCCCTGTCTGCATCTGTAGGAGACACAGTCACCATCACTTGCCGGGCGAGTCAGAGTATTAGCAGCTGGTTAGACTGGTATCAGCAGAAACCAGGGAAAGCCCCTAAGATCCTGATCTATAGGGCGTCCAGTTTGCAAAGTGGGGTCCCATCAAGGTTCAGCGGCAGCGGATCTGGGACAGATTTCACTCTCACCATCAGCAGCCTGCAGCCTGAAGATTTTGTAACTTATTACTGTTTACAGTATGACAGGAGT…	GACATCCAGATGACCCAGTCTCCATCCTCCCTGTCTGCATCTGTAGGAGACACAGTCACCATCACTTGCCGGGCGAGTCAGAGTATTAGCAGCTGGTTAGACTGGTATCAGCAGAAACCAGGGAAAGCCCCTAAGATCCTGATCTATAGGGCGTCCAGTTTGCAAAGTGGGGTCCCATCAAGGTTCAGCGGCAGCGGATCTGGGACAGATTTCACTCTCACCATCAGCAGCCTGCAGCCTGAAGATTTTGTAACTTATTACTGTTTACAGTATGACAGGAGTCCGTACAGTTTTGGCCAGGGGACCAAAGTGGAGATCAAAC
Plate_3_NKB_30	1020	72704	322	1061	IGKV1-12*01	IGKJ2-2*01	IGKC_01	QQYNSAPYS	CAACAGTATAACAGTGCGCCGTACAGT	GTGGTATCAACGCAGAGTACGGGGAGACCCAGTCAGGACACAGCATGGACATGAGGGTCCCCGCTCAGTTCCTGGGGCTCCTGCTGCTCTGGCTCCCAGGTGCCAGATGTGACATCCAGATGACCCAGTCTCCATCCTCCCTGTCTGCATCTGTAGGGGACAGAGTCACCTTCACTTGCCGAGCCAGTCAGGGTATTAACGGCTGGTTAGCCTGGTATCAGCAGAAACCAGGGGAAGCCCCTAACCTCCTGATCTATAAGGCGTCCAGTTTGCAAAGTGGGGTCCCCTCAAGGTTCAGCGGCAGTGGATCTGGGACAGATTTCACTCTCACCATCAGCAGCCTGCAGCCTGAAGATTTTGGAACTTACTTCTGTCAACAGTATAACAGTGCGCCGTACA…	GACATCCAGATGACCCAGTCTCCATCCTCCCTGTCTGCATCTGTAGGGGACAGAGTCACCTTCACTTGCCGAGCCAGTCAGGGTATTAACGGCTGGTTAGCCTGGTATCAGCAGAAACCAGGGGAAGCCCCTAACCTCCTGATCTATAAGGCGTCCAGTTTGCAAAGTGGGGTCCCCTCAAGGTTCAGCGGCAGTGGATCTGGGACAGATTTCACTCTCACCATCAGCAGCCTGCAGCCTGAAGATTTTGGAACTTACTTCTGTCAACAGTATAACAGTGCGCCGTACAGTTTTGGCCAGGGGACCAAAGTGGAGATCGAAC
Plate_3_NKB_31	974	108016	354	50	IGLV5-107*01	IGLJ3-4*01	IGLC2_01	CTWHGNSKTHGL	TGTACATGGCATGGCAACTCTAAGACTCATGGGTTA	GTATCAACGCAGAGTACGGGGACTGGTAGGGCTCAGGGGCTCTGTCCACCATGGCCTGGACTCTTCTCCTTCTCATGCTCCTCTCTCACTGCACAGGTTCCCTCTCCCAGCCTGTGCTGACTCAGCCATCTTCCCATTCCGCATCTCCTGGAGCGCCAGCCAGACTCACCTGCACGCTGAGCAGTGGCTTCAGTGTTGGTGACTTCTGGATACAGTGGTACCAACAAAAACCAGGGAGCCCTCCCCGGTATCTCCTGTACTACCACTCAGACTCAGATAAGCACCAAGGCTCTGGAGTTCCCAGCCGCTTCTCTGGATCCAATGATGCATCAGCCAATGCAGGGATTCTGCATATCTCTGGGCTCCAGCCTGAGGATGAGGCTGACTATTACTGTTGTA…	CAGCCTGTGCTGACTCAGCCATCTTCCCATTCCGCATCTCCTGGAGCGCCAGCCAGACTCACCTGCACGCTGAGCAGTGGCTTCAGTGTTGGTGACTTCTGGATACAGTGGTACCAACAAAAACCAGGGAGCCCTCCCCGGTATCTCCTGTACTACCACTCAGACTCAGATAAGCACCAAGGCTCTGGAGTTCCCAGCCGCTTCTCTGGATCCAATGATGCATCAGCCAATGCAGGGATTCTGCATATCTCTGGGCTCCAGCCTGAGGATGAGGCTGACTATTACTGTTGTACATGGCATGGCAACTCTAAGACTCATGGGTTATTCGGAGGAGGGACCCGGCTGACCGTCCTA
Plate_3_NKB_32	788	308	322	118	IGKV6-32*01	IGKJ4-4*01	IGKC_01	QQGSSFPLT	CAGCAGGGTAGTAGTTTCCCTCTCACT	CTCTTTCTCTGGGATGTGGCATGAGCAAAACTGACAAGTCAAGGCAGGAAGATGTTGTCTCCATCACAACTCATTGGGTTTCTGCTGCTCTGGGTTCCAGCCTCCAAGGGTGAAGTTGTGCTGACTCAGTCTCCAGCCTTTCGGTCTGTGACTCTAAAGGAGAAAGTCACCATCACCTGCCAGGCCAGTCAGAACATTGGTAGTAGTCTACACTGGTACCAGCAGAAACCGGATCAGTCTCCAAAGCTCCTCATCAAGTATGCTTCCCAGTCCATCTCAGGGGTCCCCTCAAGGTTCAGTGGCAGTGGATCTGGGACAGATTTCACCCTCACCATCAATAGCCTGGAAGCTGAAGATGCTGCGACGTATTACTGTCAGCAGGGTAGTAGTTTCCCTCTC…	GAAGTTGTGCTGACTCAGTCTCCAGCCTTTCGGTCTGTGACTCTAAAGGAGAAAGTCACCATCACCTGCCAGGCCAGTCAGAACATTGGTAGTAGTCTACACTGGTACCAGCAGAAACCGGATCAGTCTCCAAAGCTCCTCATCAAGTATGCTTCCCAGTCCATCTCAGGGGTCCCCTCAAGGTTCAGTGGCAGTGGATCTGGGACAGATTTCACCCTCACCATCAATAGCCTGGAAGCTGAAGATGCTGCGACGTATTACTGTCAGCAGGGTAGTAGTTTCCCTCTCACTTTCGGCGGAGGGACCAAGGTGGAGATCAAAC
Plate_3_NKB_37	939	99	330	13	IGLV1-75*01	IGLJ2-7*01	IGLC2_01	AAWDNSLSGRV	GCAGCATGGGATAACAGCCTGAGCGGTCGGGTA	GTGGTATCAACGCAGAGTACGGGGGAAGCGCAGCTTCAGCTGTGGGTACAGAAGGCAGGACTCAGGACAATCTCCAGCATGGCCTGGTTCCCTCTCCTCCTCACCCTCCTCACTCACTGTGCAGGGTCCTGGGCCCAGTCTGTGCTGACTCAGCCTCCCTCAGCGTCTGAGGCCGCCAGGAAGAGTGTCACCATCTCCTGTTCTGGAAGCAGCTCCAACATCGGAAGTAATAGTGTATCCTGGTACCAGCAGCTCCCAGAAACGGCTCCCAAACTCCTCATCTATTATAATGATCGGCGAGCCTCAGGTGTCTCTGACCGATTCTCTGGCTCCAAGTCTGGCACGTCAGCCTCCCTGGCCATCAGTGGGCTCCAGACCGAGGATGAGGCTGATTATTAC…	CAGTCTGTGCTGACTCAGCCTCCCTCAGCGTCTGAGGCCGCCAGGAAGAGTGTCACCATCTCCTGTTCTGGAAGCAGCTCCAACATCGGAAGTAATAGTGTATCCTGGTACCAGCAGCTCCCAGAAACGGCTCCCAAACTCCTCATCTATTATAATGATCGGCGAGCCTCAGGTGTCTCTGACCGATTCTCTGGCTCCAAGTCTGGCACGTCAGCCTCCCTGGCCATCAGTGGGCTCCAGACCGAGGATGAGGCTGATTATTACTGCGCAGCATGGGATAACAGCCTGAGCGGTCGGGTATTCGGCGGAGGGACCCGGCTGACCGTCCTA
Plate_3_NKB_38	773	86	330	14	IGLV8-111*01	IGLJ1-6*01	IGLC1_01	LLYMGTGIYI	TTGCTATACATGGGTACTGGCATTTACATC	ATCAACGCAGAGTACGGGGAGCTGAGAAGCCTGAGAGCACTTGGCCTTCATAAGTGTCCCCACCATGGCCTGGATGATGCTTCTCCTCGGACTCCTTGCTTATGGCTCAGGAGTGGATTCTGAGACTGTGGTGACCCAGGAGCCATCGTTGTCAGTGTCCCCTGGAGGAACAGTCACACTCACCTGTGGCCTGAGCTCTGGCTCAGTCTCTACCAGTAACTACCCCAGCTGGTACCAGCAGACCCCAGGCCAGGCTCCACGCACGCTCATCTACAGCACAAACACTCGCCCTTTTGGCGTCCCTGATCGCTTCTCTGGCTCCATCCTTGGGAACAAAGCTGCCCTCACCATCACGGGGGCTCAGGCAGACGATGAATGTGATTATTACTGTTTGCTATA…	GAGACTGTGGTGACCCAGGAGCCATCGTTGTCAGTGTCCCCTGGAGGAACAGTCACACTCACCTGTGGCCTGAGCTCTGGCTCAGTCTCTACCAGTAACTACCCCAGCTGGTACCAGCAGACCCCAGGCCAGGCTCCACGCACGCTCATCTACAGCACAAACACTCGCCCTTTTGGCGTCCCTGATCGCTTCTCTGGCTCCATCCTTGGGAACAAAGCTGCCCTCACCATCACGGGGGCTCAGGCAGACGATGAATGTGATTATTACTGTTTGCTATACATGGGTACTGGCATTTACATCTTCGGTTTTGGGACCCGGCTCACCGTCCTA
Plate_3_NKB_4	752	132	324	39	IGKV1-26*01	IGKJ3-3*01	IGKC_01	QQGNSNPFT	CAACAGGGTAATAGTAACCCATTCACT	AGTCAGGACACAGCATGGACATGAGGGTCCCCGCTCAGCTCCTGGGGCTCCTGCTGCTCTGGCTCCCAGGTGCCAGATGTGACATTCAGATGTCCCAGTCTCCATCCTCCCTGTCTGCATCTGTAGGAGACAGAGTCACCATCACTTGCCGGGCAAGTCAGGGCATTAGCAGTTATTTAAATTGGTATCAGCAGAAACCGGGGAAAGCCCCTAAGCTCCTGATCTATTATGCAAACAGTTTGGCAAGTAGGGTCCCATCAAGGTTCAGCGGCAGTGGATCTGGGACAGAATTCACTCTCACCATCAGCAGCCTGCAGCCTGAAGATTTTGCAACTTATTACTGTCAACAGGGTAATAGTAACCCATTCACTTTCGGCCCCGGGACCAAACTGGATATCA…	GACATTCAGATGTCCCAGTCTCCATCCTCCCTGTCTGCATCTGTAGGAGACAGAGTCACCATCACTTGCCGGGCAAGTCAGGGCATTAGCAGTTATTTAAATTGGTATCAGCAGAAACCGGGGAAAGCCCCTAAGCTCCTGATCTATTATGCAAACAGTTTGGCAAGTAGGGTCCCATCAAGGTTCAGCGGCAGTGGATCTGGGACAGAATTCACTCTCACCATCAGCAGCCTGCAGCCTGAAGATTTTGCAACTTATTACTGTCAACAGGGTAATAGTAACCCATTCACTTTCGGCCCCGGGACCAAACTGGATATCAAACGG
Plate_3_NKB_42	1061	331075	322	455	IGKV3-34*01	IGKJ4-4*01	IGKC_01	QKYSSSPLT	CAGAAGTATAGTAGCTCCCCACTCACT	GTATCAACGCAGAGTACGGGGAGAGCTCTGGAGAAGAGCTGCTCAGTTAGGACCCAGAGAGAACCATGGAAATCCCAGCTCAGCTTCTCTTCCTCCTGCTACTGTGGCTCCCAGGTACCACCGGACAAGTTATATTGACTCAGTCTCCAGCCACCCTGTCTTTGTCTCCAGGGGAAAGAGCCACCCTCTCCTGCAGGGCCAGTCAGAGTGTTGGCAGCAGCTTAGCCTGGTACCAGCAGAAACCTGGGCAGGCCCCCAGGCTCCTCATCTATGGTGCATCCAGCAGGGCCACTGGCATCCCAGACAGGTTCAGTGGCAGTGGGTCTGGGACAGAGTTCACTCTCACCATCAGCAGCCTGGAGCCTGAAGATTTTGCAGTGTATTACTGTCAGAAGTATA…	CAAGTTATATTGACTCAGTCTCCAGCCACCCTGTCTTTGTCTCCAGGGGAAAGAGCCACCCTCTCCTGCAGGGCCAGTCAGAGTGTTGGCAGCAGCTTAGCCTGGTACCAGCAGAAACCTGGGCAGGCCCCCAGGCTCCTCATCTATGGTGCATCCAGCAGGGCCACTGGCATCCCAGACAGGTTCAGTGGCAGTGGGTCTGGGACAGAGTTCACTCTCACCATCAGCAGCCTGGAGCCTGAAGATTTTGCAGTGTATTACTGTCAGAAGTATAGTAGCTCCCCACTCACTTTCGGCGGAGGGACCAAGGTGGAGATCAAAC
Plate_3_NKB_43	924	1242	330	359	IGLV1-71*01	IGLJ3-4*01	IGLC2_01	LSYDSSLSAVL	CTGTCCTATGACAGCAGCCTGAGTGCTGTGTTA	GGTATCAACGCAGAGTACGGGGGAAGCTCTGCTTCAGCTGTGGGCACAGGAGGCAGCACTCAGGACAGTCTCCAGCATGGCCTCGTCTCCTCTCCTCCTCACCCTTCTCATTCACTGCACAGGGTCCTGGGCCCAGTCTGTGCTGACACAGCCACCCTCAGTGTCTGGGGCCCCAGGGCAGAGGGTCACCATCTCGTGCACTGGGAGCAGCTCCAACATTGGAGGTTATTATGTATCCTGGTACCAGCAGCTCCCAGGAACGACCCCCAAACTCCTCATCTATCAAGATAATAAGCGACCCTCAGGGGTTTCTGACCGATTCTCTGGCTCCAAGTCTGGTACCTCAGCCTCCCTGACCATCACTGGGCTCCAGACTGAGGATGAGGCTGATTATTACTG…	CAGTCTGTGCTGACACAGCCACCCTCAGTGTCTGGGGCCCCAGGGCAGAGGGTCACCATCTCGTGCACTGGGAGCAGCTCCAACATTGGAGGTTATTATGTATCCTGGTACCAGCAGCTCCCAGGAACGACCCCCAAACTCCTCATCTATCAAGATAATAAGCGACCCTCAGGGGTTTCTGACCGATTCTCTGGCTCCAAGTCTGGTACCTCAGCCTCCCTGACCATCACTGGGCTCCAGACTGAGGATGAGGCTGATTATTACTGCCTGTCCTATGACAGCAGCCTGAGTGCTGTGTTATTCGGAGGAGGGACCCGGCTGACCGTCCTA
Plate_3_NKB_5	863	82	330	20	IGLV1-75*01	IGLJ3-4*01	IGLC2_01	AAWDNSLSGRL	GCAGCATGGGATAACAGCCTGAGCGGTCGGTTA	TATCAACGCAGAGTACGGGAGGACAATCTCCAGCATGGCCTGGTTCCCTCTCCTCCTCACCCTCCTCACTCACTGTGCAGGGTCCTGGGCCCAGTCTGTGCTGACTCAGCCTCCCTCAGCGTCTGAGGCCGCCAGGAAGAGTGTCACCATCTCCTGTTCTGGAAGCAGCTCCAACATCGGAAGTAATAGTGTATCCTGGTACCAGCAGCTCCCAGAAACGGCTCCCAAACTCCTCATCTATTATAATGATCGGCGAGCCTCAGGTGTCTCTGACCGATTCTCTGGCTCCAAGTCTGGCACGTCAGCCTCCCTGGCCATCAGTGGGCTCCAGACCGAGGATGAGGCTGATTATTACTGCGCAGCATGGGATAACAGCCTGAGCGGTCGGTTATTCGGAGG…	CAGTCTGTGCTGACTCAGCCTCCCTCAGCGTCTGAGGCCGCCAGGAAGAGTGTCACCATCTCCTGTTCTGGAAGCAGCTCCAACATCGGAAGTAATAGTGTATCCTGGTACCAGCAGCTCCCAGAAACGGCTCCCAAACTCCTCATCTATTATAATGATCGGCGAGCCTCAGGTGTCTCTGACCGATTCTCTGGCTCCAAGTCTGGCACGTCAGCCTCCCTGGCCATCAGTGGGCTCCAGACCGAGGATGAGGCTGATTATTACTGCGCAGCATGGGATAACAGCCTGAGCGGTCGGTTATTCGGAGGAGGGACCCGGCTGACCGTCCTA
Plate_3_NKB_6	794	90	327	31	IGKV3-9*01	IGKJ1-1*01	IGKC_01	QQGNSVPWT	CAACAGGGGAATAGCGTTCCGTGGACG	AGTATCAACGCAGAGTACGGGGTACGTTTAGCCTGTGACAGGGCTCAGCTAACATAATGGATTTTCAGGCTCAAATTTTCATCTTCCTTCTGCTCAGTGTCACAGTGTCCAATGGAGAGATTGTGTTGACCCAGTCTCCAACATCCATGGCTGTCTCCCAAGGACAAAGAGTCACCATCTCCTGCACGGCCAGCTCAAGTGTAAGCACCACCTACTTGCACTGGTACCAACAGAAGCCAGGATTCCCTCCAAGACTTCTTGTCTATAGAACATCAAGTCTGGCTTCTGGGGTCCCAGCCAGGTTCAGTGGCAGCGGTTCTGGGACCTCTTACACGCTCATAATCAGCAGCATGGAGGCTGAAGATGCTGCAAACTATTACTGTCAACAGGGGAATAGCG…	GAGATTGTGTTGACCCAGTCTCCAACATCCATGGCTGTCTCCCAAGGACAAAGAGTCACCATCTCCTGCACGGCCAGCTCAAGTGTAAGCACCACCTACTTGCACTGGTACCAACAGAAGCCAGGATTCCCTCCAAGACTTCTTGTCTATAGAACATCAAGTCTGGCTTCTGGGGTCCCAGCCAGGTTCAGTGGCAGCGGTTCTGGGACCTCTTACACGCTCATAATCAGCAGCATGGAGGCTGAAGATGCTGCAAACTATTACTGTCAACAGGGGAATAGCGTTCCGTGGACGTTCGGCCAAGGGACCAGGGTGGAAATCAAACGG
Plate_3_NKB_9	962	102571	330	1291	IGLV2-112*01	IGLJ2-7*01	IGLC2_01	CSYTTSSTWV	TGTTCATATACAACCAGTAGCACTTGGGTA	GGTATCAACGCAGAGTACGGGGGCTGGGGTTTCAGAAGGCAGCGCTCTCAGGACGTCTCCACCATGGCCTGGACTCTGCTCCTCGTCACCCTCCTCACTCAGGGCACAGGATCCTGGGCTCAGTCTGCCCCGACTCAGCCTCCCTCTGTGTCTGGGTCTCCTGGACAGTCGGTCACCATCTCCTGCACTGGAACCAGCAGTGACATTGGTGGTTATAACTATGTCTCCTGGTACCAGCAGCACCCAGGCAAAGCCCCCAAACTCATGATTTATGGTGTCAGTAATCGGCCCTCAGGGGTCTCTGATCGCTTCTCTGGCTCCAAGTCTGGCAACACGGCCTCCCTGACCATCTCTGGGCTCCAGGCTGAGGACGAGGCTGATTATTACTGTTGTTCATAT…	CAGTCTGCCCCGACTCAGCCTCCCTCTGTGTCTGGGTCTCCTGGACAGTCGGTCACCATCTCCTGCACTGGAACCAGCAGTGACATTGGTGGTTATAACTATGTCTCCTGGTACCAGCAGCACCCAGGCAAAGCCCCCAAACTCATGATTTATGGTGTCAGTAATCGGCCCTCAGGGGTCTCTGATCGCTTCTCTGGCTCCAAGTCTGGCAACACGGCCTCCCTGACCATCTCTGGGCTCCAGGCTGAGGACGAGGCTGATTATTACTGTTGTTCATATACAACCAGTAGCACTTGGGTAATCGGCGGAGGGACCCGGCTGACCGTCCTA
Plate_4_B_1	941	97	324	31	IGLV3-15*01	IGLJ2-7*01	IGLC2_01	YSTDSSGNHRV	TACTCAACAGATAGCAGTGGTAATCATAGGGTA	GGATAGGGCCTGGGAAGGAATAAGAGAAGCCTAGGGAGCCCAGCTGTGCTGTGGGCTCAGGAGGCAGAGCTCTGGGTGTCTCACCATGGCCTGGATTCCTCTCCTACTCCCCCTCCTCACTTTCTGCACAGGCTCTGCAGCCTCCTATGAGCTGACACAGCCACCCTCGGTGTCAGTGTCCCCAGGACAGACGGCCAGGATCACCTGCTCTGGAGATGCATTGCCAAAAAAATATGCTTATTGGTTCCAGCAGAAGCCAGGCCAGTCCCCTGTGCTGATCATCTATGAGGACAGCAAACGGCCCTCTGGGATCCCTGAGAGATTCTCTGGCTCCAGCTCAGGGACAGTGGCCACCTTGACTATCAGTGGGGCCCAGGTGGAGGATGAAGCTGACTACTA…	TCCTATGAGCTGACACAGCCACCCTCGGTGTCAGTGTCCCCAGGACAGACGGCCAGGATCACCTGCTCTGGAGATGCATTGCCAAAAAAATATGCTTATTGGTTCCAGCAGAAGCCAGGCCAGTCCCCTGTGCTGATCATCTATGAGGACAGCAAACGGCCCTCTGGGATCCCTGAGAGATTCTCTGGCTCCAGCTCAGGGACAGTGGCCACCTTGACTATCAGTGGGGCCCAGGTGGAGGATGAAGCTGACTACTACTGTTACTCAACAGATAGCAGTGGTAATCATAGGGTATTCGGCGGAGGGACCCGGCTGACCGTCCTA
Plate_4_B_10	1015	590524	324	1626	IGKV1-13*01	IGKJ2-2*01	IGKC_01	LQYSSSPYS	CTACAGTATAGCAGTAGCCCGTACAGT	GTGGTATCAACGCAGAGTACGGGGAGTCAGACCCAGTCAGGACATAGCATGGACATGAGGATCCCCGCTCAGTTCCTGGGGCTCCTGCTGCTCTGGCTCCCAGGTGCCAGATGTGACATCCAGATGACCCAGTCTCCATCCTCCCTGTCTGCATCTGTAGGAGACACAGTCACCATCACTTGCCGGGCGAGTCAGAGTATTAGCAGCTGGTTAGACTGGTATCAGCAGAAACCAGGGAAAGCCCCTAAGCTTCTGATCTATAAGGCGTCCAGTTTGCAAAGTGGGGTCCCATCAAGGTTCAGCGGCAGTGGATCTGGGACAGATTACACTCTCACCATCAGCAGCCTGCAGTCTGAAGATTTTGCAACTTATTACTGTCTACAGTATAGCAGTAGCCCG…	GACATCCAGATGACCCAGTCTCCATCCTCCCTGTCTGCATCTGTAGGAGACACAGTCACCATCACTTGCCGGGCGAGTCAGAGTATTAGCAGCTGGTTAGACTGGTATCAGCAGAAACCAGGGAAAGCCCCTAAGCTTCTGATCTATAAGGCGTCCAGTTTGCAAAGTGGGGTCCCATCAAGGTTCAGCGGCAGTGGATCTGGGACAGATTACACTCTCACCATCAGCAGCCTGCAGTCTGAAGATTTTGCAACTTATTACTGTCTACAGTATAGCAGTAGCCCGTACAGTTTTGGCCAGGGGACCAAAGTGGAGATCAAACGG
Plate_4_B_11	1062	353340	340	583	IGKV2-57*02	IGKJ2-2*01	IGKC_01	MQALEFPYS	ATGCAAGCTCTAGAGTTTCCGTACAGT	TCTGCGTTGTGGTATCAACGCAGAGTACGGGGATCACGACTCCTCAGGTCACCTTCTCACAATGAGGCTCCCTGCTCAGCTCCTGGGACTGCTAATGCTCTGGCTCCCTGGATCCAGTGGGGACATTGTGATGACCCAGACTCCACTCTCCCTGCCCGTCACCCTTGGAGAGCCGGCCTCCATCTCCTGCAGGTCTAGTCAGAGCCTCTTGGATAGTGAGGATGGAAACACCTATTTGGAATGGTACCTGCAGAAGCCAGGCCAGTCTCCACAGCTCTTGATTTATGAGGTTTCCAACCGGGCCTCTGGAGTCCCAGACAGGTTCAGTGGCAGTGGGTCAGACACTGATTTCACACTGAAAATCAGCAGAGTGGAGGCTGAGGATGTTGGGGTTTATTA…	GACATTGTGATGACCCAGACTCCACTCTCCCTGCCCGTCACCCTTGGAGAGCCGGCCTCCATCTCCTGCAGGTCTAGTCAGAGCCTCTTGGATAGTGAGGATGGAAACACCTATTTGGAATGGTACCTGCAGAAGCCAGGCCAGTCTCCACAGCTCTTGATTTATGAGGTTTCCAACCGGGCCTCTGGAGTCCCAGACAGGTTCAGTGGCAGTGGGTCAGACACTGATTTCACACTGAAAATCAGCAGAGTGGAGGCTGAGGATGTTGGGGTTTATTACTGCATGCAAGCTCTAGAGTTTCCGTACAGTTTTGGCCAGGGGACCAAAGTGGAGATCAAAC
Plate_4_B_16	954	13865	330	420	IGLV1-50*01	IGLJ3-4*01	IGLC2_01	QSYDSSLSAVL	CAGTCCTATGACAGCAGCCTGAGTGCTGTGTTA	GTGGTATCAACGCAGAGTACGGGAAGCTCTGCTTCAGCTGTGGGCACAGGAGGCAGCACTCAGGACAGTCTCCAGCATGGCCTGGTCTCCTCTCCTCCTCACCCTTCTCATTCACTGCACAGGGTCCTGGGCCCAGTCTGTGCTGACGCAGCCGCCCTCAGTGTCTGGGGCGCCCGGGCAGAGGGTCACCATCTCCTGCACTGGGAGCAGCTCCAACATTGGAGGTTATTATGTGCAGTGGTACCAGCAGCTTCCAGGAACGGCCCCCAAACTCCTCATCTATGAAAATAATAAGCGACCCTCAGGGGTTTCTGATCGATTCTCTGGCTCCCAGTCTGGTACCTCAGCCTCCCTGACCATCACTGGACTCCAGTCTGAGGATGAGGCTGATTATTACTG…	CAGTCTGTGCTGACGCAGCCGCCCTCAGTGTCTGGGGCGCCCGGGCAGAGGGTCACCATCTCCTGCACTGGGAGCAGCTCCAACATTGGAGGTTATTATGTGCAGTGGTACCAGCAGCTTCCAGGAACGGCCCCCAAACTCCTCATCTATGAAAATAATAAGCGACCCTCAGGGGTTTCTGATCGATTCTCTGGCTCCCAGTCTGGTACCTCAGCCTCCCTGACCATCACTGGACTCCAGTCTGAGGATGAGGCTGATTATTACTGCCAGTCCTATGACAGCAGCCTGAGTGCTGTGTTATTCGGAGGAGGGACCCGGCTGACCGTCCTA
Plate_4_B_18	1756	461	319	95	IGKV3-7*01	IGKJ2-2*01	-	YQHSSGYS	TATCAGCATAGCAGCGGGTACAGT	TATCAACGCAGAGTACGGGGCTAGGTTAGTACCCAGAAGGAACCATGGAAGCCCCAGCTCAGCTTCTCTGCCTTCTGCTACTCTGGCTCCCAGGTGAGGGGAACATGGGATGGTTCTGCATGTTGGTGAAACTCTCTCAATGTCATGGGGTCCTAGGACCTGGCACCTCTGCTCAATAAGCACAATAATTAAAACTCAATGTAGATCAATGGTTCTGGATGTACTGGGAAGACAGTGGGTTTGATCTAGATTGCATGAGTGACTTTTCCATTTTATTCCAATCTCAGGTACCACCGGACAAGTTATATTGACACAGTCTCCAGCCACCCTGTCTTTGTCTCCAGGGGAAAGAGCCACTCTCTCCTGCAGGGCCAGTCAGAGTGTTAGCAGCTACTTAGC…	CAAGTTATATTGACACAGTCTCCAGCCACCCTGTCTTTGTCTCCAGGGGAAAGAGCCACTCTCTCCTGCAGGGCCAGTCAGAGTGTTAGCAGCTACTTAGCCTGGTACCAGCAGAAACCTGGGCAGGCTCCCAGGCTCCTCATCCACAGTGCGTCCAGCAGGGCCACTGGCATCCCAGACAGGTTCAGTGGCAGTGGGTCTGGGACAGAGTTCACCCTCACCATCAGCAGCCTGGAGCCTGAAGATGTTGGAGTTTATCACTGCTATCAGCATAGCAGCGGGTACAGTTTTGGCCAGGGGACCAAAGTGGAGATCAAAC
Plate_4_B_19	1001	9817	327	3342	IGKV3-9*01	IGKJ3-3*01	IGKC_01	QQGNSIPFT	CAGCAGGGGAATAGCATTCCATTCACT	GTGGTATCAACGCAGAGTACGGGACGTTTAGCCTGTGACAGGGCTCAGCTAACATAATGGATTTTCAGGCTCAAATTTTCATCTTCCTTCTGCTCAGTGTCACAGTGTCCAATGGAGAAATTGTGCTGACCCAGTCTCCAACATCCATGGCTGTCTCCCAAGGAGAAAGAGTCACCATCTCCTGCACGGCCAGCTCAAGTGTAAGCACCAGCTACTTGCACTGGTACCAACAGAAGCCAGGATTCCCTCCAAGGCTTCTTGTCTATAGAACATCAAGTCTGGCTTCTGGGGTCCCAGCCAGGTTCAGTGGCAGCGGTTCTGGGACCTCTTACACGCTCACAATCAGCAGCATGGAGGCTGAAGATGCTGCAAACTATTACTGTCAGCAGGGGAATAGCA…	GAAATTGTGCTGACCCAGTCTCCAACATCCATGGCTGTCTCCCAAGGAGAAAGAGTCACCATCTCCTGCACGGCCAGCTCAAGTGTAAGCACCAGCTACTTGCACTGGTACCAACAGAAGCCAGGATTCCCTCCAAGGCTTCTTGTCTATAGAACATCAAGTCTGGCTTCTGGGGTCCCAGCCAGGTTCAGTGGCAGCGGTTCTGGGACCTCTTACACGCTCACAATCAGCAGCATGGAGGCTGAAGATGCTGCAAACTATTACTGTCAGCAGGGGAATAGCATTCCATTCACTTTCGGCCCCGGGACCAAACTGGATATCAAACGG
Plate_4_B_2	609	85	322	42	IGKV1-12*01	IGKJ4-4*01	IGKC_01	QQYNSAPLT	CAACAGTATAACAGTGCGCCGCTCACT	GGTATCAACGCAGAGTACGGGAGACCCAGTCAGGACACAGCATGGACATGAGGGTCCCCGCTCAGTTCCTGGGGCTCCTGCTGCTCTGGCTCCCAGGTGCCAGATGTGACATCCAGATGACCCAGTCTCCATCCTCCCTGTCTGCATCTGTAGGAGACAGAGTCACCATCACTTGCCGAGCCAGTCAGGGTATTAGCAGCTGGTTAGCCTGGTTTCAGCAGAAACCAGGGAAAGCCCCTAAGCTCCTGATCTATAAGGCATCCAATTTGCAAAGTGGGGTCCCCTCAAGGTTCAGCGGCAGTGGATCTGGGACAGAATTCACTCTCACCATCAGCAGCCTGCAGCCTGAAGATTTTGCAACTTATTACTGTCAACAGTATAACAGTGCGCCGCTCACTT…	GACATCCAGATGACCCAGTCTCCATCCTCCCTGTCTGCATCTGTAGGAGACAGAGTCACCATCACTTGCCGAGCCAGTCAGGGTATTAGCAGCTGGTTAGCCTGGTTTCAGCAGAAACCAGGGAAAGCCCCTAAGCTCCTGATCTATAAGGCATCCAATTTGCAAAGTGGGGTCCCCTCAAGGTTCAGCGGCAGTGGATCTGGGACAGAATTCACTCTCACCATCAGCAGCCTGCAGCCTGAAGATTTTGCAACTTATTACTGTCAACAGTATAACAGTGCGCCGCTCACTTTCGGCGGAGGGACCAAGGTGGAGATCAAAC
Plate_4_B_21	977	120362	330	1295	IGLV1-75*01	IGLJ1-6*01	IGLC1_01	ATWDDSLYTYI	GCAACGTGGGATGACAGCCTGTACACTTACATC	GTGGTATCAACGCAGAGTACGGGGCAGCTTCAGCTGTGGGTACAGAAGGCAGGACTCAGGACAATCTCCAGCATGGCCTGGTTCCCTCTCCTCCTCACCCTCCTCACTCACTGTGCAGGGTCCTGGGCCCAGTCTGTGCTGACTCAGCCTCCCTCAGCGTCTGAGGCCGCCAGGAAGAGTGTCACCATCTCCTGTTCTGGAAGCGGCTCCAACATCGGAAGTAATCATGTATCCTGGTACCAGCAGCTCCCAGAAACGCCTCCCAAACTCCTCATCTATTCTGATGAGCGGCGAGCCTCAGGTGTCTCTGACCGCTTGTCTGGCTCCAAGTCTGGCACGTCAGCCTCCCTGGCCATCAGTGGACTCCAGACCGAGGATGAGGCTGATTATTACTGCGCA…	CAGTCTGTGCTGACTCAGCCTCCCTCAGCGTCTGAGGCCGCCAGGAAGAGTGTCACCATCTCCTGTTCTGGAAGCGGCTCCAACATCGGAAGTAATCATGTATCCTGGTACCAGCAGCTCCCAGAAACGCCTCCCAAACTCCTCATCTATTCTGATGAGCGGCGAGCCTCAGGTGTCTCTGACCGCTTGTCTGGCTCCAAGTCTGGCACGTCAGCCTCCCTGGCCATCAGTGGACTCCAGACCGAGGATGAGGCTGATTATTACTGCGCAACGTGGGATGACAGCCTGTACACTTACATCTTCGGTGGTGGGACCCGGCTCACCGTCCTA
Plate_4_B_4	990	4599	322	1571	IGKV1-12*01	IGKJ1-1*01	IGKC_01	QQGYNTPWT	CAACAGGGTTACAATACCCCGTGGACG	GTGGTATCAACGCAGAGTACGGGGAGTCAGACCCAGTCAGGACACAGCATGGACATGAGGGTCCCCGCTCAGTTCCTGGGGCTCCTGCTGCTCTGGCTCCCAGGTGCCAGATGTGACATCCAGATGACCCAGTCTCCATCCTCCCTGTCTGCATCTGTAGGAGACAAAGTCACCATCACTTGCCGAGCCAGTCAGGGTATTAGCAGCTGGTTAGCCTGGTATCAGCAGAAACCAGGGAAAGCCCCTAAGCTCCTGATCTATGCTGCATCCAGTTTGCAAAGTGGGGTCCCATCAAGGTTCAGCGGCAGTGGATCTGGGACGGATTACACTCTCACCATCAGCAGCCTGCAGCCTGAAGATTTTGCAACTTATTATTGTCAACAGGGTTACAATACCCCG…	GACATCCAGATGACCCAGTCTCCATCCTCCCTGTCTGCATCTGTAGGAGACAAAGTCACCATCACTTGCCGAGCCAGTCAGGGTATTAGCAGCTGGTTAGCCTGGTATCAGCAGAAACCAGGGAAAGCCCCTAAGCTCCTGATCTATGCTGCATCCAGTTTGCAAAGTGGGGTCCCATCAAGGTTCAGCGGCAGTGGATCTGGGACGGATTACACTCTCACCATCAGCAGCCTGCAGCCTGAAGATTTTGCAACTTATTATTGTCAACAGGGTTACAATACCCCGTGGACGTTCGGCCAAGGGACCAAGGTGGAAATCAAAC
Plate_4_B_7	932	2007	330	637	IGLV2-12*01	IGLJ2-7*01	IGLC2_01	SSYASSSTLV	AGCTCATATGCAAGCAGTAGCACTTTGGTA	CAGGTATCAACGCAGAGTACGGGGCTGGGATCTCAGGAGGCAGCGCTCTCAGGACGTCTCCACCATGACCTGGGCTCTGGTCCTCGTCACCCTCCTCACTCAGAGCACAGGATCCTGGGCTCAGGCTGCCCTGACTCAGTCTCCCTCTGTGTCTGGGTCTCCTGGACAGTCGGTCACCATCTCCTGCACTGGAACCAGCAGTGACATTGGTGGTTATAACCGTGTCTCCTGGTACCAACAGCACCCAGGCAAAGCCCCCAAACTCATGATTTATGAGGTCAGTAAGCGGCCCTCAGGGGTCTCTGATCGCTTCTCTGGTTCCAAGTCTGGCAACACGGCCTCCCTGACCATCTCTGGGCTCCAGGCTGAGGACGAGGCTGATTATTACTGCAGCTCATA…	CAGGCTGCCCTGACTCAGTCTCCCTCTGTGTCTGGGTCTCCTGGACAGTCGGTCACCATCTCCTGCACTGGAACCAGCAGTGACATTGGTGGTTATAACCGTGTCTCCTGGTACCAACAGCACCCAGGCAAAGCCCCCAAACTCATGATTTATGAGGTCAGTAAGCGGCCCTCAGGGGTCTCTGATCGCTTCTCTGGTTCCAAGTCTGGCAACACGGCCTCCCTGACCATCTCTGGGCTCCAGGCTGAGGACGAGGCTGATTATTACTGCAGCTCATATGCAAGCAGTAGCACTTTGGTATTCGGCGGAGGGACCCGGCTGACCGTCCTA
Plate_4_B_8	1044	59743	324	1396	IGLV3-32*01	IGLJ2-5*01,IGLJ3-4*01	IGLC2_01	QVWDSSSDHRV	CAGGTGTGGGACAGTAGTAGTGATCATCGTGTA	GGTATCAACGCAGAGTACGGGGACAGATCTCCGCCAGCAGCAGCCGCTGACTCTGCTGATTTGCATCACAGGCTGCGCTCTCCAGCAGGGGGATAAGAGGCCTGGGAGGAACCTGCCCAGCCTGGGCCTCAGGAGGCAGCATTGACGGTGCCTCAGCCATGACCTGGACTTTTCTCCTCCTCGGCCTCCTTGCTTACTGCACAGGCTCTGCGGCCTCCTATGAGCTGACTCAGCCACCCTCGGTGTCAGTGTCCCCAGGACAGACGGCCAGGATCACCTGTGGGGGAGACAACATTGGAAGTAAAAATGTGCACTGGTACCAGCAGAAGCCACCGCAGGCCCCTGTGCTGGTCATCTATTATGATAGCGAACGGCCCTCAGGGATCCCTGAGCGATTCT…	TCCTATGAGCTGACTCAGCCACCCTCGGTGTCAGTGTCCCCAGGACAGACGGCCAGGATCACCTGTGGGGGAGACAACATTGGAAGTAAAAATGTGCACTGGTACCAGCAGAAGCCACCGCAGGCCCCTGTGCTGGTCATCTATTATGATAGCGAACGGCCCTCAGGGATCCCTGAGCGATTCTCTGGCTCCAAATCAGGGAACACCGCCACCCTGACCATCAGCGGGGTCGAGGCCGGGGATGAGGCTGACTATTACTGTCAGGTGTGGGACAGTAGTAGTGATCATCGTGTATTCGGAGGAGGGACCCGGCTGACCGTCCTA
Plate_4_B_9	937	69459	324	100	IGLV3-32*01	IGLJ1-6*01	IGLC1_01	QVWDSSSDHYI	CAGGTGTGGGATAGTAGTAGTGATCATTACATC	GTATCAACGCAGAGTACGGGGGGCCTCAGGAGGCAGCATTGACGGTGCCTCAGCCATGGCCTGGACTTTTCTCCTCCTCGGCCTCCTTGCTTACTGCACAGGCTGTGCGGCCTCCTATGATCTGACTCAGCCACCCTCGGTGTCAGTGTCCCCAGGACAGACGGCCAGGATCACCTGTGGGGGAGACAACATTGGAAGTAAATATGTGCACTGGTACCAGCAGAAGCCACCGCAGGCCCCTGTGCTGGTCATCTATTATGATAGCGAACGGCCCTCAGGGATCCCTGAGCGATTCTCTGGCTCCAAATCAGGGAACACCGCCACCCTGACCATCAGCGGGGTCGAGGCCGGGGATGAGGCTGACTATTACTGTCAGGTGTGGGATAGTAGTAGTGATCA…	TCCTATGATCTGACTCAGCCACCCTCGGTGTCAGTGTCCCCAGGACAGACGGCCAGGATCACCTGTGGGGGAGACAACATTGGAAGTAAATATGTGCACTGGTACCAGCAGAAGCCACCGCAGGCCCCTGTGCTGGTCATCTATTATGATAGCGAACGGCCCTCAGGGATCCCTGAGCGATTCTCTGGCTCCAAATCAGGGAACACCGCCACCCTGACCATCAGCGGGGTCGAGGCCGGGGATGAGGCTGACTATTACTGTCAGGTGTGGGATAGTAGTAGTGATCATTACATCTTCGGTGCTGGGACCCGGCTCACCGTCCTA
Plate_4_NKB_1	1047	758037	322	1293	IGKV1-12*01	IGKJ1-1*01	IGKC_01	QQYKSAPWT	CAACAGTATAAAAGTGCGCCGTGGACG	GTGGTATCAACGCAGAGTACGGGGAGTCAGACCCAGTCAGGACACAGCATGGACATGAGGGTCCCCGCTCAGTTCCTGGGGCTCCTGCTGCTCTGGCTCCCAGGTGCCAGATGTGACATCCAGATGACCCAGTCTCCATCCTCCCTGTCTGCATCTGTGGGAGACAGAGTCACCGTCACTTGCCGAGCCAGTCAGGGTATTAGCAGCTGGTTAGCCTGGTATCAGCAGAAACCAGGGAAAGCCCCTAAACTCCTGATCTATAAGGCGTCCAGTTTGCAAAGTGGGGTCCCCTCAAGGTTCAGCGGCAGTGGATCTGGGACAGATTTCACTCTCACCATCAGCAGCCTGCAGCCTGAAGATTTTGCAACTTATTATTGTCAACAGTATAAAAGTGCGCCG…	GACATCCAGATGACCCAGTCTCCATCCTCCCTGTCTGCATCTGTGGGAGACAGAGTCACCGTCACTTGCCGAGCCAGTCAGGGTATTAGCAGCTGGTTAGCCTGGTATCAGCAGAAACCAGGGAAAGCCCCTAAACTCCTGATCTATAAGGCGTCCAGTTTGCAAAGTGGGGTCCCCTCAAGGTTCAGCGGCAGTGGATCTGGGACAGATTTCACTCTCACCATCAGCAGCCTGCAGCCTGAAGATTTTGCAACTTATTATTGTCAACAGTATAAAAGTGCGCCGTGGACGTTCGGCCAAGGGACCAAGGTGGAAATCAAAC
Plate_4_NKB_11	1025	232509	322	1075	IGKV3-11*01	IGKJ1-1*01	IGKC_01	QQESNWPWT	CAGCAGGAGAGTAACTGGCCGTGGACG	GAGACAGGTATCAACGCAGAGTACGGGGGAGGAGCTGCTCAGTTAGGACCCAGAGGGAACCATGGAAGCCCCAGCACAGCTTCTCTTCCTCCTGCTACTCTGGCTCCCAGATACCACTGGAGAAATTGTAATGACGCAGTCTCCAGCCACCCTGTCTTTGTCTCCAAGAGAAAGAGCCACCCTCTCCTGCAGGGCCAGTCAGAGTGTCAGCAGCAACTTAGCCTGGTACCAGCAGAAACCTGGGCAAGCTCCCAGGCTCCTCATCTATTATGCATCCAACAGGGCCACTGGTATCCCAGACAGGTTCAGTGGCAGTGGGTCTGGGACAGACTTCACTCTCACCATCAGCAGCCTGGAGCCTGAAGATGTTGGAGTTTATTACTGTCAGCAGGAGAGTAA…	GAAATTGTAATGACGCAGTCTCCAGCCACCCTGTCTTTGTCTCCAAGAGAAAGAGCCACCCTCTCCTGCAGGGCCAGTCAGAGTGTCAGCAGCAACTTAGCCTGGTACCAGCAGAAACCTGGGCAAGCTCCCAGGCTCCTCATCTATTATGCATCCAACAGGGCCACTGGTATCCCAGACAGGTTCAGTGGCAGTGGGTCTGGGACAGACTTCACTCTCACCATCAGCAGCCTGGAGCCTGAAGATGTTGGAGTTTATTACTGTCAGCAGGAGAGTAACTGGCCGTGGACGTTCGGCCAAGGGACCAAGGTGGAAATCAAAC
Plate_4_NKB_12	969	166164	345	177	IGLV5-61*01	IGLJ2-7*01	IGLC2_01	TTWHNNAWV	ACCACTTGGCACAACAATGCTTGGGTA	GGTATCAACGCAGAGTACGGGGACTGCGGGGAAAGAGGCTGTGTCCACCATGGCCTGGACTCCTCTCCTCCTCCTGCTCTTCTCTCACTGCACAGGTTCCCTCTCACAGCCTGTGCTGACTCAGCCAACCTCCCTCTCAGCATCTCCTGGAGCATCAGTCAGACTCACCTGCACCTTGCGCAGTGGCATCAGTGTTGGTGGCTACAATATACACTGGTACCAGCAGAAGCCAGGGAGTCCTCCCCGGTACCTACTGTACTACTACTCAGACTCAAATAAGGGCCAGGGCTCTGGAGTCCCCAGCCGCTTCTCTGGATCCAAAGATGCTTCGGCCAATGCAGGGATTTTACTCATCTCTGGGTTCCAGTCTGAGGATGAGGCTGACTATTACTGTACCAC…	CAGCCTGTGCTGACTCAGCCAACCTCCCTCTCAGCATCTCCTGGAGCATCAGTCAGACTCACCTGCACCTTGCGCAGTGGCATCAGTGTTGGTGGCTACAATATACACTGGTACCAGCAGAAGCCAGGGAGTCCTCCCCGGTACCTACTGTACTACTACTCAGACTCAAATAAGGGCCAGGGCTCTGGAGTCCCCAGCCGCTTCTCTGGATCCAAAGATGCTTCGGCCAATGCAGGGATTTTACTCATCTCTGGGTTCCAGTCTGAGGATGAGGCTGACTATTACTGTACCACTTGGCACAACAATGCTTGGGTATTCGGCGGAGGGACCCGGCTGACCGTCCTA
Plate_4_NKB_13	981	188214	351	292	IGLV5-107*01	IGLJ2-7*01	IGLC2_01	CTWHDNSKTHV	TGTACATGGCATGACAACTCTAAGACTCATGTA	GGTATCAACGCAGAGTACGGGGACTGGTAGGGCTCAGGGGCTCTGTCCACCATGGCCTGGACTCTTCTCCTTCTCATGCTCCTCTCTCACTGCACAGGTTCCCTCTCCCAGCCTGTGCTGACTCAGCCATCTTCCCATTCCGCATCTCCTGGAGCGCCAGCCAGACTCACCTGCACGCTGAACAGTGGCTTCAGTGTTGGTGACTTCTGGATACGGTGGTTCCAACAAAAGCCAGGGAGCCCTCCCCGGTATCTCCTGTATTACCACTCAGACTCAGATAAGTACCAAGGCTCTGGAGTTCCCAGCCGCTTCTCTGGATCCAATGATGCTTCAGCCAATGCAGCGATTCTGCAGATCTCTGGGCTCCAGCCTGAGGATGAGGCTGACTATTACTGTTGT…	CAGCCTGTGCTGACTCAGCCATCTTCCCATTCCGCATCTCCTGGAGCGCCAGCCAGACTCACCTGCACGCTGAACAGTGGCTTCAGTGTTGGTGACTTCTGGATACGGTGGTTCCAACAAAAGCCAGGGAGCCCTCCCCGGTATCTCCTGTATTACCACTCAGACTCAGATAAGTACCAAGGCTCTGGAGTTCCCAGCCGCTTCTCTGGATCCAATGATGCTTCAGCCAATGCAGCGATTCTGCAGATCTCTGGGCTCCAGCCTGAGGATGAGGCTGACTATTACTGTTGTACATGGCATGACAACTCTAAGACTCATGTATTCGGCGGAGGGACCCGGCTGACCGTCCTA
Plate_4_NKB_14	1037	491286	322	628	IGKV1-13*01	IGKJ1-1*01	IGKC_01	LQYSSSPWT	CTACAGTATAGCAGTAGCCCGTGGACG	GTGGTATCAACGCAGAGTACGGGGAGGAGTCAGACCCAGTCAGGACATAGCATGGACATGAGGGTTCCCGCTCAGTTCCTGGGGCTCCTGCTGCTCTGGCTCCCAGGTGCCAGATGTGACATCCAGATGACCCAGTCTCCATCCTCCCTGTCTGCATCTGTAGGAGACACAGTCACCATCACTTGCCGGGCGAGTCAGAGTATTAGCAGCTGGTTAGCCTGGTATCAGCAGAAACCAGGGAAAGCCCCTAAGCTCCTGATCTATAAGGCATCCAGTTTGCAAAGTGGGGTCCCCTCAAGGTTCAGCGGCAGTGGATCTGGGACAGATTTCACTCTCACCATCAGCAGCCTGCAGCCTGAAGATTTTGCAACTTATTACTGTCTACAGTATAGCAGTAGC…	GACATCCAGATGACCCAGTCTCCATCCTCCCTGTCTGCATCTGTAGGAGACACAGTCACCATCACTTGCCGGGCGAGTCAGAGTATTAGCAGCTGGTTAGCCTGGTATCAGCAGAAACCAGGGAAAGCCCCTAAGCTCCTGATCTATAAGGCATCCAGTTTGCAAAGTGGGGTCCCCTCAAGGTTCAGCGGCAGTGGATCTGGGACAGATTTCACTCTCACCATCAGCAGCCTGCAGCCTGAAGATTTTGCAACTTATTACTGTCTACAGTATAGCAGTAGCCCGTGGACGTTCGGCCAAGGGACCAAGGTGGAAATCAAAC
Plate_4_NKB_16	959	136492	330	268	IGLV3-1.2*01	IGLJ1-6*01	IGLC1_01	ATSYGSGSSWQYI	GCTACAAGCTATGGCAGTGGGAGCAGCTGGCAGTACATC	GGTGGTATCAACGCAGAGTACGGGGATCCTGGCTTCAGAAGCAGCATCTGGGACATGTCAGCCATGGCCTGGACGCCTCTCCTCCTCAGCCTCCTCGCTCACTGCACAGGCTCTGTGGCCTCCTATGAGCTGACTCAGTCACCCTCAGTGTCAGTGTCCCCAGGACAGCCAGCCAGCATCACCTGCTCTGGAGATAAATTTGGGAATGCATATGCTTACTGGTACCAGCAGAAGCCAGGCCAGGTCCCTGTATTGGTCATCTATAAAAATAGCAACCGGCCCTCAGGGATCCCTGAGCGATTCTCTGGCTCCAACTCGGGGAACACGGCCACCCTGACCATCAGCGGGGTCGAGGCTGGGGATGAGGCCGACTATTACTGTGCTACAAGCTATGGCAGT…	TCCTATGAGCTGACTCAGTCACCCTCAGTGTCAGTGTCCCCAGGACAGCCAGCCAGCATCACCTGCTCTGGAGATAAATTTGGGAATGCATATGCTTACTGGTACCAGCAGAAGCCAGGCCAGGTCCCTGTATTGGTCATCTATAAAAATAGCAACCGGCCCTCAGGGATCCCTGAGCGATTCTCTGGCTCCAACTCGGGGAACACGGCCACCCTGACCATCAGCGGGGTCGAGGCTGGGGATGAGGCCGACTATTACTGTGCTACAAGCTATGGCAGTGGGAGCAGCTGGCAGTACATCTTCGGTGCTGGGACCCGGCTCACCGTCCTA
Plate_4_NKB_18	1070	2129309	324	1376	IGKV1-25*02	IGKJ3-3*01	IGKC_01	QQYNSLPPT	CAACAGTATAATAGTTTACCTCCCACT	TCTGCGTTGTGGTATCAACGCAGAGTACGGGGAGTCAGACCCAGTCAGGACACAGCATGGACATGAGGGTCCCCGCTCAGCTCCTGGGGCTCCTGCTGCTCTGGCTCCCAGGTGCCAGATGTGACATTCAGATGACCCAGTCTCCATCCTCCCTGTCTGCATCTGTAGGAGACAGAGTCACCATCACTTGCCGGGCAAGTCAGGGCATTAGCAGTTATTTAAATTGGTATCAGCAGAAACCGGGGAAAGCCCCTAAGCTCCTGATCTATTATGCAAACCGTTTGGAAAGTGGGGTCCCATCAAGGTTCAGCGGCAGTGGATCTGGGACAGAATTCACTCTCACCATCAGCAGCCTGCAACCTGAGGATTTTGCAACTTATTACTGTCAACAGTATAATA…	GACATTCAGATGACCCAGTCTCCATCCTCCCTGTCTGCATCTGTAGGAGACAGAGTCACCATCACTTGCCGGGCAAGTCAGGGCATTAGCAGTTATTTAAATTGGTATCAGCAGAAACCGGGGAAAGCCCCTAAGCTCCTGATCTATTATGCAAACCGTTTGGAAAGTGGGGTCCCATCAAGGTTCAGCGGCAGTGGATCTGGGACAGAATTCACTCTCACCATCAGCAGCCTGCAACCTGAGGATTTTGCAACTTATTACTGTCAACAGTATAATAGTTTACCTCCCACTTTCGGCCCCGGGACCAAACTGGATATCAAACGG
Plate_4_NKB_19	1011	32599	322	1911	IGKV3-15*01	IGKJ4-4*01	IGKC_01	QQYSNWPLT	CAGCAGTATAGTAACTGGCCTCTCACT	GTGGTATCAACGCAGAGTACGGGGGAGGAACTGCTCAGTTAGGACCCAGAGGGAACCATGGAAGCCCCAGCACAGCTTCTCTTCCTCCTGCTGCTCTGGCTCCCAGATACCACCGGAGAAATAGTGATGACGCAGTCTCCAGCCACCCTGTCTTTGTCTCCAGGGGAAAGAGCCACCCTCTCCTGCAGGGCCAGTCAGAGTGTCAGCAGCAGCTTAGCCTGGTACCAGCAGAAACCTGGGCAGGCTCCCAGGCTCCTCATCTATGGTGCATCCAGCAGGGCCACTGGCATCCCAGACAGGTTCAGTGGCAGTGGGTCTGGGACAGAGTTCACTCTCACCATCAGCAGCCTGGAGCCTGAAGATTTTGCAGTTTATTATTGTCAGCAGTATAGTAACTGG…	GAAATAGTGATGACGCAGTCTCCAGCCACCCTGTCTTTGTCTCCAGGGGAAAGAGCCACCCTCTCCTGCAGGGCCAGTCAGAGTGTCAGCAGCAGCTTAGCCTGGTACCAGCAGAAACCTGGGCAGGCTCCCAGGCTCCTCATCTATGGTGCATCCAGCAGGGCCACTGGCATCCCAGACAGGTTCAGTGGCAGTGGGTCTGGGACAGAGTTCACTCTCACCATCAGCAGCCTGGAGCCTGAAGATTTTGCAGTTTATTATTGTCAGCAGTATAGTAACTGGCCTCTCACTTTCGGCGGAGGGACCAAGGTGGAGATCAAAC
Plate_4_NKB_20	982	161754	330	1081	IGLV1-70*01	IGLJ3-4*01	IGLC2_01	GAWDSSLSAQL	GGAGCATGGGATAGCAGCCTGAGTGCTCAGTTA	TCTGCGTTGTGGTATCAACGCAGAGTACGGGGAGCTCTGCTTCATCTGTGGGCACAGGAGGCAGCACTCAGGACAGTCTCCAGCATGACCTGGTCTCCTCTCCTCCTCACTCTCCTCGCTCACTGCACAGGGTCCTGGGCCCAGTCTGTGCTGACGCAGCCGCCCTCAGTGTCTGGGGACCCCGGGCAGAGGGTCACCATCTCGTGCACTGGGAGCAGCTCCAACATTGGAGGTTATTATGTATACTGGTACCAGCAGTTCCCAGGAACGGCCCCCAAACTCCTCATCTATCAAGATAATAAGCGACCCTCAGGGGTTTCTGACCGATTCTCTGGCTCCAAGTCTGGTACCTCAGCCTCCCTGACCATCACTGGGCTCCAGCCTGGGGATGAGGCTGAT…	CAGTCTGTGCTGACGCAGCCGCCCTCAGTGTCTGGGGACCCCGGGCAGAGGGTCACCATCTCGTGCACTGGGAGCAGCTCCAACATTGGAGGTTATTATGTATACTGGTACCAGCAGTTCCCAGGAACGGCCCCCAAACTCCTCATCTATCAAGATAATAAGCGACCCTCAGGGGTTTCTGACCGATTCTCTGGCTCCAAGTCTGGTACCTCAGCCTCCCTGACCATCACTGGGCTCCAGCCTGGGGATGAGGCTGATTATTACTGCGGAGCATGGGATAGCAGCCTGAGTGCTCAGTTATTCGGAGGAGGGACCCGGCTGACCGTCCTA
Plate_4_NKB_22	800	45	334	9	IGKV2-28*02	IGKJ1-1*01	IGKC_01	MQALQTPT	ATGCAAGCTCTACAAACTCCGACG	GGTATCAACGCAGAGTACGGGGATCAGGACTCCTCAGTTCACCTTCTCACAATGAGGCTCCCTGCTCAGCTCCTGGGGCTGCTAATGCTCTGGGTCTCTGGATCCAGTGGGGATATTGTGATGACTCAGTCTCCACTCTCCCTGCCCGTCACCCCTGGAGAGCCGGCCTCCATCTCCTGCAGGTCTAGTCAGAGCCTCCTGCATAGTAATGGATACAACTATTTGGATTGGTACCTGCAGAAGCCAGGGCAGTCTCCACAGCTCCTGATCTATTTGGGTTCTAATCGGGCCTCCGGGGTCCCTGACAGGTTCAGTGGCAGTGGATCAGGCACAGATTTTACACTGAAAATCAGCAGAGTGGAGGCTGAGGATGTTGGGGTTTATTACTGCATGCAAGCT…	GATATTGTGATGACTCAGTCTCCACTCTCCCTGCCCGTCACCCCTGGAGAGCCGGCCTCCATCTCCTGCAGGTCTAGTCAGAGCCTCCTGCATAGTAATGGATACAACTATTTGGATTGGTACCTGCAGAAGCCAGGGCAGTCTCCACAGCTCCTGATCTATTTGGGTTCTAATCGGGCCTCCGGGGTCCCTGACAGGTTCAGTGGCAGTGGATCAGGCACAGATTTTACACTGAAAATCAGCAGAGTGGAGGCTGAGGATGTTGGGGTTTATTACTGCATGCAAGCTCTACAAACTCCGACGTTCGGCCAAGGGACCAAGATGGAAATCAAAC
Plate_4_NKB_23	956	174533	345	336	IGLV5-65*01	IGLJ2-7*01	IGLC2_01	AIWHSSAWV	GCCATATGGCACAGCAGCGCTTGGGTA	GGTATCAACGCAGAGTACGGGGACTGCAGGGAAAGAGGCTGTGTCCACCATGGCCTGGACTCCTCTCCTCCTCCTGCTCCTCTCTCACTGCACAGGTTCCCTCTCCCAGCCTGTGCTGACCCAGCCAACCTCCCTCTCAGCATCTCCGGGAGCATCAGCCAGACTCAGCTGCACCTTGAGCAGTGGCATCAATGTTGGTAGTTACAGCATATTCTGGTACCAGCAGAAGCCAGGGAGTCCTCCCCGGTACCTTCTGTACTACTACTCAGACTCAAGTAAGCACCAGGGCTCTGGAGTCCCCAGCCGCTTCTCTGGATCCAAAGATGCTTCAGCCAATGCAGGGCTTTTACTGATCTCTGGGCTCCAGTCTGAAGATGAGGCTGACTATTACTGTGCCAT…	CAGCCTGTGCTGACCCAGCCAACCTCCCTCTCAGCATCTCCGGGAGCATCAGCCAGACTCAGCTGCACCTTGAGCAGTGGCATCAATGTTGGTAGTTACAGCATATTCTGGTACCAGCAGAAGCCAGGGAGTCCTCCCCGGTACCTTCTGTACTACTACTCAGACTCAAGTAAGCACCAGGGCTCTGGAGTCCCCAGCCGCTTCTCTGGATCCAAAGATGCTTCAGCCAATGCAGGGCTTTTACTGATCTCTGGGCTCCAGTCTGAAGATGAGGCTGACTATTACTGTGCCATATGGCACAGCAGCGCTTGGGTATTCGGCGGAGGGACCCGGCTGACCGTCCTA
Plate_4_NKB_24	1160	103	322	31	IGKV1-12*01	IGKJ2-2*01	IGKC_01	QQYNSAPYS	CAACAGTATAACAGTGCGCCGTACAGT	AATACATTCCCTCCAGGCAAATCTGTCAGGCCTGGTCTGACCTGGGACCCTGCGGACACTGCCCCTTTGCTGAGTTACCGAGATGAGCCAGCCCCGTGGCTGTGCCCAGCCTGCCCCATCCCCTGCTCATTTGCATGTTCCCAGAGCACAACCTCCTGCCCTGAAGCCTTATTAATAGGCTGGTCACACTTTGTGCAGGAGTCAGACCCAGTCAGGACACAGCATGGACATGAGGGTCCCCGCTCAGTTCCTGGGGCTCCTGCTGCTCTGGCTCCCAGGTGCCAGATGTGACATCCAGATGACCCAGTCTCCATCCTCCCTGTCTGCATCTGTAGGAGACAGAGTCACCATCACTTGCCGAGCCAGTCAGGGTATTAGCAGCTGGTTAGCCTGGTCTCA…	GACATCCAGATGACCCAGTCTCCATCCTCCCTGTCTGCATCTGTAGGAGACAGAGTCACCATCACTTGCCGAGCCAGTCAGGGTATTAGCAGCTGGTTAGCCTGGTCTCAGCAGAAACCAGGGAAAGCCCCTAAGCTCCTGATCTATAAGGCGTCCAGTTTGCAAAGTGGGGTCCCCTCAAGGTTCAGCGGCAGTGGATCTGGGACAGATTTCACTCTCACCATCAGCAGCCTGCAGCCTGAAGATTTTGCAACTTATTACTGTCAACAGTATAACAGTGCGCCGTACAGTTTTGGCCAGGGGACCAAAGTGGAGATCAAAC
Plate_4_NKB_25	989	197452	327	604	IGLV7-47*01	IGLJ3-4*01	IGLC2_01	WLHYSGAVL	TGGCTGCACTATAGTGGTGCTGTGTTA	GGTATCAACGCAGAGTACGGGAGGAGATAAAGAGCCATCAGAATCCAGCCCCAGCTCTGGAGGCAGGGATCCCTTCCAATATCAGCACCATGGCCTGGACTCTGCTCCTCCTCCAGTTCCTCCTCACTTGCTGCCCAGGGTCCAATTCTCAGGCTGTAGTGACTCAGGAGCCCTCACTGACTGTGTCCCCAGGAGGGACAGTCACTCTCACTTGTGGCTCCAGTGCTGGAGCAGTCACTGGGAGTCATTATCCCTACTGGTTCCAGCAGAAGCCTGGCCAAGCCCCTAGAACACTGATTTATGATACAAGCAACAAGCTCTCCTGGACCCCTGCCCGGTTCTCAGGCTCCCTCCTTGGGGGTAAAGCTGCCCTGACACTGTCAGGTGCGCAGCCTGAGG…	CAGGCTGTAGTGACTCAGGAGCCCTCACTGACTGTGTCCCCAGGAGGGACAGTCACTCTCACTTGTGGCTCCAGTGCTGGAGCAGTCACTGGGAGTCATTATCCCTACTGGTTCCAGCAGAAGCCTGGCCAAGCCCCTAGAACACTGATTTATGATACAAGCAACAAGCTCTCCTGGACCCCTGCCCGGTTCTCAGGCTCCCTCCTTGGGGGTAAAGCTGCCCTGACACTGTCAGGTGCGCAGCCTGAGGATGAAGCTGAGTATTACTGCTGGCTGCACTATAGTGGTGCTGTGTTATTCGGAGGAGGGACCCGGCTGACCGTCCTA
Plate_4_NKB_26	1059	949222	339	882	IGKV2-28*01	IGKJ4-4*01	IGKC_01	MQALQTPLT	ATGCAAGCTCTACAAACTCCGCTCACT	GGTATCAACGCAGAGTACGGGGATCAGGACTCCTCAGTTCACCTTGTCACAATGAGGCTCCCTGCTCAGCTCCTGGGGCTGCTAATGCTCTGGGTCTCTGCCTCCAGTGGAGATATCGTGATGACCCAGACTCCACTCTCGCTGCCCGTCACCCTTGGAGAGCCGGCCTCCATCTCCTGCAGGTCTAGTCAGAGCCTTCTGAGTAGTAATGGATACAACTATTTGAATTGGTACCTGCAGAAGCCAGGCCAGTCTCCACAGCTCCTGATCTATTATGGTTCTAATCGGGCCTCCGGGGTCCCCGACAGGTTCAGTGGCAGTGGGTCAGGCACAGATTTTACACTGAAAATCAGCAGGGTGGAGGCTGAGGACGTAGGGGTTTATTACTGCATGCAAGCT…	GATATCGTGATGACCCAGACTCCACTCTCGCTGCCCGTCACCCTTGGAGAGCCGGCCTCCATCTCCTGCAGGTCTAGTCAGAGCCTTCTGAGTAGTAATGGATACAACTATTTGAATTGGTACCTGCAGAAGCCAGGCCAGTCTCCACAGCTCCTGATCTATTATGGTTCTAATCGGGCCTCCGGGGTCCCCGACAGGTTCAGTGGCAGTGGGTCAGGCACAGATTTTACACTGAAAATCAGCAGGGTGGAGGCTGAGGACGTAGGGGTTTATTACTGCATGCAAGCTCTACAAACTCCGCTCACTTTCGGCGGAGGGACCAAGGTGGAGATCAAACGG
Plate_4_NKB_27	1017	122753	324	2013	IGKV1-16*01	IGKJ4-4*01	IGKC_01	QQYNSNPLT	CAACAGTATAATAGTAATCCGCTCACT	GTGGTATCAACGCAGAGTACGGGAATCCGACCCAGTCAGGACACAGCATGGACATGAGGGTCCCCGCTCAGCTCCTGGGGCTCCTTCTGCTCTGGCTCCCAGGTGCCAGATGTGACATTCAGATGACCCAGTCTCCATCCTCCCTGTCTGCATCTGTGGGAGACAGAGTCACCATCACTTGTCGGGCAAGTCAGGACATTAGTAATTATTTAGCCTGGTTTCAGCAGAGACCAGGGAAAGCCCCTAAGCTCCTGATATATGCTGCATCCAGTTTACAAAGTGGGGTCCCATCAAGGTTCAGTGGCAGTGGATCTGGGACAGATTTCACTCTCACCATCAGCAGCCTGCAGCCTGAAGATTTTGCAAGTTATCACTGTCAACAGTATAATAGTAATCCGC…	GACATTCAGATGACCCAGTCTCCATCCTCCCTGTCTGCATCTGTGGGAGACAGAGTCACCATCACTTGTCGGGCAAGTCAGGACATTAGTAATTATTTAGCCTGGTTTCAGCAGAGACCAGGGAAAGCCCCTAAGCTCCTGATATATGCTGCATCCAGTTTACAAAGTGGGGTCCCATCAAGGTTCAGTGGCAGTGGATCTGGGACAGATTTCACTCTCACCATCAGCAGCCTGCAGCCTGAAGATTTTGCAAGTTATCACTGTCAACAGTATAATAGTAATCCGCTCACTTTCGGCGGAGGGACCAAGGTGGAGATCAAACGG
Plate_4_NKB_29	968	280818	333	263	IGLV1-69*01	IGLJ6-1*01	IGLC6_01	GAWDNSLSTHV	GGAGCATGGGATAACAGCCTGAGTACTCATGTG	GGTATCAACGCAGAGTACGGGAGCTCTGCTTCAGCTGTGGGCACAGGAGGCAGCACTCAGGACAGTCTCCAGCATGGCCTGGTCTCTCCTTCTCACTCTGCTGGTTCACTGCACAGGGTCCTGGGCCCAGTCTGTGCTGACGCAGCCGCCCTCAGCATCTGGGGCCCCCGGGCAGAGGGTCACCATCTCCTGCACTGGGAGCAGCTCCAACATCGGGGCGGGTTATTATGTATCCTGGTACCAGCAGTTCCCAGGAACAGCCCCCAAACTCCTCATCTATGAAAATAATAAGCGACCCTCAGGGGTTTCTGACCGATTCTCTGGCTCCAAGTCTGGTACCTCAGCCTCCCTGACCATCACTGGGCTCCAGTCTGAGGATGAGGCTGATTATTACTGCGG…	CAGTCTGTGCTGACGCAGCCGCCCTCAGCATCTGGGGCCCCCGGGCAGAGGGTCACCATCTCCTGCACTGGGAGCAGCTCCAACATCGGGGCGGGTTATTATGTATCCTGGTACCAGCAGTTCCCAGGAACAGCCCCCAAACTCCTCATCTATGAAAATAATAAGCGACCCTCAGGGGTTTCTGACCGATTCTCTGGCTCCAAGTCTGGTACCTCAGCCTCCCTGACCATCACTGGGCTCCAGTCTGAGGATGAGGCTGATTATTACTGCGGAGCATGGGATAACAGCCTGAGTACTCATGTGTTCGGAAGTGGCACCAAGTTGACCATCCTC
Plate_4_NKB_3	977	322006	330	824	IGLV1-63*01	IGLJ3-4*01	IGLC2_01	SAWDNSLSGVL	TCAGCATGGGATAACAGCCTGAGCGGTGTGTTA	GTGGTATCAACGCAGAGTACGGGAGCTTCAGCTGTGGCTAGAGAAGACAGGACTCAGGACAATCTCCAGCATGGCCTGCTTCCCTCTCATCCTCACCGTCCTCACTCACTGTGCAGGATCCTGGGCCCAGTCTGTGCTGACTCAACCACCCTCAGCGTCTGGGGCCCCCGGGCAGAGTGTCACCATCTCCTGTTCTGGAAGCAGCTCCAACATCGGAAGTAATTATGTATACTGGTACCAGCAGCTCTCAGGAAAGGCCCCCAAACTCCTCATCTATAATAATAATCAGCGACCCTCAGGGGTCCCTGATCGATTCTCTGGCTCCAAGTCTGGCACGTCAGCCTCCCTGGCCATCAGTGGGCTCCAGTCCGAGGATGAGGCTGATTATTACTGCTCAGC…	CAGTCTGTGCTGACTCAACCACCCTCAGCGTCTGGGGCCCCCGGGCAGAGTGTCACCATCTCCTGTTCTGGAAGCAGCTCCAACATCGGAAGTAATTATGTATACTGGTACCAGCAGCTCTCAGGAAAGGCCCCCAAACTCCTCATCTATAATAATAATCAGCGACCCTCAGGGGTCCCTGATCGATTCTCTGGCTCCAAGTCTGGCACGTCAGCCTCCCTGGCCATCAGTGGGCTCCAGTCCGAGGATGAGGCTGATTATTACTGCTCAGCATGGGATAACAGCCTGAGCGGTGTGTTATTCGGAGGAGGGACCCGGCTGACCGTCCTA
Plate_4_NKB_30	1008	29355	322	3095	IGKV1-25*02	IGKJ1-1*01	IGKC_01	QQYNSLPPT	CAACAGTATAATAGTTTACCTCCGACG	ACAGGTGGTATCAACGCAGAGTACGGGGAGTCAGACCCAGTCAGGACACAGCATGGACATGAGGGTCCCCGCTCAGCTCCTGGGGCTCCTGCTGCTCTGGCTCCCAGGTGCCAGATGTGACATTCAGATGACCCAGTCTCCATCCTCCCTGTCTGCATCTGTAGGAGACAGAGTCACCATCACTTGCCGGGCAAGTCAGGGCATTAGCAGTTATTTAAATTGGTATCAGCAGAAACCGGGGAAAGCCCCTAAGCTCCTGATCTATTATGCAAACCGTTTGGAAAGTGGGGTCCCATCAAGGTTCAGCGGCAGTGGATCTGGGACAGAATTCACTCTCACCATCAGCAGCCTGCAACCTGAGGATTTTGCAACTTATTACTGTCAACAGTATAATAGTTT…	GACATTCAGATGACCCAGTCTCCATCCTCCCTGTCTGCATCTGTAGGAGACAGAGTCACCATCACTTGCCGGGCAAGTCAGGGCATTAGCAGTTATTTAAATTGGTATCAGCAGAAACCGGGGAAAGCCCCTAAGCTCCTGATCTATTATGCAAACCGTTTGGAAAGTGGGGTCCCATCAAGGTTCAGCGGCAGTGGATCTGGGACAGAATTCACTCTCACCATCAGCAGCCTGCAACCTGAGGATTTTGCAACTTATTACTGTCAACAGTATAATAGTTTACCTCCGACGTTCGGCCAAGGGACCAAGGTGGAAATCAAAC
Plate_4_NKB_31	1076	97686	322	4722	IGKV1-12*01	IGKJ2-2*01	IGKC_01	QQYNNAPYS	CAACAGTATAACAATGCGCCCTACAGT	GGGTCTCCCCGTACTCTGCGTTGTGGTATCAACGCAGAGTACGGGGAGGCTGGACACACTTCGTGCAGGAGTCAGACCCAGTCAGGACACAGCATGGACATGAGGGTCCCCGCTCAGTTCCTGGGGCTCCTGCTGCTCTGGCTCCCAGGTGCCAGATGTGACATCCAGATGACCCAGTCTCCATCCTCCCTGTCTGCATCTGTAGGAGACAGAGTCACCATCACTTGCCGAGCCAGTCAGGGTATTAACAGCTGGTTAGCCTGGTATCAGCAGAAACCAGGGAAAGCCCCTAAGCTCCTGATCTATAAGGCGTCCAGTTTGCAAAGTGGGGTCCCCTCAAGATTCAGCGGCAGTGGATCTGGGACAGATTTCACTCTCACCATCAGCAGCCTGCAGCCT…	GACATCCAGATGACCCAGTCTCCATCCTCCCTGTCTGCATCTGTAGGAGACAGAGTCACCATCACTTGCCGAGCCAGTCAGGGTATTAACAGCTGGTTAGCCTGGTATCAGCAGAAACCAGGGAAAGCCCCTAAGCTCCTGATCTATAAGGCGTCCAGTTTGCAAAGTGGGGTCCCCTCAAGATTCAGCGGCAGTGGATCTGGGACAGATTTCACTCTCACCATCAGCAGCCTGCAGCCTGAAGATTCTGCAACTTATTACTGTCAACAGTATAACAATGCGCCCTACAGTTTTGGCCAGGGGACCACAGTGGAGATCAAAC
Plate_4_NKB_32	915	1044	330	208	IGLV3-1.2*01	IGLJ1-6*01	IGLC1_01	ATSYGSGSSWQCI	GCTACAAGCTATGGCAGTGGGAGCAGCTGGCAGTGCATC	GGTATCAACGCAGAGTACGGGGATCCTGGCTTCAGAAGCAGCATCTGGGACATGTCAGCCATGGCCTGGACGCCTCTCCTCCTCAGCCTCCTCGCTCACTGCACAGGCTCTGTGGCCTCCTATGAGCTGACTCAGTCACCCTCAGTGTCAGTGTCCCCAGGACAGCCAGCCAGCATCACCTGCTCTGGAGATAAATTTGGGAATGCATATGCTTACTGGTACCAGCAGAAGCCAGGCCAGGTCCCTGTACTGGTCATCTATAAAAATAGCAACCGGCCCTCAGGGATCCCTGAGCGATTCTCTGGCTCCAACTCGGGGAACACGGCCACCCTGACCATCAGCGGGGTCGAGGCTGGGGATGAGGCCGACTATTACTGTGCTACAAGCTATGGCAGTGGG…	TCCTATGAGCTGACTCAGTCACCCTCAGTGTCAGTGTCCCCAGGACAGCCAGCCAGCATCACCTGCTCTGGAGATAAATTTGGGAATGCATATGCTTACTGGTACCAGCAGAAGCCAGGCCAGGTCCCTGTACTGGTCATCTATAAAAATAGCAACCGGCCCTCAGGGATCCCTGAGCGATTCTCTGGCTCCAACTCGGGGAACACGGCCACCCTGACCATCAGCGGGGTCGAGGCTGGGGATGAGGCCGACTATTACTGTGCTACAAGCTATGGCAGTGGGAGCAGCTGGCAGTGCATCTTCGGTGCTGGGACCCGGCTCACCGTCCTA
Plate_4_NKB_35	1051	918030	322	1201	IGKV1-12*01	IGKJ2-2*01	IGKC_01	QHYKSAPFS	CAACATTATAAAAGTGCGCCGTTCAGT	GTGGTATCAACGCAGAGTACGGGGAGTCAGACCCAGTCAGGACACAGCGTGGACATGAGGGTCCCCGCTCAGTTCCTGGGGCTCCTGCTGCTCTGGCTCCCAGGTGCCAGATGTGACATCCAGATGACCCAGTCTCCATCCTCCCTGTCTGCATCTGTAGGGGACAGAGTCACCATCACTTGCCGAGCCAGTCAGGGTATTAGCAGTTGGTTAGCCTGGTATCAGCACAAACCAGGGAAAGCCCCTAAACTCCTGATCTATAAGGCGTCCAGTTTGCAAAGTGGGGTCCCCTCAAGGTTCAGCGGCAGTGGATCTGGGACAGATTTCACTCTCACCATCAACAGCCTGCAGCCTGAAGATTTTGCAATTTATTTCTGTCAACATTATAAAAGTGCGCCG…	GACATCCAGATGACCCAGTCTCCATCCTCCCTGTCTGCATCTGTAGGGGACAGAGTCACCATCACTTGCCGAGCCAGTCAGGGTATTAGCAGTTGGTTAGCCTGGTATCAGCACAAACCAGGGAAAGCCCCTAAACTCCTGATCTATAAGGCGTCCAGTTTGCAAAGTGGGGTCCCCTCAAGGTTCAGCGGCAGTGGATCTGGGACAGATTTCACTCTCACCATCAACAGCCTGCAGCCTGAAGATTTTGCAATTTATTTCTGTCAACATTATAAAAGTGCGCCGTTCAGTTTTGGCCAGGGGACCAAAGTAGAGATCAAAC
Plate_4_NKB_36	964	218913	330	5398	IGLV2-112*01	IGLJ6-1*01	IGLC6_01	CSYTTSSTFV	TGTTCATATACAACCAGTAGCACTTTTGTG	GAGACAGGTATCAACGCAGAGTACGGGGGCTGGGGTCTCAGAAGGCAGCGCTCTCAGGACGTCTCCACCATGGCCTGGACTCTGCTCCTCGTCACCCTCCTCACTCAAGGCACAGGATCCTGGGCTCAGTCTGCCCCGACTCAGCCTCCCTCTGTGTCTGGGTCTCCTGGACAGTCGGTCACCATCTCCTGCACTGGAACCAGCAGTGACGTTGGTGGTTATAACTATGTCTCCTGGTACCAGCAGCACCCAGGCAAAGCCCCCAAACTCATGATTTATGGTGTCAGTAATCGGCCCTCAGGGGTCTCTGATCGCTTCTCTGGCTCCAAGTCTGGCAACACGGCCTCCCTGACCATCTCTGGGCTCCAGGCTGAGGACGAGGCTGATTATTACTGTTGT…	CAGTCTGCCCCGACTCAGCCTCCCTCTGTGTCTGGGTCTCCTGGACAGTCGGTCACCATCTCCTGCACTGGAACCAGCAGTGACGTTGGTGGTTATAACTATGTCTCCTGGTACCAGCAGCACCCAGGCAAAGCCCCCAAACTCATGATTTATGGTGTCAGTAATCGGCCCTCAGGGGTCTCTGATCGCTTCTCTGGCTCCAAGTCTGGCAACACGGCCTCCCTGACCATCTCTGGGCTCCAGGCTGAGGACGAGGCTGATTATTACTGTTGTTCATATACAACCAGTAGCACTTTTGTGTTCGGAAGTGGCACCAAGTTGACCGTCCTC
Plate_4_NKB_37	1065	1203087	324	2641	IGKV1-13*01	IGKJ2-2*01	IGKC_01	LQYSSSPYS	CTACAGTATAGCAGTAGCCCGTACAGT	TCTGCGTTGTGGTATCAACGCAGAGTACGGGGAGGAGTCAGACCCAGTCAGGACATAGCATGGACATGAGGATCCCCGCTCAGTTCCTGGGGCTCCTGCTGCTCTGGCTCCCAGGTGCCAGATGTGACATCCAGATGACCCAGTCTCCATCCTTCCTGTCTGCATCTGTAGGAGAGACAGTCACCATCACTTGCCGGGCGAGTCAGAGTATTAGCAGCTGGTTAGACTGGTATCAGCAGAAACCAGGGAAAGCCCCTAAGTTTCTGATCTATAAGGCGTCCAGTTTGCAAAGTGGGGTCCCATCAAGGTTCAGCGGCAGTGGATCTGGGACAGATTACACTCTCACCATCAGTAGCCTACAGCCTGAAGATTTTGCAACTTATTACTGTCTACAGTATA…	GACATCCAGATGACCCAGTCTCCATCCTTCCTGTCTGCATCTGTAGGAGAGACAGTCACCATCACTTGCCGGGCGAGTCAGAGTATTAGCAGCTGGTTAGACTGGTATCAGCAGAAACCAGGGAAAGCCCCTAAGTTTCTGATCTATAAGGCGTCCAGTTTGCAAAGTGGGGTCCCATCAAGGTTCAGCGGCAGTGGATCTGGGACAGATTACACTCTCACCATCAGTAGCCTACAGCCTGAAGATTTTGCAACTTATTACTGTCTACAGTATAGCAGTAGCCCGTACAGTTTTGGCCAGGGGACCAAAGTGGAGATTAAACGG
Plate_4_NKB_38	994	354671	331	375	IGLV1-71*01	IGLJ1-6*01	IGLC1_01	LSYDSSLSAYI	CTGTCCTATGACAGCAGCCTGAGTGCTTACATC	TCTGCGTTGTGGTATCAACGCAGAGTACGGGGGAAGCTCTGCTTCAGCTGTGGGCACAGGAGGCAGCACTCAGGACAGTCTCCAGCATGGCCTCGTCTCCTCTCCTCCTCACCCTTCTCATTCACTGCACAGGGTCCTGGGCCCAGTCCGTGCTGACACAGCCACCCTCAGTGTCTGGGGCCCCAGGGCAGAGGGTCACCATCTCGTGCACTGGGAGCAGCTCCAACATTGGAAGTTATTATGTATCCTGGTACCTGCAGCTCCCAGGAACGACCCCCAAACTCCTCATCTTTCAACATAATAAGCGACCCTCAGGGGTTTCTGACCGATTCTCTGGCTCCAAGTCTGGTACCTCAGCCTCCCTGACCATCACTGGGCTCCAGACTGAGGATGAGGCTG…	CAGTCCGTGCTGACACAGCCACCCTCAGTGTCTGGGGCCCCAGGGCAGAGGGTCACCATCTCGTGCACTGGGAGCAGCTCCAACATTGGAAGTTATTATGTATCCTGGTACCTGCAGCTCCCAGGAACGACCCCCAAACTCCTCATCTTTCAACATAATAAGCGACCCTCAGGGGTTTCTGACCGATTCTCTGGCTCCAAGTCTGGTACCTCAGCCTCCCTGACCATCACTGGGCTCCAGACTGAGGATGAGGCTGATTATTACTGCCTGTCCTATGACAGCAGCCTGAGTGCTTACATCTTCGGTGCTGGGACCCGGCTCACCGTCCTAC
Plate_4_NKB_39	1046	1101541	322	1218	IGKV1-16*01,IGKV1-16*02	IGKJ2-2*01	IGKC_01	QQHNSHPYS	CAACAGCATAATAGTCACCCGTACAGT	GGTATCAACGCAGAGTACGGGGAATCAGACCCAGTCAGGACACAGCATGGACATGAGGGTCCCCGCTCAGCTCCTGGGGCTCCTTCTGCTCTGGCTCCCAGGTGCCAGATGTGACATTCAGATGACCCAGTCTCCATCCTCCCTGTCTGCATCTGTAGGAGACACAGTCACCATCACTTGTCGGGCAAGTCAGGGCATTAGCAGTTATTTAGCCTGGTATCAGCAGAAACCAGGGAAAGCCCCTAAGCGCCTGATCTATGCTGCATCCACTTTGCAAAGTGGGGTCCCATCAAGGTTCAGTGGCAGTGGATCTGGGACAGATTTCACTCTCACCATCAGCAGCCTGCAGCCTGAAGATTTTGCAACTTATTACTGTCAACAGCATAATAGTCACCCGTA…	GACATTCAGATGACCCAGTCTCCATCCTCCCTGTCTGCATCTGTAGGAGACACAGTCACCATCACTTGTCGGGCAAGTCAGGGCATTAGCAGTTATTTAGCCTGGTATCAGCAGAAACCAGGGAAAGCCCCTAAGCGCCTGATCTATGCTGCATCCACTTTGCAAAGTGGGGTCCCATCAAGGTTCAGTGGCAGTGGATCTGGGACAGATTTCACTCTCACCATCAGCAGCCTGCAGCCTGAAGATTTTGCAACTTATTACTGTCAACAGCATAATAGTCACCCGTACAGTTTTGGCCAGGGGACCAAAGTGGAGATCAAAC
Plate_4_NKB_4	919	299	330	80	IGLV2-10*01	IGLJ1-6*01	IGLC1_01	SSYEASDTYI	AGCTCATATGAGGCCAGCGACACTTACATC	GAGTACGGGGAGTGCTGGGGTCTCGGCAGCGCTCTCTGGACGTCTCCACCATGGCCTGGGCTCTGCTCCTCCTCACCCTCCTCACTCAGGGCACAGGGTCCTGGGCTCAGTCTGCCCCGATTCAGTCTCCCTCTGTGTCTGGGTCTCTTGGACAGTCGGTCACCATCTCCTGCACTGGAACCAGCAGTGACATTGGGCGTTATAACTATGTCTCCTGGTACCGACAGCAGCCAGGCATGACCACCAAACTCATGATGTATAGAGTCAATATGCGGCCCTCAGGGGTCTCTGATCGCTTCTCTGGCTCCAAGTCTGGCAACACGGCCTCCCTGACCATCTCTGGACTCCAGGCTGAAGACGAGGCTGATTATTACTGTAGCTCATATGAGGCCAGCGACA…	CAGTCTGCCCCGATTCAGTCTCCCTCTGTGTCTGGGTCTCTTGGACAGTCGGTCACCATCTCCTGCACTGGAACCAGCAGTGACATTGGGCGTTATAACTATGTCTCCTGGTACCGACAGCAGCCAGGCATGACCACCAAACTCATGATGTATAGAGTCAATATGCGGCCCTCAGGGGTCTCTGATCGCTTCTCTGGCTCCAAGTCTGGCAACACGGCCTCCCTGACCATCTCTGGACTCCAGGCTGAAGACGAGGCTGATTATTACTGTAGCTCATATGAGGCCAGCGACACTTACATCTTCGGTGCTGGGACCCGGCTCACCGTCCTA
Plate_4_NKB_40	1008	340467	330	828	IGLV1-63*01	IGLJ3-4*01	IGLC2_01	SAWDSSLSGVL	TCAGCATGGGATAGCAGCCTGAGCGGTGTGTTA	GGTATCAACGCAGAGTACGGGAGAGTATGAAGACAGGGAGAGATGTGGGGGAAGCTCAGCTTCAGCTGTGGCTAGAGAAGACAGGACTCAGGACAATCTCCAGCATGGCCTGCTTCCCTCTCATCCTCACCGTCCTCACTCACTGTGCAGGATCCTGGGCCCAGTCTGTGCTGACTCAACCACCCTCAGCGTCTGGGGCCCCCGGGCAGAGTGTCACCATCTCCTGTTCTGGAAGCAGCTCCAACATCGGAAGTAATTATGTATACTGGTACCAGCAGCTCTCAGGAAAGGCCCCCAAACTCCTCATCTATAATAATAATCAGCGACCCTCAGGGGTCCCTGATCGATTCTCTGGCTCCAAGTCTGGCACGTCAGCCTCCCTGGCCATCAGTGGGCTCC…	CAGTCTGTGCTGACTCAACCACCCTCAGCGTCTGGGGCCCCCGGGCAGAGTGTCACCATCTCCTGTTCTGGAAGCAGCTCCAACATCGGAAGTAATTATGTATACTGGTACCAGCAGCTCTCAGGAAAGGCCCCCAAACTCCTCATCTATAATAATAATCAGCGACCCTCAGGGGTCCCTGATCGATTCTCTGGCTCCAAGTCTGGCACGTCAGCCTCCCTGGCCATCAGTGGGCTCCAGTCCGAGGATGAGGCTGATTATTACTGCTCAGCATGGGATAGCAGCCTGAGCGGTGTGTTATTCGGAGGAGGGACCCGGCTGACCGTCCTA
Plate_4_NKB_41	1020	192527	322	2480	IGKV1-12*01	IGKJ1-1*01	IGKC_01	QQYDDLPWT	CAACAGTATGATGATCTCCCGTGGACG	GTGGTATCAACGCAGAGTACGGGAGGAGTCAGACCCAGTCAGGACACAGCATGGACATGAGGGTCCCCGCTCAGTTCCTGGGGCTCCTGCTGCTCTGGCTCCCAGGTGCCAGATGTGACATCCAGATGACCCAGTCTCCATCCTCCCTGTCTGCATCTGTAGGAGACAAAGTCACCATCACTTGCCATGCCAGTCAGGGTATTAGCAGTTGGTTAGCCTGGTATCAGCAGAAACCAGGGAAAGCCCCTAAGCCCCTGATCTATGCTGCATCCAGTTTACAAAGTGGGGTCCCATCAAGGTTCAGCGGCAGTGGATCTGGGACGGATTACACTCTCACCATCAGCAGCCTGCAGCCTGAAGATTTTGCAACTTATTACTGTCAACAGTATGATGATCTCC…	GACATCCAGATGACCCAGTCTCCATCCTCCCTGTCTGCATCTGTAGGAGACAAAGTCACCATCACTTGCCATGCCAGTCAGGGTATTAGCAGTTGGTTAGCCTGGTATCAGCAGAAACCAGGGAAAGCCCCTAAGCCCCTGATCTATGCTGCATCCAGTTTACAAAGTGGGGTCCCATCAAGGTTCAGCGGCAGTGGATCTGGGACGGATTACACTCTCACCATCAGCAGCCTGCAGCCTGAAGATTTTGCAACTTATTACTGTCAACAGTATGATGATCTCCCGTGGACGTTCGGCCAAGGGACCAAGGTGGAAATCAAAC
Plate_4_NKB_44	1632	235451	322	628	IGKV1-25*02	IGKJ2-2*01	-	QQYNSLPYS	CAACAGTATAATAGTTTACCGTACAGT	GGTATCAACGCAGAGTACGGGAGTCAGACCCAGTCAGGACACAGCATGGACATGAGGGTCCCCGCTCAGCTCCTGGGGCTCCTGCTGCTCTGGCTCCCAGGTGCCAGATGTGACATTCAGATGACCCAGTCTCCATCCTCCCTGTCTGCATCTGTAGGAGACAGAGTCACCATCACTTGCCGGGCAAGTCAGGGCATTAGCAGTTATTTAAATTGGTATCAGCAGAAACCGGGGAAAGCCCCTAAGCTCCTGATCTATTATGCAAACCGTTTGGAAAGTGGGGTCCCATCAAGGTTCAGCGGCAGTGGATCTGGGACAGAATTCACTCTCACCATCAGCAGCCTGCAACCTGAGGATTTTGCAACTTATTACTGTCAACAGTATAATAGTTTACCGTAC…	GACATTCAGATGACCCAGTCTCCATCCTCCCTGTCTGCATCTGTAGGAGACAGAGTCACCATCACTTGCCGGGCAAGTCAGGGCATTAGCAGTTATTTAAATTGGTATCAGCAGAAACCGGGGAAAGCCCCTAAGCTCCTGATCTATTATGCAAACCGTTTGGAAAGTGGGGTCCCATCAAGGTTCAGCGGCAGTGGATCTGGGACAGAATTCACTCTCACCATCAGCAGCCTGCAACCTGAGGATTTTGCAACTTATTACTGTCAACAGTATAATAGTTTACCGTACAGTTTTGGCCAGGGGACCAAAGTGGAGATCAAAC
Plate_4_NKB_6	999	5995	324	1117	IGKV1-50*01	IGKJ2-2*01	IGKC_01	QQYNSDPYS	CAACAGTATAACAGTGACCCGTACAGT	GTGGTATCAACGCAGAGTACGGGGAGTCAGACCCAGTCAGGACACAGCATGGACATGAGGGTCCCCGCTCAGCTCCTAGGACTCCTGCTGCTCTGTCTCCCAGGTGCCAAATGTGACATCCAGATGACCCAGTCTCCATCCTCCCTGTCTGCATCTGTAGGAGACAGAGTCACCATCACTTGTCGGGCGAGTCAGGGCATTAGCAGTTATTTAGGGTGGTATCAGCAGAAACCAGGGAAAGCCCCGAAGCCCTTGATCTATTACGCATCCAATTTGGAAAGTGGGGTCCCATCAAGGTTCAGCGGCAGTGGATCTGGGACAGAATTCACTCTCACCATCAGCAGCCTGCAGCCTGAGGATTTTGCAACTTATTACTGTCAACAGTATAACAGTGACCCG…	GACATCCAGATGACCCAGTCTCCATCCTCCCTGTCTGCATCTGTAGGAGACAGAGTCACCATCACTTGTCGGGCGAGTCAGGGCATTAGCAGTTATTTAGGGTGGTATCAGCAGAAACCAGGGAAAGCCCCGAAGCCCTTGATCTATTACGCATCCAATTTGGAAAGTGGGGTCCCATCAAGGTTCAGCGGCAGTGGATCTGGGACAGAATTCACTCTCACCATCAGCAGCCTGCAGCCTGAGGATTTTGCAACTTATTACTGTCAACAGTATAACAGTGACCCGTACAGTTTTGGCCAGGGGACCAAAGTGGAGATCAAACGG
Plate_4_NKB_8	1041	825728	322	7181	IGKV1-12*01	IGKJ2-2*01	IGKC_01	QHYKSAPFS	CAACATTATAAAAGTGCGCCATTCAGT	GGAGTCAGACCCAGTCAGGACACAGCGTGGACATGAGGGTCCCCGCTCAGTTCCTGGGGCTCCTGCTGCTCTGGCTCCCAGGTGCCAGATGTGACATCCAGATGACCCAGTCTCCATCCTCCCTGTCTGCATTTGTAGGGGACAGAGTCACCATCACTTGCCGAGCCAGTCAGAGTATTAGCAGCTGGTTAGCCTGGTATCAGCACAAACCAGGGAAAGCCCCTAAAATCCTGATCTATAAGGCGTCCAGTTTACAAAGTGGGGTCCCCTCAAGGTTCAGCGGCAGTGGATCTGGGACAGATTTCACTCTCACCATCAGCAGCCTGCAGCCTGAAGATTTTGCAACTTATTACTGTCAACATTATAAAAGTGCGCCATTCAGTTTTGGCCAGGGGACCA…	GACATCCAGATGACCCAGTCTCCATCCTCCCTGTCTGCATTTGTAGGGGACAGAGTCACCATCACTTGCCGAGCCAGTCAGAGTATTAGCAGCTGGTTAGCCTGGTATCAGCACAAACCAGGGAAAGCCCCTAAAATCCTGATCTATAAGGCGTCCAGTTTACAAAGTGGGGTCCCCTCAAGGTTCAGCGGCAGTGGATCTGGGACAGATTTCACTCTCACCATCAGCAGCCTGCAGCCTGAAGATTTTGCAACTTATTACTGTCAACATTATAAAAGTGCGCCATTCAGTTTTGGCCAGGGGACCAAAGTAGAGATCAAAC
Plate_4_NKB_9	992	1001600	330	177	IGLV3-1.2*01	IGLJ1-6*01	IGLC1_01	ATSYGSGSSWQYI	GCTACAAGCTATGGCAGTGGGAGCAGCTGGCAGTACATC	GGTATCAACGCAGAGTACGGGGATCCTGGCTTCAGAAGCAGCATCTGGGACATGTCAGCCATGGCCTGGACGCCTCTCCTCCTCAGCCTCCTCGCTCACTGCACAGGCTCTGTGGCCTCCTATGAGCTGACTCAGTCACCCTCAGTGTCGGTGTCCCCAGGACAGACAGCCAGCATCACCTGCTCTGGAGATAAATTTGGGAGTGCATATGCTTACTGGTACCAGCTGAAGCCAGGCCAGGTCCCTGTACTGGTCATCTATAAAAATAGCAACCGGCCCTCAGGGATCCCTGAGCGATTCTCGGGCTCCAACTCGGGGAACACGGCCACCCTGACCATCAGCGGGGTCGAGGCTGGGGATGAGGCCGACTATTACTGTGCTACAAGCTATGGCAGTGGG…	TCCTATGAGCTGACTCAGTCACCCTCAGTGTCGGTGTCCCCAGGACAGACAGCCAGCATCACCTGCTCTGGAGATAAATTTGGGAGTGCATATGCTTACTGGTACCAGCTGAAGCCAGGCCAGGTCCCTGTACTGGTCATCTATAAAAATAGCAACCGGCCCTCAGGGATCCCTGAGCGATTCTCGGGCTCCAACTCGGGGAACACGGCCACCCTGACCATCAGCGGGGTCGAGGCTGGGGATGAGGCCGACTATTACTGTGCTACAAGCTATGGCAGTGGGAGCAGCTGGCAGTACATCTTCGGTGCTGGGACCCGGCTCACCGTCCTA
Plate_5_B_14	1026	81687	322	59	IGKV1-68*01	IGKJ4-4*01	IGKC_01	QQYDKSPPT	CAACAATATGATAAATCCCCTCCCACT	GTATCAACGCAGAGTACGGGAGTCCCAGTCAGGACACAGCATGGCCATGAGGGTCCCCACTCAGCTCCTGGGGCTCCTGCTGCTCTGGCTCCCAGGGGCCAGATGTGACATCCAGATGACGCAGTCTCCATCCTCCCTGTCTGCATCTGTGGGAGACAGAGTCACCATCACTTGTCGGGCGAGTCAGGGCATTAAGGCTTATATAAGTTGGTTTCAACAGAAGCCAGGGAAAGCCCCTAAGCCCCTGATCTTTTATACATCCAATATGGAAACAGGGGTCCCATCAAGGTTCAGTGGAAGTGGATCTGGGGCAGATTATAGTCTCACCATCAGCAGTCTGCAGCCTGAAGATTTTGCAACTTATTATTGTCAACAATATGATAAATCCCCTCCCACTTT…	GACATCCAGATGACGCAGTCTCCATCCTCCCTGTCTGCATCTGTGGGAGACAGAGTCACCATCACTTGTCGGGCGAGTCAGGGCATTAAGGCTTATATAAGTTGGTTTCAACAGAAGCCAGGGAAAGCCCCTAAGCCCCTGATCTTTTATACATCCAATATGGAAACAGGGGTCCCATCAAGGTTCAGTGGAAGTGGATCTGGGGCAGATTATAGTCTCACCATCAGCAGTCTGCAGCCTGAAGATTTTGCAACTTATTATTGTCAACAATATGATAAATCCCCTCCCACTTTCGGCGCAGGGACCAAGGTGGAGATGAAAA
Plate_5_B_8	977	802	319	227	IGKV1-50*01	IGKJ1-1*01	IGKC_01	QQYNSDPT	CAACAGTATAACAGTGACCCGACG	GTATCAACGCAGAGTACGGGAGTCAGACCCAGTCAGGACACAGCATGGACATGAGGGTCCCCGCTCAGCTCCTAGGACTCCTGCTGCTCTGTCTCCCAGGTGCCAAATGTGACATCCAGATGACCCAGTCTCCATCCTCCCTGTCTGCATCTGTAGGAGACAGAGTCACCATCACTTGTCGGGCGAGTCAGGGCATTAGCAGTTATTTAGCGTGGTATCAGCAGAAACCAGGGAAAGCCCCGAAGCCCTTGATCTATTACGCATCCAATTTGGAAAGTGGGGTCCCATCAAGGTTCAGCGGCAGTGGATCTGGGACAGAATTCACTCTCACCATCAGCAGCCTGCAGCCTGAAGATTTTGCAACTTATTACTGTCAACAGTATAACAGTGACCCGACGT…	GACATCCAGATGACCCAGTCTCCATCCTCCCTGTCTGCATCTGTAGGAGACAGAGTCACCATCACTTGTCGGGCGAGTCAGGGCATTAGCAGTTATTTAGCGTGGTATCAGCAGAAACCAGGGAAAGCCCCGAAGCCCTTGATCTATTACGCATCCAATTTGGAAAGTGGGGTCCCATCAAGGTTCAGCGGCAGTGGATCTGGGACAGAATTCACTCTCACCATCAGCAGCCTGCAGCCTGAAGATTTTGCAACTTATTACTGTCAACAGTATAACAGTGACCCGACGTTCGGCCAAGGGACCAAGGTGGAAATCAAAC
Plate_5_NKB_14	788	48	327	14	IGKV3-9*01	IGKJ2-2*01	IGKC_01	QQGNSIPYS	CAGCAGGGGAATAGCATTCCGTACAGT	GAGTACGGGGTTCATTTTAAGAAGAGGTACGTTTAGCCTGTGACAGGGCTCAGCTAACATAATGGATTTTCAGGCTCAAATTTTCATCTTCCTTCTGCTCAGTGTCACAGTGTCCAATGGAGAAATTGTGCTGACCCAGTCTCCAACATCCATGGCTGTCTCCCAAGGAGAAAGAGTCACCATCTCCTGCACGGCCAGCTCAAGTGTAAGCACCAGCTACTTGCACTGGTACCAACAGAAGCCAGGATTCCCTCCAAGACTTCTTGTCTATAGAACATCAAGTCTGGCTTCTGGGGTCCCAGCCAGGTTCAGTGGCAGCGGTTCTGGGACCTCTTACACGCTCACAATCAGCTACATGGAGGCTGAAGATGCTGCAAACTATTACTGTCAGCAGGGGAA…	GAAATTGTGCTGACCCAGTCTCCAACATCCATGGCTGTCTCCCAAGGAGAAAGAGTCACCATCTCCTGCACGGCCAGCTCAAGTGTAAGCACCAGCTACTTGCACTGGTACCAACAGAAGCCAGGATTCCCTCCAAGACTTCTTGTCTATAGAACATCAAGTCTGGCTTCTGGGGTCCCAGCCAGGTTCAGTGGCAGCGGTTCTGGGACCTCTTACACGCTCACAATCAGCTACATGGAGGCTGAAGATGCTGCAAACTATTACTGTCAGCAGGGGAATAGCATTCCGTACAGTTTTGGCCAGGGGACCAGAGTGGAGATCAAACGG
Plate_5_NKB_3	461	16	333	11	IGLV4-105*01	IGLJ6-1*01	IGLC1_02	QTWTTGIDV	CAGACCTGGACTACTGGCATTGATGTG	GAGTACGGGAGAGCCCTGGGGAGTCTGCACCATGGCCTGGACCCCACTCCTCCTCCTCCTCCTCACTCTCCTCCTTCACTGCACAGGGTCTCTCTCCCAGCCTGTGCTGACTCAGTCGCCCTCTGCCTCTGCCTCCCTGGGAGCCTCGGTCAAGCTCACCTGCACTCTGAGCAGTGGGCACAGCAGCTACGCCATCGCATGGCATCAGCAGCAGCAAGGGAAGGCCCCACGGTACTTAATGAGGCTTAACAGTGATGGCAGCCACAGCAAGGGGGACGGGATCCCTGATCGCTTCTCAGGCTCCAGCTCCGGGGCTGAGCGCTACCTCACCATCTCCAACCTCCAGTCTGAGGATGAGGCTGATTATTACTGTCAGACCTGGACTACTGGCATTGATGT…	CAGCCTGTGCTGACTCAGTCGCCCTCTGCCTCTGCCTCCCTGGGAGCCTCGGTCAAGCTCACCTGCACTCTGAGCAGTGGGCACAGCAGCTACGCCATCGCATGGCATCAGCAGCAGCAAGGGAAGGCCCCACGGTACTTAATGAGGCTTAACAGTGATGGCAGCCACAGCAAGGGGGACGGGATCCCTGATCGCTTCTCAGGCTCCAGCTCCGGGGCTGAGCGCTACCTCACCATCTCCAACCTCCAGTCTGAGGATGAGGCTGATTATTACTGTCAGACCTGGACTACTGGCATTGATGTGTTCGGAAGTGGCACCAAGTTGACCATCCTC
Plate_5_NKB_40	976	15855	336	156	IGLV1-69*01	IGLJ1-6*01	IGLC1_01	GAWDNSLSTNYI	GGAGCATGGGATAACAGCCTGAGTACCAATTACATC	TATCAACGCAGAGTACGGGGAAGCTCTGCTTCAGCTGTGGGCACAGGAGGCAGCACTCAGGACAGTCTCCAGCATGGCCTGGTCTCTCCTTCTCACTCTGCTGGTTCACTGCACAGGGTCCTGGGCCCAGTCTGTGCTGACGCAGCCGCCCTCAGCATCTGGGGCCCCCGGGCAGAGGGTCACCATCTCCTGCACTGGGAGCAGCTCCAACATCGGGGCGGGTTATTATGTATCCTGGTACCAGCAGTTCCCAGGAACAGCCCCCAAACTCCTCATCTATGAAAATAATAAGCGACCCTCAGGGGTTTCTGACCGATTCTCTGGCTCCAAGTCTGGTACCTCAGCCTCCCTGACCATCACTGGGCTCCAGTCTGAGGATGAGGCTGATTATTACTGCGG…	CAGTCTGTGCTGACGCAGCCGCCCTCAGCATCTGGGGCCCCCGGGCAGAGGGTCACCATCTCCTGCACTGGGAGCAGCTCCAACATCGGGGCGGGTTATTATGTATCCTGGTACCAGCAGTTCCCAGGAACAGCCCCCAAACTCCTCATCTATGAAAATAATAAGCGACCCTCAGGGGTTTCTGACCGATTCTCTGGCTCCAAGTCTGGTACCTCAGCCTCCCTGACCATCACTGGGCTCCAGTCTGAGGATGAGGCTGATTATTACTGCGGAGCATGGGATAACAGCCTGAGTACCAATTACATCTTCGGTGCTGGGACCCGGCTCACCGTCCTA
Plate_0_B_C1	1052	53080	340	7249	IGKV2-57*02	IGKJ1-1*01	IGKC_01	MQGRKYPRT	ATGCAAGGTCGAAAATATCCTCGGACG	GTGGTATCAACGCAGAGTACGGGGGATCAGGACTCCTCAGGTCACCTTCTCACAATGAAGCTCCCTGCTCAGCTCCTGGGGCTGCTGGTGCTCTGGCTCCCTGGATTCAGCGGGGAGATTGTGATGACCCAGACTCCACTCTCCCTGCCCGTCAGTCCTGGAGAGCCGGCCTCCGTCTCCTGCAGGTCTAGTGAGAGCCTATTGGATAGTGAGGATGGAAAAATCTATTTGGATTGGTATCTACAGAGGCCAGGCCAGCCTCCACACCTCTTGATTTATGAGGTTTCCAAGCGGGCCTCTGGAGTCCCAGGGAGGTTCAGTGGCAGTGGGACAGACACTGGTTTCACACTGAAAATCAGCAGACTGGAGGCTGAGGATTTTGGGGTTTATTACTGCATG…	GAGATTGTGATGACCCAGACTCCACTCTCCCTGCCCGTCAGTCCTGGAGAGCCGGCCTCCGTCTCCTGCAGGTCTAGTGAGAGCCTATTGGATAGTGAGGATGGAAAAATCTATTTGGATTGGTATCTACAGAGGCCAGGCCAGCCTCCACACCTCTTGATTTATGAGGTTTCCAAGCGGGCCTCTGGAGTCCCAGGGAGGTTCAGTGGCAGTGGGACAGACACTGGTTTCACACTGAAAATCAGCAGACTGGAGGCTGAGGATTTTGGGGTTTATTACTGCATGCAAGGTCGAAAATATCCTCGGACGTTCGGCCAAGGGACCAAGGTGGAAGTCAAAC
Plate_0_B_C10	1032	15291	327	2011	IGLV7-60*01	IGLJ3-4*01	IGLC2_01	LLYYSGAQL	TTGCTGTACTATAGTGGTGCTCAGTTA	GTATCAACGCAGAGTACGGGGCATACAGCAGCACACAACACACCCCCTCCAAGCAGAGAGCTCAATAGGAGATAAAGAGCCATCAGAATCCAGCCCCAGCTCTGGAGCCAGAGATCCCTTCCAATACCAGCACCATGGCCTGGACTCTGCTCCTCCTCCAGTTCCTCCTCACTTGCTGCCCAGGGTCCAATTCTCAGGCTGTAGTGACTCAGGAGCCCTCAATGACTGTGTCCCCAGGAGGGACAGTCACTCTCACCTGTGGCTCCAGCACTGGAGCAGTCACCAGTGGTAACTATCCAAACTGGTTCCAGCAGAAACCTGGACAAGTCCCCAGGGGACTGATTTACAATACAAACAGCAAACACTCCTGGACCCCTGCCCGGTTCTCAGGCTCCCTCG…	CAGGCTGTAGTGACTCAGGAGCCCTCAATGACTGTGTCCCCAGGAGGGACAGTCACTCTCACCTGTGGCTCCAGCACTGGAGCAGTCACCAGTGGTAACTATCCAAACTGGTTCCAGCAGAAACCTGGACAAGTCCCCAGGGGACTGATTTACAATACAAACAGCAAACACTCCTGGACCCCTGCCCGGTTCTCAGGCTCCCTCGCTGGGGGCAAAGCTGCCCTGACACTGTCAGGTGCACAGCCCGAGGACGAGGCTGAGTATTATTGTTTGCTGTACTATAGTGGTGCTCAGTTATTCGGAGGAGGGACCCGGCTGACCGTCCTA
Plate_0_B_C11	1031	5248	322	1419	IGKV6-32*01	IGKJ3-3*01	IGKC_01	QQGSSFPFT	CAGCAGGGTAGTAGTTTCCCATTCACT	GGTATCAACGCAGAGTACGGGGAAAAGAGGCTCTTTCTCTGGGATGTGGCATGAGCAAAACTGACAAGTCAAGGCAGGAAGATGTTGTCTCCATCACAACTCATTGGGTTTCTGCTGCTCTGGGTTCCAGCCTCCAAGGGTGAAATTGTGCTGACTCAGTCTCCAGCCTTTCGGTCTGTGACTCTAAAGGAGAAAGTCACCATCACCTGCCAGGCCAGTCAGAGCATTGGTAGTAGCTTACACTGGTACCAGCAGAAACCGGATCAGTCTCCAAAGCTCCTCATCAAGTATGCTTCCCAGTCCATCTCAGGGGTCCCCTCAAGGTTCAGTGGCAGTGGATCTGGGACAGATTTCACCCTCACCATCAATAGCCTGGAAGCTGAAGATGCTGCGACGTAT…	GAAATTGTGCTGACTCAGTCTCCAGCCTTTCGGTCTGTGACTCTAAAGGAGAAAGTCACCATCACCTGCCAGGCCAGTCAGAGCATTGGTAGTAGCTTACACTGGTACCAGCAGAAACCGGATCAGTCTCCAAAGCTCCTCATCAAGTATGCTTCCCAGTCCATCTCAGGGGTCCCCTCAAGGTTCAGTGGCAGTGGATCTGGGACAGATTTCACCCTCACCATCAATAGCCTGGAAGCTGAAGATGCTGCGACGTATTACTGTCAGCAGGGTAGTAGTTTCCCATTCACTTTCGGCCCCGGGACCAAACTGGATATCAAAC
Plate_0_B_C2	922	6906	330	2078	IGLV10-90*01	IGLJ6-1*01	IGLC6_01	SAWDSSLHVHV	TCAGCATGGGACAGTAGCCTCCATGTTCATGTA	GTGGTATCAACGCAGAGTACGGGAAAGCAGAGCTTCGGCAAGCACAGTGGGAATCCGCACCATGCCCTGGGCTCTGCTCCTCCTGACCCTCCTCACTCACTCTGCAGTGCCAGTGGTCCAGGCAGGGCTGACTCAGCCACCCTCAGTGTCCAAGGGCTTGAGACAGACGGCCACGCTCACCTGCACTGGAGACAGCAACAATGTTGGCAACGAGGGAGCAGCTTGGCTGCAGCAACACCAGGGCCACCCTCCCAAACTGCTGTCCTACAGGAATAACAATCGGCCCTCGGGGATCTCAGAGAGATTCTCTGCATCCAGGTCAGGAAACACAGCCTCCCTGACCATCGCCGGACTCCAACCTGAGGATGAGGCTGACTATTACTGCTCAGCATGGGACAG…	CAGGCAGGGCTGACTCAGCCACCCTCAGTGTCCAAGGGCTTGAGACAGACGGCCACGCTCACCTGCACTGGAGACAGCAACAATGTTGGCAACGAGGGAGCAGCTTGGCTGCAGCAACACCAGGGCCACCCTCCCAAACTGCTGTCCTACAGGAATAACAATCGGCCCTCGGGGATCTCAGAGAGATTCTCTGCATCCAGGTCAGGAAACACAGCCTCCCTGACCATCGCCGGACTCCAACCTGAGGATGAGGCTGACTATTACTGCTCAGCATGGGACAGTAGCCTCCATGTTCATGTATTCGGAAGTGGCACCAAGTTGACCGTCCTC
Plate_0_B_C3	1001	5882	322	1299	IGKV1-25*02	IGKJ4-4*01	IGKC_01	QQYNSLPLT	CAACAGTATAATAGTTTACCGCTCACT	AGGTATCAACGCAGAGTACGGGAGACCCAGTCAGGACACAGCATGGACATGAGGGTCCCCGCTCAGCTCCTGGGGCTCCTGCTGCTCTGGCTCCCAGGTGCCAGATGTGACATTCAGATGACCCAGTCTCCATCCTCCCTGTCTGCATCTGTAGGAGACAGAGTCACCATCACTTGCCGGGCAAGTCAGGGCATTAGCAGTTATTTAAATTGGTATCAGCAGAAACCGGGGAAAGCCCCTAAGCTCCTGATCTATTATGCAAACCGTTTGGAAAGTGGGGTCCCATCAAGGTTCAGCGGCAGTGGATCTGGGACAGAATTCACTCTCACCATCAGCAGCCTGCAACCTGAGGATTTTGCAACTTATTACTGTCAACAGTATAATAGTTTACCGCTCACT…	GACATTCAGATGACCCAGTCTCCATCCTCCCTGTCTGCATCTGTAGGAGACAGAGTCACCATCACTTGCCGGGCAAGTCAGGGCATTAGCAGTTATTTAAATTGGTATCAGCAGAAACCGGGGAAAGCCCCTAAGCTCCTGATCTATTATGCAAACCGTTTGGAAAGTGGGGTCCCATCAAGGTTCAGCGGCAGTGGATCTGGGACAGAATTCACTCTCACCATCAGCAGCCTGCAACCTGAGGATTTTGCAACTTATTACTGTCAACAGTATAATAGTTTACCGCTCACTTTCGGCGGAGGGACCAAGGTGGAGATCAAAC
Plate_0_B_C4	974	7671	330	1987	IGLV1-75*01	IGLJ3-4*01	IGLC2_01	AAWDNSLSGVL	GCAGCATGGGATAACAGCCTGAGCGGTGTGTTA	GGTATCAACGCAGAGTACGGGGAGAGTATGAAGAGAGGGAGAGATTTGGGTGAAGCGCAGCTTCAGCTGTGGGTACAGAAGGCAGGACTCAGGACAATCTCCAGCATGGCCTGGTTCCCTCTCCTCCTCACCCTCCTCACTCACTGTGCAGGGTCCTGGGCCCAGTCTGTGCTGACTCAGCCTCCCTCAGCGTCTGAGGCCGCCAGGAAGAGTGTCACCATCTCCTGTTCTGGAAGCAGCTCCAACATCGGAAGTAATAGTGTATCCTGGTACCAGCAGCTCCCAGAAACGGCTCCCAAACTCCTCATCTATTATAATGATCGGCGAGCCTCAGGTGTCTCTGACCGATTCTCTGGCTCCAAGTCTGGCACGTCAGCCTCCCTGGCCATCAGTGGGCTC…	CAGTCTGTGCTGACTCAGCCTCCCTCAGCGTCTGAGGCCGCCAGGAAGAGTGTCACCATCTCCTGTTCTGGAAGCAGCTCCAACATCGGAAGTAATAGTGTATCCTGGTACCAGCAGCTCCCAGAAACGGCTCCCAAACTCCTCATCTATTATAATGATCGGCGAGCCTCAGGTGTCTCTGACCGATTCTCTGGCTCCAAGTCTGGCACGTCAGCCTCCCTGGCCATCAGTGGGCTCCAGACCGAGGATGAGGCTGATTATTACTGCGCAGCATGGGATAACAGCCTGAGCGGTGTGTTATTCGGAGGAGGGACCCGGCTGACCGTCCTA
Plate_0_B_C6	1007	5718	324	1462	IGKV1-43*01	IGKJ4-4*01	IGKC_01	QQHNSHPLT	CAACAGCATAATAGTCACCCGCTCACT	AGACAGGTATCAACGCAGAGTACGGGGAGTCAGAGCCAGTCAGGACACAGCATGGACATGAGGGTCCCCACTCAGTTCCTGGGGCTCCTGCTGCTCTGGCTCTCAGGTGCCAAATGTGACATCCAGATGACCCAGTCTCCATCTTCCTTATCTGCATCTGTAGGAGACAGAGTCACCATCACTTGTCGGGCTAGTCAGACCATTAGCAGTTATTTAGCCTGGTATCAGCAGAAACCAGGGAAAGTCCCTAAGCTCCTGATCTATGCTGCATCCACTTTGCAAAGTGGGGTCCCATCTCGGTTCAGCGGCAGTGGATCTGGGACAGATTTCACTCTCACCATCAGCAGCCTGCAGCCTGAAGATTTTGCAACTTATTACTGTCAACAGCATAATAGTCAC…	GACATCCAGATGACCCAGTCTCCATCTTCCTTATCTGCATCTGTAGGAGACAGAGTCACCATCACTTGTCGGGCTAGTCAGACCATTAGCAGTTATTTAGCCTGGTATCAGCAGAAACCAGGGAAAGTCCCTAAGCTCCTGATCTATGCTGCATCCACTTTGCAAAGTGGGGTCCCATCTCGGTTCAGCGGCAGTGGATCTGGGACAGATTTCACTCTCACCATCAGCAGCCTGCAGCCTGAAGATTTTGCAACTTATTACTGTCAACAGCATAATAGTCACCCGCTCACTTTCGGCGGAGGGACCAAGGTGGAGATCAAACGG
Plate_0_B_C7	959	11999	345	291	IGLV5-61*01	IGLJ1-6*01	IGLC1_01	TTWHNNAYI	ACCACTTGGCACAACAATGCTTACATC	GAGACAGGGTATCAACGCAGAGTACGGGGACTGCGGGGAAAGAGGCTGTGTCCACCATGGCCTGGACTCCTCTCCTCCTCCTGCTCTTCTCTCACTGCACAGGTTCCCTCTCACAGCCTGTGCTGACTCAGCCAACCTCCCTCTCAGCATCTCCTGGAGCATCAGTCAGACTCACCTGCACCTTGCGCAGTGGCATCAGTGTTGGTGGCTACAATATACACTGGTACCAGCAGAAGCCAGGGAGTCCTCCCCGGTACCTACTGTACTACTACTCAGACTCAAATAAGGGCCAGGGCTCTGGAGTCCCCAGCCGCTTCTCTGGATCCAAAGATGCTTCGGCCAATGCAGGGATTTTACTCATCTCTGGGTTCCAGTCTGAGGATGAGGCTGACTATTACT…	CAGCCTGTGCTGACTCAGCCAACCTCCCTCTCAGCATCTCCTGGAGCATCAGTCAGACTCACCTGCACCTTGCGCAGTGGCATCAGTGTTGGTGGCTACAATATACACTGGTACCAGCAGAAGCCAGGGAGTCCTCCCCGGTACCTACTGTACTACTACTCAGACTCAAATAAGGGCCAGGGCTCTGGAGTCCCCAGCCGCTTCTCTGGATCCAAAGATGCTTCGGCCAATGCAGGGATTTTACTCATCTCTGGGTTCCAGTCTGAGGATGAGGCTGACTATTACTGTACCACTTGGCACAACAATGCTTACATCTTCGGTGCTGGGACCCGGCTCACCGTCCTA
Plate_0_B_C9	976	9236	330	2671	IGLV1-75*01	IGLJ3-4*01	IGLC2_01	AAWDNSLSGVL	GCAGCATGGGATAACAGCCTGAGCGGTGTGTTA	GCATGGATGGACTCTCCCCCTCTCAGAGTATGAAGAGAGGGAGAGATTTGGGTGAAGCGCAGCTTCAGCTGTGGGTACAGAAGGCAGGACTCAGGACAATCTCCAGCATGGCCTGGTTCCCTCTCCTCCTCACCCTCCTCACTCACTGTGCAGGGTCCTGGGCCCAGTCTGTGCTGACTCAGCCTCCCTCAGCGTCTGAGGCCGCCAGGAAGAGTGTCACCATCTCCTGTTCTGGAAGCAGCTCCAACATCGGAAGTAATAGTGTATCCTGGTACCAGCAGCTCCCAGAAACGGCTCCCAAACTCCTCATCTATTATAATGATCGGCGAGCCTCAGGTGTCTCTGACCGATTCTCTGGCTCCAAGTCTGGCACGTCAGCCTCCCTGGCCATCAGTGGGC…	CAGTCTGTGCTGACTCAGCCTCCCTCAGCGTCTGAGGCCGCCAGGAAGAGTGTCACCATCTCCTGTTCTGGAAGCAGCTCCAACATCGGAAGTAATAGTGTATCCTGGTACCAGCAGCTCCCAGAAACGGCTCCCAAACTCCTCATCTATTATAATGATCGGCGAGCCTCAGGTGTCTCTGACCGATTCTCTGGCTCCAAGTCTGGCACGTCAGCCTCCCTGGCCATCAGTGGGCTCCAGACCGAGGATGAGGCTGATTATTACTGCGCAGCATGGGATAACAGCCTGAGCGGTGTGTTATTCGGAGGAGGGACCCGGCTGACCGTCCTA
Plate_0_B_D1	977	22713	345	1559	IGLV5-65*01	IGLJ3-4*01	IGLC2_01	AIWHSSASL	GCCATATGGCACAGCAGCGCTTCGTTA	GAGACAGGTATCAACGCAGAGTACGGGGACTGCAGGGAAAGAGGCTGTGTCCACCATGGCCTGGACTCCTCTCCTCCTCCTGCTCCTCTCTCACTGCACAGGTTCCCTGTCACAGCCTGTGCTGACTCAGCCGGCCTCCCTCTCAGCATCTCCTGGAGCATCAGTCAGACTCACCTGCACCTTGCGCACTGGCATCAATGTTGGTGGCTACTACATATTCTGGTACCAGCAGAAGCCAGGGAGTCCTCCCCGGTACCTTCTGAACTACTACTCAGACTCAAATAAGGGCCAGGGCTCTGGAGTCCCCAGCCGCTTCTCTGGATCCAAAGATGCTTCAGCCAATGCAGGGCTTTTACTGATCTCTGGGCTCCAGTCTGAGGATGAGGCTGACTATTACTG…	CAGCCTGTGCTGACTCAGCCGGCCTCCCTCTCAGCATCTCCTGGAGCATCAGTCAGACTCACCTGCACCTTGCGCACTGGCATCAATGTTGGTGGCTACTACATATTCTGGTACCAGCAGAAGCCAGGGAGTCCTCCCCGGTACCTTCTGAACTACTACTCAGACTCAAATAAGGGCCAGGGCTCTGGAGTCCCCAGCCGCTTCTCTGGATCCAAAGATGCTTCAGCCAATGCAGGGCTTTTACTGATCTCTGGGCTCCAGTCTGAGGATGAGGCTGACTATTACTGTGCCATATGGCACAGCAGCGCTTCGTTATTCGGAGGAGGGACCCGGCTGACCGTCCTA
Plate_0_B_D10	955	2130	330	556	IGLV1-50*01	IGLJ1-6*01	IGLC1_01	QSYDSSLSAYI	CAGTCCTATGACAGCAGCTTGAGTGCTTACATC	GGTATCAACGCAGAGTACGGGGAAGCTCTGCTTCAGCTGTGGGCACAGGAGGCAGCACTCAGGACAGTCTCCAGCATGGCCTGGTCTCCTCTCCTCCTCACCCTTCTCATTCACTGCACAGGGTCCTGGGCCCAGTCTGTGCTGACGCAGCCGCCCTCAGTGTCTGGGGCGCCCGGGCAGAGGGTCACCATCTCCTGCACTGGGAGCAGCTCCAACATTGGAGGTTATTATGTGCAGTGGTACCAGCAGCTTCCAGGAACGGCCCCCAAACTCCTCATCTATGAAAATAATAAGCGACCCTCAGGGGTTTCTGATCGATTCTCTGGCTCCCAGTCTGGTACCTCAGCCTCCCTGACCATCACTGGACTCCAGTCTGAGGATGAGGCTGATTATTACTGC…	CAGTCTGTGCTGACGCAGCCGCCCTCAGTGTCTGGGGCGCCCGGGCAGAGGGTCACCATCTCCTGCACTGGGAGCAGCTCCAACATTGGAGGTTATTATGTGCAGTGGTACCAGCAGCTTCCAGGAACGGCCCCCAAACTCCTCATCTATGAAAATAATAAGCGACCCTCAGGGGTTTCTGATCGATTCTCTGGCTCCCAGTCTGGTACCTCAGCCTCCCTGACCATCACTGGACTCCAGTCTGAGGATGAGGCTGATTATTACTGCCAGTCCTATGACAGCAGCTTGAGTGCTTACATCTTCGGTGCTGGGACCCGGCTCACCGTCCTA
Plate_0_B_D11	959	26778	324	2425	IGLV3-32*01	IGLJ1-6*01	IGLC1_01	QVWDSSSDHYI	CAGGTGTGGGACAGTAGTAGTGATCATTACATC	GACAGGTATCAACGCAGAGTACGGGGAGCCTGGCCTCGGGAAGCAGCCTTGGCGGTGCCTCAGCCATGGCCGGGACCCTTCTCCTCCTCGGCCTCCTTGCTTACTGCACAGTCTCTGCGGTCTCCTATGAGCTGACTCAGCCACCCTCGGTGTCAGTGTCCCCAGGACAGACGGCCAGGATCACCTGTGGGGGAGACAACCTTGGAAGTAAATATGTGCACTGGTACCAGCAGAAGCCAGCGCAGGCCCCTGTGCTGGTCATCTATTATGATAGTGACCGGCCCTCAGGGATCCCTGAGCGATTCTCTGGCTCCAAATCAGGGAACACCGCCACCCTGACCATCAGCGGGGTCGAGGCCGGGGATGAGGCTGACTATTACTGTCAGGTGTGGGACAGTA…	TCCTATGAGCTGACTCAGCCACCCTCGGTGTCAGTGTCCCCAGGACAGACGGCCAGGATCACCTGTGGGGGAGACAACCTTGGAAGTAAATATGTGCACTGGTACCAGCAGAAGCCAGCGCAGGCCCCTGTGCTGGTCATCTATTATGATAGTGACCGGCCCTCAGGGATCCCTGAGCGATTCTCTGGCTCCAAATCAGGGAACACCGCCACCCTGACCATCAGCGGGGTCGAGGCCGGGGATGAGGCTGACTATTACTGTCAGGTGTGGGACAGTAGTAGTGATCATTACATCTTCGGTGCTGGGACCCGGCTCACCGTCCTA
Plate_0_B_D2	1004	8175	322	2703	IGKV1-43*01	IGKJ3-3*01	IGKC_01	QQHNSHPFT	CAACAGCATAATAGTCACCCCTTCACT	AGACAGGGTATCAACGCAGAGTACGGGGAGAGCCAGTCAGGACACAGCATGGACATGAGGATCCCCACTCAGTTCCTGGGGCTCCTGCTGCTCTGGCTCTCAGGTGCCAAATGTGACATCCAGATGACCCAGTCTCCATCTTCCTTATCTGCATCTGTAGGAGACAGAGTCACCATCACTTGTCGGGCTAGTCAGACCATTAGCAGTTATTTAGCCTGGTATCAGCAGAAACCAGGGAAAGTCCCTAAGCTCCTGATCTATGCTGCATCCAGTTTGGAAAGTGGGGTCCCATCAAGGTTCAGCGGCAGTGGATCTGGGACAGAATTCACTCTCACCATCAGCAGCCTGCAGCCTGAAGATTTTGCAACTTATTACTGTCAACAGCATAATAGTCACCCC…	GACATCCAGATGACCCAGTCTCCATCTTCCTTATCTGCATCTGTAGGAGACAGAGTCACCATCACTTGTCGGGCTAGTCAGACCATTAGCAGTTATTTAGCCTGGTATCAGCAGAAACCAGGGAAAGTCCCTAAGCTCCTGATCTATGCTGCATCCAGTTTGGAAAGTGGGGTCCCATCAAGGTTCAGCGGCAGTGGATCTGGGACAGAATTCACTCTCACCATCAGCAGCCTGCAGCCTGAAGATTTTGCAACTTATTACTGTCAACAGCATAATAGTCACCCCTTCACTTTCGGCCCCGGGACCAAACTGGATATCAAAC
Plate_0_B_D3	1066	20320	324	838	IGLV3-23*01	IGLJ2-7*01	IGLC2_01	QVWDSSSDHWV	CAGGTGTGGGACAGTAGTAGTGATCATTGGGTA	GGTATCAACGCAGAGTACGGGGAGGAAACCACAGATCTCCTCCAGCAGCAGCCGCTGACTCTGCTGATTTGCATCATGGGCCACTCTCTCCAGTAAGAGGATAAGAGAAGCCTGGAAGGCACCTGCCCTGTCTGGGTCTCAGGAGGCAGCATTGACGGTGCCTCAGCCATGGCCTGGACCCTTCTCCTCCTCGGCCTCCTCGCTCACTGCACAGGCTCTGCGACCTCCTATGAGCTGACTCAGCCACCCTCGGTGTCAGCGGCCTCAGGACAGACGGCCAGGATCACCTGTGGGGGAGACAACATTGGAAGTAAATATGTGCACTGGTACCAGCAGAAGCCAGCGCAGGCCCCTGTGCAGGTCATCTATGCTGATAGCAAACGGCCCTCAGGGATCCCT…	TCCTATGAGCTGACTCAGCCACCCTCGGTGTCAGCGGCCTCAGGACAGACGGCCAGGATCACCTGTGGGGGAGACAACATTGGAAGTAAATATGTGCACTGGTACCAGCAGAAGCCAGCGCAGGCCCCTGTGCAGGTCATCTATGCTGATAGCAAACGGCCCTCAGGGATCCCTGAGCGATTCTCTGGCTCCAACTCAGGGAACACCGCCACCCTGACCATCAGCGGGGTCGAGGCCGGGGATGAGGCTGACTATTACTGTCAGGTGTGGGACAGTAGTAGTGATCATTGGGTATTCGGCGGAGGGACCCGGCTGACCGTCCTA
Plate_0_B_D4	929	2628	324	791	IGLV3-20.2*01	IGLJ2-7*01	IGLC2_01	QSADSSGNHWV	CAATCAGCAGACAGCAGTGGTAATCATTGGGTA	GGTATCAACGCAGAGTACGGGGGTGGTTCTAGGAGGAAGAGCTCTGGGTGTCTCACCATGACCTGGACCACTGTTCTGCTCCCCTTTCTCACTCTCTGCACAGGCTCTGAGGCCTCCTATGAGCTGACACAGCCACCCTCAGTGTCAGTGTCCCCAGGACAGACGGCCAGGATCACCTGCTCTGGAGAAATACTGGCAAAAAAATATGCTCAGTGGTTCCAGCAGAAGCCAGGCCAGGCCCCTATGGTGGTGATATATAAAGACAGTGAGAGGCCCTCAGGAATCCCTGAGCGATTCTCTAGCTCCAGTTCAGGGACAACAGTTACCTTGACCATCAGTGGGGCCCAGGCAGAAGATGAGGCTGACTATTACTGTCAATCAGCAGACAGCAGTGGTAAT…	TCCTATGAGCTGACACAGCCACCCTCAGTGTCAGTGTCCCCAGGACAGACGGCCAGGATCACCTGCTCTGGAGAAATACTGGCAAAAAAATATGCTCAGTGGTTCCAGCAGAAGCCAGGCCAGGCCCCTATGGTGGTGATATATAAAGACAGTGAGAGGCCCTCAGGAATCCCTGAGCGATTCTCTAGCTCCAGTTCAGGGACAACAGTTACCTTGACCATCAGTGGGGCCCAGGCAGAAGATGAGGCTGACTATTACTGTCAATCAGCAGACAGCAGTGGTAATCATTGGGTATTCGGCGGAGGGACCCGGCTGACCGTCCTA
Plate_0_B_D5	948	4071	333	1176	IGLV1-69*01	IGLJ3-4*01	IGLC2_01	SAWDSSLSTQL	TCAGCATGGGATAGCAGCCTGAGTACTCAGTTA	CAGGGTATCAACGCAGAGTACGGGGAGCTCTGCTTCAGCTGTGGGCACAGGAGGCAGCACTCAGGACAGTCTCCAGCATGGCCTGGTCTCTCCTTCTCACTCTGCTGGTTCACTGCACAGGGTCCTGGGCCCAGTCTGTGCTGACGCAGCCGCCCTCAGCATCTGGGGCCCCCGGGCAGAGGGTCACCATCTCCTGCACTGGGAGCAGCTCCAACATCGGGGCGGGTTATTATGTATCCTGGTACCAGCAGTTCCCAGGAACAGCCCCCAAACTCCTCATCTATGAAAATAATAAGCGACCCTCAGGGGTTTCTGACCGATTCTCTGGCTCCAAGTCTGGTACCTCAGCCTCCCTGACCATCACTGGACTCCAATCTGAGGATGAGGCTGATTATTACT…	CAGTCTGTGCTGACGCAGCCGCCCTCAGCATCTGGGGCCCCCGGGCAGAGGGTCACCATCTCCTGCACTGGGAGCAGCTCCAACATCGGGGCGGGTTATTATGTATCCTGGTACCAGCAGTTCCCAGGAACAGCCCCCAAACTCCTCATCTATGAAAATAATAAGCGACCCTCAGGGGTTTCTGACCGATTCTCTGGCTCCAAGTCTGGTACCTCAGCCTCCCTGACCATCACTGGACTCCAATCTGAGGATGAGGCTGATTATTACTGCTCAGCATGGGATAGCAGCCTGAGTACTCAGTTATTCGGAGGAGGGACCCGGCTGACCGTCCTA
Plate_0_B_D6	1003	20480	322	1474	IGKV3-47*01	IGKJ4-4*01	IGKC_01	QQYNDLPLT	CAGCAGTATAATGACTTGCCGCTCACT	GGGGAGGAACTGCTCAGTTAGGACCCAGAGGGAACCATGGAAGCCCCAGCACAGCTTCTCTTCCTCCTGCTGCTCTGGATCCCAGATACCGCCGGAGAAATTGTAATGACGCAGTCTCCAGCCACCCTGTCTTTGTCTCCAGGGGAAACAGCCACCCTCTCCTGCAGGGCCAGTGAGAGTGTTGGCAGCTACTTAGCCTGGTACCAGCAGAAACCTGGGCAGGCTCCCAAGCTCCTTGTCCATAGTGCATACTTCAGGGCCACTGGCATCCCAGACAGGTTCAGTGGCAGCGGGTCTAGGACAGAGTTCACTCTCACCATTAGCAGCCTGGAGCCTGAAGATGTTGGAGTTTATCACTGTCAGCAGTATAATGACTTGCCGCTCACTTTCGGCGGAGGG…	GAAATTGTAATGACGCAGTCTCCAGCCACCCTGTCTTTGTCTCCAGGGGAAACAGCCACCCTCTCCTGCAGGGCCAGTGAGAGTGTTGGCAGCTACTTAGCCTGGTACCAGCAGAAACCTGGGCAGGCTCCCAAGCTCCTTGTCCATAGTGCATACTTCAGGGCCACTGGCATCCCAGACAGGTTCAGTGGCAGCGGGTCTAGGACAGAGTTCACTCTCACCATTAGCAGCCTGGAGCCTGAAGATGTTGGAGTTTATCACTGTCAGCAGTATAATGACTTGCCGCTCACTTTCGGCGGAGGGACCAAGGTGGAGATCAAAC
Plate_0_B_D7	972	3788	324	1276	IGKV1-13*01	IGKJ4-4*01	IGKC_01	LQYSSSPLT	CTACAGTATAGCAGTAGCCCTCTCACT	GTGGTATCAACGCAGAGTACGGGGAGTCAGACCCAGTCAGGACATAGCATGGACATGAGGGTCCCTGCTCAGTTCCTGGGGCTCCTGCTGCTCTGGCTCCCAGGTGCCAGATGTGACATCCAGATGACCCAGTCTCCATCCTCCCTGTCTGCATCTGTAGGAGACACAGTCACCATCACTTGCCGGGCGAGTCAGAGTATTAGCAGCTGGTTAGACTGGTATCAGCAGAAACCAGGGAAAGCCCCTAAGCTCCTGATCTATAAGGCATCCAGTTTGCAAAGTGGGGTCCCCTCAAGGTTCAGCGGCAGTGGATCTGGGACAGAATTCACTCTCACCATCAGCAGCCTGCAGCCTGAAGATTTTGCAACTTATTACTGTCTACAGTATAGCAGTAGCCCT…	GACATCCAGATGACCCAGTCTCCATCCTCCCTGTCTGCATCTGTAGGAGACACAGTCACCATCACTTGCCGGGCGAGTCAGAGTATTAGCAGCTGGTTAGACTGGTATCAGCAGAAACCAGGGAAAGCCCCTAAGCTCCTGATCTATAAGGCATCCAGTTTGCAAAGTGGGGTCCCCTCAAGGTTCAGCGGCAGTGGATCTGGGACAGAATTCACTCTCACCATCAGCAGCCTGCAGCCTGAAGATTTTGCAACTTATTACTGTCTACAGTATAGCAGTAGCCCTCTCACTTTCGGCGGAGGGACCAAGGTGGAGATCAAACGG
Plate_0_B_D8	959	1605	333	197	IGLV1-69*01	IGLJ2-7*01	IGLC2_01	SIWDNSLSSRV	TCAATATGGGATAACAGCCTGAGTAGTCGGGTC	GACAGGTATCAACGCAGAGTACGGGGAAGCTCTGCTTCAGCTGTGGGCACAGGAGGCAGCACTCAGGACAGTCTCCAGCATGGCCTGGTCTCTCCTTCTCACTCTGCTGGTTCACTGCACAGGGTCCTGGGCCCAGTCTGTGCTGACGCAGCCGCCCTCAGCATCTGGGGCCCCCGGGCAGAGGGTCACCATCTCCTGCACTGGGAGCAGCTCCAACATCGGGGCGGATTATTATGTATCCTGGTACCAGCAGTTCCCAGGAACAGCCCCCAAACTCCTCATCTATGAAAATAATAAGCGACCCTCAGGGGTTTCTGACCGATTCTCTGGCTCCAAGTCTGGTACCTCAGCCTCCCTGACCATCACTGGACTCCAATCTGAGGATGAGGCTGATTATTA…	CAGTCTGTGCTGACGCAGCCGCCCTCAGCATCTGGGGCCCCCGGGCAGAGGGTCACCATCTCCTGCACTGGGAGCAGCTCCAACATCGGGGCGGATTATTATGTATCCTGGTACCAGCAGTTCCCAGGAACAGCCCCCAAACTCCTCATCTATGAAAATAATAAGCGACCCTCAGGGGTTTCTGACCGATTCTCTGGCTCCAAGTCTGGTACCTCAGCCTCCCTGACCATCACTGGACTCCAATCTGAGGATGAGGCTGATTATTACTGCTCAATATGGGATAACAGCCTGAGTAGTCGGGTCTTCGGCGGAGGGACCCGGCTGACCGTCCTA
Plate_0_B_D9	963	3707	333	1004	IGLV1-50*01	IGLJ1-6*01	IGLC1_01	QSYDSSLSAHYI	CAGTCCTATGACAGCAGCTTGAGTGCTCATTACATC	ACAGGGTATCAACGCAGAGTACGGGGAAGCTCTGCTTCAGCTGTGGGCACAGGAGGCAGCACTCAGGACAGTCTCCAGCATGGCCTGGTCTCCTCTCCTCCTCACCCTTCTCATTCACTGCACAGGGTCCTGGGCCCAGTCTGTGCTGACGCAGCCGCCCTCAGTGTCTGGGGCGCCCGGGCAGAGGGTCACCATCTCCTGCACTGGGAGCAGCTCCAACATTGGAGGTTATTATGTGCAGTGGTACCAGCAGCTTCCAGGAACGGCCCCCAAACTCCTCATCTATGAAAATAATAAGCGACCCTCAGGGGTTTCTGATCGATTCTCTGGCTCCCAGTCTGGTACCTCAGCCTCCCTGACCATCACTGGACTCCAGTCTGAGGATGAGGCTGATTATTA…	CAGTCTGTGCTGACGCAGCCGCCCTCAGTGTCTGGGGCGCCCGGGCAGAGGGTCACCATCTCCTGCACTGGGAGCAGCTCCAACATTGGAGGTTATTATGTGCAGTGGTACCAGCAGCTTCCAGGAACGGCCCCCAAACTCCTCATCTATGAAAATAATAAGCGACCCTCAGGGGTTTCTGATCGATTCTCTGGCTCCCAGTCTGGTACCTCAGCCTCCCTGACCATCACTGGACTCCAGTCTGAGGATGAGGCTGATTATTACTGCCAGTCCTATGACAGCAGCTTGAGTGCTCATTACATCTTCGGTGCTGGGACCCGGCTCACCGTCCTA
Plate_0_NKB_E1	975	15597	330	1543	IGLV1-68*02	IGLJ1-6*01	IGLC1_01	SAWDSSLSAYI	TCAGCATGGGATAGCAGCCTGAGTGCTTACATC	GGTATCAACGCAGAGTACGGGGAAGCTCTGCCTCAGCTGTGAGCACAGAAGGCAGGACTCGGGACAATCTTCATCATGACCTGGTCCCCTCTCCTGCTCACCCTTCTCATTCACTGCACAGGGTCCTGGGCCCAGTCTGTGCTGACGCAGCCGCCCTCAGTGTCTGCGGCCCCAGGACAGAAGGTCACCATCTCCTGCTCTGGAAGCAGCTCCAACATCGGGAGAAGTTATGTATCCTGGTACCAGCAGGTCCCAGGAACGGCCCCCAAACTCCTCATCTATCAAGATAATAAGCGACCCTCAGGGGTTTCTGACCGATTCTCTGGCTCCAAGTCTGGTACCTCAGCCTCCCTGGCCATCACTGGACTCCAGACTGGAGATGAGGCTGATTATTACTGC…	CAGTCTGTGCTGACGCAGCCGCCCTCAGTGTCTGCGGCCCCAGGACAGAAGGTCACCATCTCCTGCTCTGGAAGCAGCTCCAACATCGGGAGAAGTTATGTATCCTGGTACCAGCAGGTCCCAGGAACGGCCCCCAAACTCCTCATCTATCAAGATAATAAGCGACCCTCAGGGGTTTCTGACCGATTCTCTGGCTCCAAGTCTGGTACCTCAGCCTCCCTGGCCATCACTGGACTCCAGACTGGAGATGAGGCTGATTATTACTGCTCAGCATGGGATAGCAGCCTGAGTGCTTACATCTTCGGTGCTGGGACCCGGCTCACCGTCCTA
Plate_0_NKB_E10	1003	9159	322	1882	IGKV1-68*01	IGKJ2-2*01	IGKC_01	QQYNNSPYS	CAACAGTATAATAATTCCCCTTACAGT	GGTATCAACGCAGAGTACGGGGAGTCCCAGTCAGGACACAGCATGGACATGAGGGTCCCCACTCAGCTCCTGGGGCTCCTGCTGCTCTGGCTCCCAGGTGCCAGATGTGACATCCAGATGACGCAGTCTCCATCCTCCCTGTCTGCATCTGTAGGAGACAGAGTCACCATCACTTGCCGGGCGAGTCAGGGCATTAACAATTATTTAAGTTGGTATCAGCAGAAACCAGGGAAAGCCCCTAAGCCCCTGATCTATTATGCATCCAGTTTGGAAACAGGGGTCCCATCAAGGTTCAGTGGAAGTAGATCTGGGACAGATTATACTCTCACCATCAGCAGTCTGCAGCCTGAAGATATTGCAACATATTACTGTCAACAGTATAATAATTCCCCTTACAGT…	GACATCCAGATGACGCAGTCTCCATCCTCCCTGTCTGCATCTGTAGGAGACAGAGTCACCATCACTTGCCGGGCGAGTCAGGGCATTAACAATTATTTAAGTTGGTATCAGCAGAAACCAGGGAAAGCCCCTAAGCCCCTGATCTATTATGCATCCAGTTTGGAAACAGGGGTCCCATCAAGGTTCAGTGGAAGTAGATCTGGGACAGATTATACTCTCACCATCAGCAGTCTGCAGCCTGAAGATATTGCAACATATTACTGTCAACAGTATAATAATTCCCCTTACAGTTTTGGCCAGGGGACCAAAGTGGAGATCAAAC
Plate_0_NKB_E11	948	22628	330	3224	IGLV1-55*01	IGLJ2-7*01	IGLC2_01	AAWDNSLSSPV	GCAGCATGGGATAACAGCCTGAGCAGTCCGGTA	GGGAGCTTCAGCTGCGGGTACAGAAGGCAGGACTCAGGATAATCTCCAGCATGGCCTGGTTCCCTCTCGTCCTCACCCTCCTCACTCACTGTGCAGGGTCCTGGGCCCAGTCTGTGCTGACTCAGCCACCCTCAGCGTCTGGGGCTCCCGGGCAGAGTGTCACCATCTCTTGCTCTGGAAGCAGCTCCAACATTGGAAGTAATTATGTATACTGGTACCAGCAGCTCCCAGGAACGGCCCCCAAACTCCTCATCTATTATAGTAATCAGCGACCCTCAGGGGTCCCTGACCGATTCTCTGGCTCTAAGTCTGGCACCTCAGCCTCCCTGGCCATCACTGGTCTCCGATCTGAGGATGAGGCTGATTATTACTGTGCAGCATGGGATAACAGCCTGAGCA…	CAGTCTGTGCTGACTCAGCCACCCTCAGCGTCTGGGGCTCCCGGGCAGAGTGTCACCATCTCTTGCTCTGGAAGCAGCTCCAACATTGGAAGTAATTATGTATACTGGTACCAGCAGCTCCCAGGAACGGCCCCCAAACTCCTCATCTATTATAGTAATCAGCGACCCTCAGGGGTCCCTGACCGATTCTCTGGCTCTAAGTCTGGCACCTCAGCCTCCCTGGCCATCACTGGTCTCCGATCTGAGGATGAGGCTGATTATTACTGTGCAGCATGGGATAACAGCCTGAGCAGTCCGGTATTCGGCGGAGGGACCCGGCTGACCGTCCTA
Plate_0_NKB_E3	982	11480	348	944	IGLV11-87*01	IGLJ3-4*01	IGLC2_01	QVYDSSTNML	CAGGTATATGACAGTAGTACTAATATGTTA	GTATAAGAGACAGGTATCAACGCAGAGTACGGGGGGTCTGTGGCCTCAGAGGTAGCCGTGTCCACCATGGCCCTGACTCCTCTCCTCCTCCTGCTCCTCTCTCACTGCACAGGTTCCCTCTCCCAGCCTGTGCTGACTCAGCCACCCTCCCTGTCTGCATCCCCGGGAGCATCGGCCAGACTCCCCTGCACCCTGAGTAGTGACCTCAGTGTTGGTAGGAAAAACATGTACTGGTACCAGCAGAAGGCAGGGAGCGCTCCCAAATTATTCCTGTACTACTACTCCGACTCCGACAAGCAGCTGGGACCTGGGGTCCCCAATCGAGTCTCTGGCTCCAAGGAGACCTCAAGTAACACAGCGTTTTTGCTCATCTCTGGGCTCCAGCCTGAGGACGAGGCC…	CAGCCTGTGCTGACTCAGCCACCCTCCCTGTCTGCATCCCCGGGAGCATCGGCCAGACTCCCCTGCACCCTGAGTAGTGACCTCAGTGTTGGTAGGAAAAACATGTACTGGTACCAGCAGAAGGCAGGGAGCGCTCCCAAATTATTCCTGTACTACTACTCCGACTCCGACAAGCAGCTGGGACCTGGGGTCCCCAATCGAGTCTCTGGCTCCAAGGAGACCTCAAGTAACACAGCGTTTTTGCTCATCTCTGGGCTCCAGCCTGAGGACGAGGCCGATTATCACTGTCAGGTATATGACAGTAGTACTAATATGTTATTCGGAGGAGGGACCCGACTGACCGTCCCA
Plate_0_NKB_E4	1049	55349	319	4138	IGKV1-50*01	IGKJ1-1*01	IGKC_01	QHYNSAWT	CAACACTATAACAGTGCGTGGACG	ACAGGGTATCAACGCAGAGTACGGGGAGTCAGACCCAGTCAGGACACAGCATGGACATGAGGGTCCCCGCTCAGCTCCTAGGACTCCTGCTGCTCTGTCTCCCAGGTGCCAAATGTGACATCCAGATGACCCAGTCTCCATCCTCCCTGTCTGCATCTGTAGGAGACAGAGTCACCATCACTTGTCGGGCGAGTCAGGGCATTAGCAGTTATTTAGCGTGGTATCAGCAGAAACCAGGGAAAGCCCCGAAGCCCTTGATCTATTACGCATCCAATTTGGAAAGTGGGGTCCCATCAAGGTTCAGCGGCAGTGGATCTGGGACAGAATTCACTCTCACCATCAGCAGCCTGCAGCCTGAAGATTTTGCAACTTATTACTGTCAACACTATAACAGTGCGT…	GACATCCAGATGACCCAGTCTCCATCCTCCCTGTCTGCATCTGTAGGAGACAGAGTCACCATCACTTGTCGGGCGAGTCAGGGCATTAGCAGTTATTTAGCGTGGTATCAGCAGAAACCAGGGAAAGCCCCGAAGCCCTTGATCTATTACGCATCCAATTTGGAAAGTGGGGTCCCATCAAGGTTCAGCGGCAGTGGATCTGGGACAGAATTCACTCTCACCATCAGCAGCCTGCAGCCTGAAGATTTTGCAACTTATTACTGTCAACACTATAACAGTGCGTGGACGTTCGGCCAAGGGACCAAGGTGGAAATCAAAC
Plate_0_NKB_E5	1131	14699	322	67	IGKV1-68*01	IGKJ2-2*01	IGKC_01	QQYNNSPYS	CAACAGTATAATAATTCCCCGTACAGT	GTATCAACGCAGAGTACGGGGAGGATTCAGTCCCAGTCAGGACACAGCATGGACATGAGGGTCCCCACTCAGCTCCTGGGGCTCCTGCTGCTCTGGCTCCCAGGTAAGGAAGGAGAACAGCAGGAATTTATTCAGCCAGTGTGTTCGGTACAGACTGGCTCATCATGGAAACCTCCTTATAATATGATTAATAGTATGAATATTTGTTTTTATGTTTCCAACCTCAGGTGCCAGATGTGACATCCAGATGACGCAGTCTCCATCCTCCCTGTCTGCATCTGTAGGAGACAGAGTCACCATCACTTGCCGGGCGAGTCAGGGCATTAACAATTATTTAAGTTGGTATCAGCAGAAACCAGGGAAAGCCCCTAAGCCCCTGATCTATTATGCATCCAGTTT…	GACATCCAGATGACGCAGTCTCCATCCTCCCTGTCTGCATCTGTAGGAGACAGAGTCACCATCACTTGCCGGGCGAGTCAGGGCATTAACAATTATTTAAGTTGGTATCAGCAGAAACCAGGGAAAGCCCCTAAGCCCCTGATCTATTATGCATCCAGTTTGGAAACAGGGGTCCCATCAAGGTTCAGTGGAAGTAGATCTGGGACAGATTATACTCTCACCATCAGCAGTCTGCAGCCTGAAGATATTGCAACATATTACTGTCAACAGTATAATAATTCCCCGTACAGTTTTGGCCAGGGGACCAAAGTGGAGATCAAAC
Plate_0_NKB_E6	1162	14223	322	3027	IGKV1-12*01	IGKJ2-2*01	IGKC_01	QQYNSAPYS	CAACAGTATAACAGTGCGCCGTACAGT	GGTATCAACGCAGAGTACGGGGACACTGAGATGGTGCTGAGTTACTGACATGAGCCAGCCCTGCAGCTGTGCCCAGCCTGACCCCTGCCCAGCTCATTTGCATCTTCTCAGAACACATCCTCCTGCCCTGAAGATTTATTAATAGGCTGGACACACTTCGTGCAGGAGTCAGACCCTGTCAGGACACAGCATGGACATGAGGGTCCCCGTTCAGCTCCTGTGGCTCCTTCTGCTCTGGCTCTCAGGTGCCAAATGTGACATCCAGATGACCCAGTCTCCTTCCTCCCTGTCTGCATCTGTGGGAGACAAAGTCACCATCACTTGCCAGGCAAGTCAGAGTATTAGCAGCTGGTTAGCCTGGTATCAGCAGAAACCAGGGAAAGCCCCTAAGCCCCTGAT…	GACATCCAGATGACCCAGTCTCCTTCCTCCCTGTCTGCATCTGTGGGAGACAAAGTCACCATCACTTGCCAGGCAAGTCAGAGTATTAGCAGCTGGTTAGCCTGGTATCAGCAGAAACCAGGGAAAGCCCCTAAGCCCCTGATCTATAAGGCATCCAGTTTGGAAAGTGGGGTCCCCTCAAGGTTCAGCGGCAGTGGATCTGGGACAGATTTCACTCTCACCATCAGCAGCCTGCAGCCTGAAGATTTTGCAACTTACTACTGTCAACAGTATAACAGTGCGCCGTACAGTTTTGGCCAGGGGACCAAAGTGGAGATCAAAC
Plate_0_NKB_E7	1066	63378	324	1632	IGKV1-26*01	IGKJ1-1*01	IGKC_01	QQGNSNPPT	CAACAGGGTAATAGTAATCCTCCGACG	GGTATCAACGCAGAGTACGGGGAGGCTGGACAGACTTCATGCAGGAGTCAGACCCAGTCAGGACACAGCATGGACATGAGGGTCCCCGCTCAGCTCCTGGGGCTCCTGCTGCTCTGGCTCCCAGGTGCCAGATGTGACATTCAGATGTCCCAGTCTCCATCCTCCCTGTCTGCATCTGTAGGAGACAGAGTCACCATCACTTGCCGGGCAAGTCAGGGCATTAGCAGTTATTTAAATTGGTATCAGCAGAAACCGGGGAAAGCCCCTAAGCTCCTGATCTATTATGCAAACAGTTTGGCAAGTGGGGTCCCATCAAGGTTCAGCGGCAGTGGATCTGGGACAGAGTTCACTCTCACCATCAGCAGCCTGCAGCCTGAAGATTTTGCAACTTATTACTGT…	GACATTCAGATGTCCCAGTCTCCATCCTCCCTGTCTGCATCTGTAGGAGACAGAGTCACCATCACTTGCCGGGCAAGTCAGGGCATTAGCAGTTATTTAAATTGGTATCAGCAGAAACCGGGGAAAGCCCCTAAGCTCCTGATCTATTATGCAAACAGTTTGGCAAGTGGGGTCCCATCAAGGTTCAGCGGCAGTGGATCTGGGACAGAGTTCACTCTCACCATCAGCAGCCTGCAGCCTGAAGATTTTGCAACTTATTACTGTCAACAGGGTAATAGTAATCCTCCGACGTTCGGCCAAGGGACCAAGGTGGAAATCAAACGG
Plate_0_NKB_E8	979	31632	330	4358	IGLV1-63*01	IGLJ3-4*01	IGLC2_01	STWDSRLRGVL	TCAACATGGGATAGCCGCCTGCGCGGCGTGTTA	GAGACAGGTATCAACGCAGAGTACGGGGAGCTTCAGCTGTGGCTAGAGAAGACAGGACTCAGGACAATCTCCAGCATGGCCTGCTTCCCTCTCATCCTCACCGTCCTCACTCACTGTGCAGGATCCTGGGCCCAGTCTGTGCTGACTCAACCACCCTCAGCGTCTGGGGCCCCCGGGCAGAGTGTCACCGTCTCCTGTTCTGGAAGCAGCTCCAACATCGGAAGTAATTATGTATTCTGGTACCAGCAGCTCTCAGGAAAGGCCCCCAAACTCCTCATCTTTAATAATAATCAGCGACCCTCAGGGGTCCCTGATCGATTCTCTGGCTCCAAGTCTGGCACGTCAGCCTCCCTGGCCATCAGTGGGCTCCAGTCCGAGGATGAGGCTGATTATTACTGC…	CAGTCTGTGCTGACTCAACCACCCTCAGCGTCTGGGGCCCCCGGGCAGAGTGTCACCGTCTCCTGTTCTGGAAGCAGCTCCAACATCGGAAGTAATTATGTATTCTGGTACCAGCAGCTCTCAGGAAAGGCCCCCAAACTCCTCATCTTTAATAATAATCAGCGACCCTCAGGGGTCCCTGATCGATTCTCTGGCTCCAAGTCTGGCACGTCAGCCTCCCTGGCCATCAGTGGGCTCCAGTCCGAGGATGAGGCTGATTATTACTGCTCAACATGGGATAGCCGCCTGCGCGGCGTGTTATTCGGAGGAGGGACCCGGCTGACCGTCCTA
Plate_0_NKB_F10	1032	9814	327	3177	IGKV3-9*01	IGKJ1-1*01	IGKC_01	QQGNSIPWT	CAGCAGGGGAATAGCATTCCGTGGACG	GTGGTATCAACGCAGAGTACGGGGGTTCATTTTAAGAAGAGGTACGTTTAGCCTGTGACAGGGCTCAGCTAACATAATGGATTTTCAGGCTCAAATTTTCATCTTCCTTCTGCTCAGTGTCACAGTGTCCAATGGAGAAATTGTGCTGACCCAGTCTCCAACATCCATGGCTGTCTCCCAAGGAGAAAGAGTCACCATCTCCTGCACGGCCAGCTCAAGTGTAAGCACCAGCTACTTGCACTGGTACCAACAGAAGCCAGGATTCCCTCCAAGGCTTCTTGTCTATAGAACATCAAGTCTGGCTTCTGGGGTCCCAGCCAGGTTCAGTGGCAGCGGTTCTGGGACCTCTTACACGCTCACAATCAGCAGCATGGAGGCTGAAGATGCTGCAAACTATTA…	GAAATTGTGCTGACCCAGTCTCCAACATCCATGGCTGTCTCCCAAGGAGAAAGAGTCACCATCTCCTGCACGGCCAGCTCAAGTGTAAGCACCAGCTACTTGCACTGGTACCAACAGAAGCCAGGATTCCCTCCAAGGCTTCTTGTCTATAGAACATCAAGTCTGGCTTCTGGGGTCCCAGCCAGGTTCAGTGGCAGCGGTTCTGGGACCTCTTACACGCTCACAATCAGCAGCATGGAGGCTGAAGATGCTGCAAACTATTACTGTCAGCAGGGGAATAGCATTCCGTGGACGTTCGGCCAAGGGACCAAGGTGGAAATCAAACGG
Plate_0_NKB_F2	988	44859	345	2158	IGLV5-73*01	IGLJ1-6*01	IGLC1_01	AIVHSATYI	GCCATTGTACACAGCGCCACTTATATC	GACAGGTATCAACGCAGAGTACGGGGACTGTGGGGAAAGAGGCTGTGTCCACCATGGCCTGGACTCCTCTCCTCCTCCTGCTCCTCTCTCACTGCACAGGTTCCCTCTCCAAGCCTATGCTGACTCAGCCGGCCTCCCTCTCAGCATCTCCTGGAGCATCAGCCAGTCTCACGTGCACCTTCAGCGGTGGCATCAATGTTGCTGACTACCACACACACTGGTACCAACAGAAGCCAGGGAGTCCTCCCCGGTATCTTCTTAGATTCAAGTCCGACTCACATAAGGGCCAGGACTCTGGAGTCCCCACCCGCTTCTCTTCATCCAAAAATGCTTCAGCGAACGCAGAGATTTTGCGCATCTCTGGACTCCAGTCTGAGGATGAGGCTGACTATTACTGTG…	AAGCCTATGCTGACTCAGCCGGCCTCCCTCTCAGCATCTCCTGGAGCATCAGCCAGTCTCACGTGCACCTTCAGCGGTGGCATCAATGTTGCTGACTACCACACACACTGGTACCAACAGAAGCCAGGGAGTCCTCCCCGGTATCTTCTTAGATTCAAGTCCGACTCACATAAGGGCCAGGACTCTGGAGTCCCCACCCGCTTCTCTTCATCCAAAAATGCTTCAGCGAACGCAGAGATTTTGCGCATCTCTGGACTCCAGTCTGAGGATGAGGCTGACTATTACTGTGCCATTGTACACAGCGCCACTTATATCTTCGCTACTGGGACCCGACTCACCGTCCTA
Plate_0_NKB_F3	964	18767	327	394	IGLV2-29*01	IGLJ2-5*01	IGLC2_01	SSFAGNTGL	AGCTCGTTTGCAGGCAACACTGGCTTA	ACAGGGTATCAACGCAGAGTACGGGGGGGGTCTCAGGAGGCAGCGCTCTCGGGACATCTCCACCATGGCCTGGGCTCTGCTCCTCCTCACCCTCCTCACTCAGGGCACAGGATCCTGGGCTCAGGCTGCCCTGACTCAGCCTCGCTCAGTGTCTGGGTCTCCTGGACAGTCGGTCACCATCTCCTGCAGTGGAAGCAGTAGTGACATCGGTGGTTATAACTATGTCTCCTGGTACCAACAACATCCAGGCACAGCCCCCAAACTCATGATTTATGAGGTCAGTAAGCGGCCCTCAGGGGTCTCTGGTCGCTTCTCTGGCTCCAAGTCTGGCAACACGGCCTCCCTGACCATCTCTGGGCTCCAGGCTGAGGACGAGGCTGATTATTTCTGCAGCTCGTT…	CAGGCTGCCCTGACTCAGCCTCGCTCAGTGTCTGGGTCTCCTGGACAGTCGGTCACCATCTCCTGCAGTGGAAGCAGTAGTGACATCGGTGGTTATAACTATGTCTCCTGGTACCAACAACATCCAGGCACAGCCCCCAAACTCATGATTTATGAGGTCAGTAAGCGGCCCTCAGGGGTCTCTGGTCGCTTCTCTGGCTCCAAGTCTGGCAACACGGCCTCCCTGACCATCTCTGGGCTCCAGGCTGAGGACGAGGCTGATTATTTCTGCAGCTCGTTTGCAGGCAACACTGGCTTATTCGGAGGAGGGACCCGGCTGACCGTCCTA
Plate_0_NKB_F6	1072	4266	334	1018	IGKV7-10*02	IGKJ1-1*01	IGKC_01	LQSKNSPWT	CTGCAGAGTAAGAATTCTCCGTGGACG	GGTATCAACGCAGAGTACGGGGATTAGGCAACAGTCCAAGCTGCTTAGAGCATCCTTAAAGGCAGCTTGTCAGGGGCCCTGAGGAGCAGCCTCTAGTTCAGCTCTCAGAAATGGGGTCCTGGGCTCCTTTCCTGTGGATCCTCCTGCTCTGTGCTCCAGGCTGCAATGGGGACATTGTGCTGACCCAGTCTCCAGCCTCTTTGGCCGTGTCTCCAGGGCAGAGGGCCACCATCACCTGCAGAGCCAGTGAGAGTGTCAGTTTCTTTGGAATAAACCTCATTCACTGGTATCAGCAGAAACCAGGACAACCTCCTAAACTCCTGATTTACCAAGCATCCAATAAAGACACTGGGGTCCCAGCCAGGTTCAGCGGCAGTGGGTCTGGGACCGATTTCACCC…	GACATTGTGCTGACCCAGTCTCCAGCCTCTTTGGCCGTGTCTCCAGGGCAGAGGGCCACCATCACCTGCAGAGCCAGTGAGAGTGTCAGTTTCTTTGGAATAAACCTCATTCACTGGTATCAGCAGAAACCAGGACAACCTCCTAAACTCCTGATTTACCAAGCATCCAATAAAGACACTGGGGTCCCAGCCAGGTTCAGCGGCAGTGGGTCTGGGACCGATTTCACCCTCACAATTAATCCTGTGGAAGCTGACGATGCTGCAGATTATTACTGTCTGCAGAGTAAGAATTCTCCGTGGACGTTCGGCCAAGGGACCAAGGTGGAAATCAAAC
Plate_0_NKB_F7	940	839	330	199	IGLV3-1.2*01	IGLJ1-6*01	IGLC1_01	ATSYGSGSSWQYI	GCTACAAGCTATGGCAGTGGGAGCAGCTGGCAGTACATC	GGTATCAACGCAGAGTACGGGATCCTGGCTTCAGAAGCAGCATCTGGGACATGTCAGCCATGGCCTGGACGCCTCTCCTCCTCAGCCTCCTCGCTCACTGCACAGGCTCTGTGGCCTCCTATGAGCTGACTCAGTCACCCTCAGTGTCAGTGTCCCCAGGACAGCCAGCCAGCATCACCTGCTCTGGAGATAAATTTGGGAATGCATATGCTTACTGGTACCAGCAGAAGCCAGGCCAGGTCCCTGTACTGGTCATCTATAAAAATAGCAACCGGCCCTCAGGGATCCCTGAGCGATTCTCTGGCTCCAACTCGGGGAACACGGCCACCCTGACCATCAGCGGGGTCGAGGCTGGGGATGAGGCCGACTATTACTGTGCTACAAGCTATGGCAGTGGGA…	TCCTATGAGCTGACTCAGTCACCCTCAGTGTCAGTGTCCCCAGGACAGCCAGCCAGCATCACCTGCTCTGGAGATAAATTTGGGAATGCATATGCTTACTGGTACCAGCAGAAGCCAGGCCAGGTCCCTGTACTGGTCATCTATAAAAATAGCAACCGGCCCTCAGGGATCCCTGAGCGATTCTCTGGCTCCAACTCGGGGAACACGGCCACCCTGACCATCAGCGGGGTCGAGGCTGGGGATGAGGCCGACTATTACTGTGCTACAAGCTATGGCAGTGGGAGCAGCTGGCAGTACATCTTCGGTGCTGGGACCCGGCTCACCGTCCTA
Plate_0_NKB_F8	930	11145	330	2877	IGLV8-111*01	IGLJ6-1*01	IGLC6_01	LLYMSSGISV	TTGCTGTACATGAGTAGTGGCATTTCTGTG	GTGGTATCAACGCAGAGTACGGGGAGCTGAGAAGCCTGAGAGCACTTGGCCTTCATAAGTGTCCCCACCATGGCCTGGATGATGCTTCTCCTCGGACTCCTTGCTTATGGCTCAGGAGTGGATTCTGAGACTGTGGTGACCCAGGAGCCATCGTTGTCAGTGTCCCCTGGAGGAACAGTCACACTCACCTGTGGCCTGAGCTCTGGCTCAGTCTCTACCAGTAACTACCCCAGCTGGTACCAGCAGACCCCAGGCCAGGCTCCACGCACGCTCATCCACAGCACAAACACTCGCCCTTCTGGCGTCCCTGATCGCTTCTCTGGCTCCATCCTTGGGAACAAAGCTGCCCTCACCATCACGGGGGCTCAGGCTGACGATGAATCTGATTATTACTGTTTG…	GAGACTGTGGTGACCCAGGAGCCATCGTTGTCAGTGTCCCCTGGAGGAACAGTCACACTCACCTGTGGCCTGAGCTCTGGCTCAGTCTCTACCAGTAACTACCCCAGCTGGTACCAGCAGACCCCAGGCCAGGCTCCACGCACGCTCATCCACAGCACAAACACTCGCCCTTCTGGCGTCCCTGATCGCTTCTCTGGCTCCATCCTTGGGAACAAAGCTGCCCTCACCATCACGGGGGCTCAGGCTGACGATGAATCTGATTATTACTGTTTGCTGTACATGAGTAGTGGCATTTCTGTGTTCGGAAGTGGCACCAAGTTGACCATCCTC
Plate_0_NKB_F9	1017	11874	324	1568	IGKV1-49*01	IGKJ1-1*01	IGKC_01	QQRNSYPRT	CAACAGCGTAATAGTTACCCTCGGACG	GTGGTATCAACGCAGAGTACGGGGAGTTAGACCCAGTCTGGACGCAGCATGGACATCAGGGTCCTCGCTCAGCTTCTCGGGCTCCTGCTGCTCTGGCTCCCAGGTGCCAGATGTGACATTCAGTTGACCCAGTCTCCATCCTCCCTGTCTGCATCTGTAGGAGACAGAGTCACCATCACTTGTCGGGCAAGTCAGGGCATTAGCAGTTATTTAGCCTGGTATCAGCAGAAACCAGGGAAAGCCCCTAAGCTCCTGATCTATAAGGCGTCCAGTTTGCAAAGTGGGGTCCCATCAAGGTTCAGCGGCAGTGGATCTGGGACAGAATTCACTCTCACCATCAGCAGCCTGCAGCCTGAAGATTTTGCAGTTTATTACTGTCAACAGCGTAATAGTTACCCT…	GACATTCAGTTGACCCAGTCTCCATCCTCCCTGTCTGCATCTGTAGGAGACAGAGTCACCATCACTTGTCGGGCAAGTCAGGGCATTAGCAGTTATTTAGCCTGGTATCAGCAGAAACCAGGGAAAGCCCCTAAGCTCCTGATCTATAAGGCGTCCAGTTTGCAAAGTGGGGTCCCATCAAGGTTCAGCGGCAGTGGATCTGGGACAGAATTCACTCTCACCATCAGCAGCCTGCAGCCTGAAGATTTTGCAGTTTATTACTGTCAACAGCGTAATAGTTACCCTCGGACGTTCGGCCAAGGGACCAAGGTGGAAATCAAACGG
Plate_0_NKB_G1	1043	23554	339	3618	IGKV2-65*01	IGKJ4-4*01	IGKC_01	MQGIEFPLT	ATGCAAGGTATAGAGTTTCCGCTCACT	CAGGGTATCAACGCAGAGTACGGGGAGGACTCCTCAGTTCACCTTCTCACAATGAGGCTCCCTGCTCAGTTCCTGGGGCTGCTGATGCTCTGGCTCCCTGGATCCAGTGGAGATATTGTGATGACCCAGACTCCACTCTCCCTGTCCATCACCCCTGGAGAGCCGGCCTCCATGTCCTGCAGGTCTAGTCAGACCCTCCTGTATAGTAATGGAAATACATATTTGAACTGGTACCTGCAGAAGCCAGGCCAGTCTCCGCAGGTCCTGATTTATGGGGGTTCCAACCGAGCCTCTGGAGTCCCAGACAGGTTCAGTGGCAGTGGGTCAGGCACTGATTTCACACTGAAAATCAGCAAGGTGGAGGCTGAGGATGTTGGGGTTTATTACTGCATGCAAGGT…	GATATTGTGATGACCCAGACTCCACTCTCCCTGTCCATCACCCCTGGAGAGCCGGCCTCCATGTCCTGCAGGTCTAGTCAGACCCTCCTGTATAGTAATGGAAATACATATTTGAACTGGTACCTGCAGAAGCCAGGCCAGTCTCCGCAGGTCCTGATTTATGGGGGTTCCAACCGAGCCTCTGGAGTCCCAGACAGGTTCAGTGGCAGTGGGTCAGGCACTGATTTCACACTGAAAATCAGCAAGGTGGAGGCTGAGGATGTTGGGGTTTATTACTGCATGCAAGGTATAGAGTTTCCGCTCACTTTCGGCGGAGGGACCAAGGTGGAGATCAAACGG
Plate_0_NKB_G10	1068	11548	328	356	IGLV7-47*01	IGLJ2-7*01	IGLC2_01	WLQYSGAWV	TGGCTGCAGTATAGTGGTGCTTGGGTA	GGTATCAACGCAGAGTACGGGGGACCTAGGTGGTGGTAAAGGCAGTAAAGATTTGCATAAAGTAGCACACAACACACTCCCTCCCTGTCGAGAGCTCAATAGGAGATAAAGAGCCATCAGAATCCAGCCCCAGCTCTGGAGGCAGGGATCCCTTCCAATATCAGCACCATGGCCTGGACTCTGCTCCTCCTCCAGTTCCTCCTCACTTGCTGCCCAGGGTCCAATTCTCAGGCTGTAGTGACTCAGGAGCCCTCACTGACTGTGTCCCCAGGAGGGACAGTCACTCTCAGTTGTGGCTCCAGTACTGGAGCAGTCACTGGGAGTCATTATCCCTGCTGGTTCCAGCAGAAGCCTGGCCAAGCCCCTAGAACACTGATTTATGATACAAACAACAAATTG…	CAGGCTGTAGTGACTCAGGAGCCCTCACTGACTGTGTCCCCAGGAGGGACAGTCACTCTCAGTTGTGGCTCCAGTACTGGAGCAGTCACTGGGAGTCATTATCCCTGCTGGTTCCAGCAGAAGCCTGGCCAAGCCCCTAGAACACTGATTTATGATACAAACAACAAATTGTCCTGGACCCCTGCCCGGTTCTCAGGCTCCCTCCTTGGGGGTAAAGCTGCCCTGACACTGTCAGGTGCGCAGGCTGAGGATGAAGCTGAGTATTACTGCTGGCTGCAGTATAGTGGTGCTTGGGTATTCGGCGGAGGGACCCGACTGACCGTCCTAA
Plate_0_NKB_G4	938	6276	330	1840	IGLV1-63*01	IGLJ3-4*01	IGLC2_01	EAPDDNLSSPL	GAAGCCCCAGATGACAACCTGAGCAGTCCGTTA	GGTATCAACGCAGAGTACGGGGAGCTTCAGCTGTGGCTAGAGAAGACAGGACTCAGGACAATCTCCACCATGGCCTGCTTTCCTCTCGTCCTCACCCTCCTCACTCACTGTGCAGGATCCTGGGCCCAGTCTGTGCTGACTCAGCCACCCTCAGCGTCTGGGACCCCTGGGCAGAGTGTCACCATCTCTTGTTCTGGAAGCAGCTCCAACATCGGAAGTAATTACGTAAACTGGTACCAGCAGCTCTCAGGAAAGGCCCCCAAACTCCTCATCTATAATAATAATCAGCGGCCCTCGGGGGTCCCTGACCGATTCTCTGGCTCCAAGTCTGGCACCTCAGCCTCCCTGGCCATCAGTGAGCTCCGGCCTGAGGATGAGGCTGATTATTACTGCGAAGCC…	CAGTCTGTGCTGACTCAGCCACCCTCAGCGTCTGGGACCCCTGGGCAGAGTGTCACCATCTCTTGTTCTGGAAGCAGCTCCAACATCGGAAGTAATTACGTAAACTGGTACCAGCAGCTCTCAGGAAAGGCCCCCAAACTCCTCATCTATAATAATAATCAGCGGCCCTCGGGGGTCCCTGACCGATTCTCTGGCTCCAAGTCTGGCACCTCAGCCTCCCTGGCCATCAGTGAGCTCCGGCCTGAGGATGAGGCTGATTATTACTGCGAAGCCCCAGATGACAACCTGAGCAGTCCGTTATTCGGAGGAGGGACCCGGCTGACCGTCCTA
Plate_0_NKB_G5	1014	9899	324	773	IGKV1-16*02	IGKJ3-3*01	IGKC_01	QQHNSYPFT	CAACAGCATAATAGTTACCCATTCACT	GTGGTATCAACGCAGAGTACGGGAATCAGACCCAGTCAGGACACAGCATGGACATGAGGGTCCCCGCTCAGCTCCTGGGGCTCCTTCTGCTCTGGCTCCCAGGTGCCAGATGTGACATTCAGATGACCCAGTCTCCATCCTCCCTGTCTGCATCTGTGGGAGACACAGTCACCATCACTTGTCGGGCAAGTCAGGGCATTAGCAGTTATTTAGCCTGGTATCAGCAGAAACCAGGGAAAGCCCCTAAGCGCCTGATCTATGCTGCATCCACTTTGCAAAGTGGGGTCCCATCAAGGTTCAGCGGCAGTGGATCTGGGACAGATTTCACTCTCACCATCAGCAGCCTGCAGCCTGAAGATTTTGCAACTTATTACTGTCAACAGCATAATAGTTACCCAT…	GACATTCAGATGACCCAGTCTCCATCCTCCCTGTCTGCATCTGTGGGAGACACAGTCACCATCACTTGTCGGGCAAGTCAGGGCATTAGCAGTTATTTAGCCTGGTATCAGCAGAAACCAGGGAAAGCCCCTAAGCGCCTGATCTATGCTGCATCCACTTTGCAAAGTGGGGTCCCATCAAGGTTCAGCGGCAGTGGATCTGGGACAGATTTCACTCTCACCATCAGCAGCCTGCAGCCTGAAGATTTTGCAACTTATTACTGTCAACAGCATAATAGTTACCCATTCACTTTCGGCCCCGGGACCAAACTGGATATCAAACGG
Plate_0_NKB_G6	1000	5157	324	1245	IGKV1-26*01	IGKJ4-4*01	IGKC_01	QQGNSNPLT	CAACAGGGTAATAGTAATCCCCTCACT	GGTATCAACGCAGAGTACGGGGAGTCAGACCCAGTCAGGACACAGCATGGACATGAGGGTCCCCGCTCAGCTCCTGGGGCTCCTGCTGCTCTGGCTCCCAGGTGCCAGATGTGACATTCAGATGTCCCAGTCTCCATCCTCCCTGTCTGCATCTGTAGGAGACAGAGTCACCATCACTTGCCGGGCAAGTCAGGGCATTAGCAGTTATTTAAATTGGTATCAGCAGAAACCGGGGAAAGCCCCTAAGCTCCTGATCTATTATGCAAACAGTTTGGCAAGTGGGGTCCCATCAAGGTTCAGCGGCAGTGGATCTGGGACAGAATTCACTCTCACCATCAGCAGCCTGCAGCCTGAAGATTTTGCAACTTATTACTGTCAACAGGGTAATAGTAATCCCCT…	GACATTCAGATGTCCCAGTCTCCATCCTCCCTGTCTGCATCTGTAGGAGACAGAGTCACCATCACTTGCCGGGCAAGTCAGGGCATTAGCAGTTATTTAAATTGGTATCAGCAGAAACCGGGGAAAGCCCCTAAGCTCCTGATCTATTATGCAAACAGTTTGGCAAGTGGGGTCCCATCAAGGTTCAGCGGCAGTGGATCTGGGACAGAATTCACTCTCACCATCAGCAGCCTGCAGCCTGAAGATTTTGCAACTTATTACTGTCAACAGGGTAATAGTAATCCCCTCACTTTCGGCGGAGGGACCAAGGTGGAGATCAAACGG
Plate_0_NKB_G7	955	8586	330	340	IGLV3-1.2*01	IGLJ1-6*01	IGLC1_01	ATSYGSGSSWQYI	GCTACAAGCTATGGCAGTGGGAGCAGCTGGCAGTACATC	GGTATCAACGCAGAGTACGGGATCCTGGCTTCAGAAGCAGCATCTGGGACATGTCAGCCATGGCCTGGACGCCTCTCCTCCTCAGCCTCCTCGCTCACTGCACAGGCTCTGTGGCCTCCTATGAGCTGACTCAGTCACCCTCAGTGTCGGTGTCCCCAGGACAGACAGCCAGCATCACCTGCTCTGGAGATAAATTTGGGAATGCATATGCTTACTGGTACCAGCAGAAGCCAGGCCAGGTCCCTGTACTGGTCATCTATAAAAATAGCAACCGGCCCTCAGGGATCCCTGAGCGATTCTCTGGCTCCAACTCGGGGAACACGGCCACCCTGACCATCAGCGGGGTCGAGGCTGGGGATGAGGCCGACTATTACTGTGCTACAAGCTATGGCAGTGGGA…	TCCTATGAGCTGACTCAGTCACCCTCAGTGTCGGTGTCCCCAGGACAGACAGCCAGCATCACCTGCTCTGGAGATAAATTTGGGAATGCATATGCTTACTGGTACCAGCAGAAGCCAGGCCAGGTCCCTGTACTGGTCATCTATAAAAATAGCAACCGGCCCTCAGGGATCCCTGAGCGATTCTCTGGCTCCAACTCGGGGAACACGGCCACCCTGACCATCAGCGGGGTCGAGGCTGGGGATGAGGCCGACTATTACTGTGCTACAAGCTATGGCAGTGGGAGCAGCTGGCAGTACATCTTCGGTGCTGGGACCCGGCTCACCGTCCTA
Plate_0_NKB_G8	998	4288	322	1157	IGKV1-12*01,IGKV1-13*01	IGKJ2-2*01	IGKC_01	QQYNGAPFT	CAACAATATAATGGTGCGCCGTTCACT	GGTATCAACGCAGAGTACGGGGAGGAGTCAGACCCTGTCAGGACACAGCATGGACATGAGGGTCCCCGTTCAGCTCCTGTGGCTCCTTCTGCTCTGGCTCTCAGGTGCCAAATGTGACATCCAGATGACCCAGTCTCCTTCCTCCCTGTCTGCATCTGTGGGAGACAAAGTCATCATCACTTGCCAGGCAAGTCAGAATATTCACAACTGGATAGTCTGGTTTCAGCAGAAACCAGGGAGAGCCCCTAAGCCCCTTATCTATAAGGCATCCAGTTTGGAAAGTGGGGTCCCCTCAAGGTTCAGCGGCAGTGGACTTGGGACAGATTTCACTCTCACCATTAGCAGCCTGCAGCCTGAAGATCTTGGAACTTATTACTGTCAACAATATAATGGTGCGCC…	GACATCCAGATGACCCAGTCTCCTTCCTCCCTGTCTGCATCTGTGGGAGACAAAGTCATCATCACTTGCCAGGCAAGTCAGAATATTCACAACTGGATAGTCTGGTTTCAGCAGAAACCAGGGAGAGCCCCTAAGCCCCTTATCTATAAGGCATCCAGTTTGGAAAGTGGGGTCCCCTCAAGGTTCAGCGGCAGTGGACTTGGGACAGATTTCACTCTCACCATTAGCAGCCTGCAGCCTGAAGATCTTGGAACTTATTACTGTCAACAATATAATGGTGCGCCGTTCACTTTTGGCCAGGGGACCAAAGTGGAGATCAAAC
Plate_0_NKB_G9	962	42999	330	1593	IGLV10-90*01	IGLJ3-4*01	IGLC2_01	SAWDSSLSAVL	TCAGCATGGGACAGCAGCCTCAGTGCTGTGTTA	AAAGCAGAGCTTCGGCAAGCACAGTGGGAATCCACACCATGCCCTGGGCTCTGCTCCTCCTGACCCTCCTCACTCACTCTGCAGTGCCAGTGGTCCAGGCAGGGCTGACTCAGCCACCCTCAGTGTCCAAGGGCTTGAGACAGACGGCCACGCTCACCTGCACTGGAAACAGCAACAATGTTGGCAACCAGGGAGCAGCTTGGCTGCAGCAGCACCAGGGCCACCCTCCCAAACTGCTGTCCTACAGGAATAACAACCGGCCCTCGGGGATCTCAGAGAGATTCTCTGCATCCAGGTCAGGAAACACAGCCTCCCTGACCATCACCGGACTCCAACCTGAGGATGAGGCTGACTATTACTGCTCAGCATGGGACAGCAGCCTCAGTGCTGTGTTATTCG…	CAGGCAGGGCTGACTCAGCCACCCTCAGTGTCCAAGGGCTTGAGACAGACGGCCACGCTCACCTGCACTGGAAACAGCAACAATGTTGGCAACCAGGGAGCAGCTTGGCTGCAGCAGCACCAGGGCCACCCTCCCAAACTGCTGTCCTACAGGAATAACAACCGGCCCTCGGGGATCTCAGAGAGATTCTCTGCATCCAGGTCAGGAAACACAGCCTCCCTGACCATCACCGGACTCCAACCTGAGGATGAGGCTGACTATTACTGCTCAGCATGGGACAGCAGCCTCAGTGCTGTGTTATTCGGAGGAGGGACCCGGCTGACCGTCCTA
Plate_0_NKB_H1	995	39000	322	7410	IGKV1-63*01	IGKJ2-2*01	IGKC_01	QHGYGTPYS	CAGCATGGTTATGGTACCCCGTACAGT	AGTCTCAGTCAGGACACAGCATGGACATGAGGGCCCCCACTCAGCTCCTGGGGCTCCTGCTGCTCTGGCTCCCAGGTGCCAGATGTGACATCCAGATGACCCAGTCTCCATCCTCCCTGTCTGCATCTGTAGGAGACACAGTCACCATCACTTGCCGGGCGAGTCAGGGCATTAGCAATAATTTAGCCTGGTATCAGCAGAAACCGGGGAAAGTCCCTAAGCTCCTGATCTATTATGCATCCACTTTGCAAAGTGGGGTCCCATCAAGGTTCAGTGGCAGTGGATCTGGGACAGAATTCACTCTCACCATCAGCAGCCTGCAGCCTGAAGATTTTGCAACTTATTACTGTCAGCATGGTTATGGTACCCCGTACAGTTTTGGCCAGGGGACCAAAGTGG…	GACATCCAGATGACCCAGTCTCCATCCTCCCTGTCTGCATCTGTAGGAGACACAGTCACCATCACTTGCCGGGCGAGTCAGGGCATTAGCAATAATTTAGCCTGGTATCAGCAGAAACCGGGGAAAGTCCCTAAGCTCCTGATCTATTATGCATCCACTTTGCAAAGTGGGGTCCCATCAAGGTTCAGTGGCAGTGGATCTGGGACAGAATTCACTCTCACCATCAGCAGCCTGCAGCCTGAAGATTTTGCAACTTATTACTGTCAGCATGGTTATGGTACCCCGTACAGTTTTGGCCAGGGGACCAAAGTGGAGATCAAAC
Plate_0_NKB_H10	952	36450	330	3090	IGLV1-68*02	IGLJ6-1*01	IGLC6_01	SAWDSSLSALV	TCAGCATGGGATAGCAGCCTGAGTGCTCTTGTG	GGGAAGCTCTGCCTCAGCTGTGAGCACAGAAGGCAGGACTCGGGACAATCTTCATCATGACCTGGTCCCCTCTCCTGCTCACCCTTCTCATTCACTGCACAGGGTCCTGGGCCCAGTCTGTGCTGACGCAGCCGCCCTCAGTGTCTGCGGCCCCAGGACAGAAGGTCACCATCTCCTGCTCTGGAAGCAGCTCCAACATCGGGAGAAGTTATGTATCCTGGTACCAGCAGGTCCCAGGAACGGCCCCCAAACTCCTCATCTATCAAGATAATAAGCGACCCTCAGGGGTTTCTGACCGATTCTCTGGCTCCAAGTCTGGTACCTCAGCCTCCCTGGCCATCACTGGACTCCAGACTGGAGATGAGGCTGATTATTACTGCTCAGCATGGGATAGCAGCC…	CAGTCTGTGCTGACGCAGCCGCCCTCAGTGTCTGCGGCCCCAGGACAGAAGGTCACCATCTCCTGCTCTGGAAGCAGCTCCAACATCGGGAGAAGTTATGTATCCTGGTACCAGCAGGTCCCAGGAACGGCCCCCAAACTCCTCATCTATCAAGATAATAAGCGACCCTCAGGGGTTTCTGACCGATTCTCTGGCTCCAAGTCTGGTACCTCAGCCTCCCTGGCCATCACTGGACTCCAGACTGGAGATGAGGCTGATTATTACTGCTCAGCATGGGATAGCAGCCTGAGTGCTCTTGTGTTCGGAAGTGGCACCAAGTTGACCATCCTC
Plate_0_NKB_H2	995	8302	339	2472	IGKV2-71*02	IGKJ4-4*01	IGKC_01	GQGAHLPLT	GGACAAGGTGCACACCTTCCGCTCACT	GAGACAGGGTATCAACGCAGAGTACGGGGATCAGGACTCCTCAGTTCACCATGAGGCTCCCTGCTCAGCTCCTGGGGCTGCTATTGCTCTGCGTCCCCGGATCCAGTGGGGATGTTGTGATGACTCAGTCTCCACTCTCCCTGCCCATCACCCCTGGACAGCCGGCCTCCATCTCCTGCAGGTCTAGTCAAAGCCTTCTACACAATAATGGAAACACCTACTTGAGTTGGTATCAGCAGAAGTCAGGCCAACCTCCAAGGCTCCTGATTTATCAGGTTTCTAACCGGTACTCTGGGGTCCCAGACAGATTCAGCGGCAGTGGGTCAGGGACAGATTTCACACTGACAATCAGCAGAGTGGAGGCTGAGGATGTTGGGGTTTATTACTGCGGACAAGGTG…	GATGTTGTGATGACTCAGTCTCCACTCTCCCTGCCCATCACCCCTGGACAGCCGGCCTCCATCTCCTGCAGGTCTAGTCAAAGCCTTCTACACAATAATGGAAACACCTACTTGAGTTGGTATCAGCAGAAGTCAGGCCAACCTCCAAGGCTCCTGATTTATCAGGTTTCTAACCGGTACTCTGGGGTCCCAGACAGATTCAGCGGCAGTGGGTCAGGGACAGATTTCACACTGACAATCAGCAGAGTGGAGGCTGAGGATGTTGGGGTTTATTACTGCGGACAAGGTGCACACCTTCCGCTCACTTTCGGCGGAGGGACCAAGGTGGAGATCAAACGG
Plate_0_NKB_H7	951	7863	330	1512	IGLV2-112*01	IGLJ2-5*01	IGLC2_01	CSYTTSSTFL	TGTTCATATACAACCAGTAGCACTTTCTTA	GTGGTATCAACGCAGAGTACGGGGGCTGGGGTCTCAGAAGGCAGCGCTCTCAGGACGTCTCCACCATGGCCTGGACTCTGCTCCTCGTCACCCTCCTCACTCAAGGCACAGGATCCTGGGCTCAGTCTGCCCCGACTCAGCCTCCCTCTGTGTCTGGGTCTCCTGGACAGTCGGTCACCATCTCCTGCACTGGAACCAGCAGTGACGTTGGTGGTTATAACTATGTCTCCTGGTACCAGCAGCACCCAGGCAAAGCCCCCAAACTCATGATTTATGGTGTCAGTAATCGGCCCTCAGGGGTCTCTGATCGCTTCTCTGGCTCCAAGTCTGGCAACACGGCCTCCCTGACCATCTCTGGGCTCCAGGCTGAGGACGAGGCTGATTATTACTGTTGTTCAT…	CAGTCTGCCCCGACTCAGCCTCCCTCTGTGTCTGGGTCTCCTGGACAGTCGGTCACCATCTCCTGCACTGGAACCAGCAGTGACGTTGGTGGTTATAACTATGTCTCCTGGTACCAGCAGCACCCAGGCAAAGCCCCCAAACTCATGATTTATGGTGTCAGTAATCGGCCCTCAGGGGTCTCTGATCGCTTCTCTGGCTCCAAGTCTGGCAACACGGCCTCCCTGACCATCTCTGGGCTCCAGGCTGAGGACGAGGCTGATTATTACTGTTGTTCATATACAACCAGTAGCACTTTCTTATTCGGAGGAGGGACCCGGCTGACCGTCCTA
Plate_0_NKB_H8	1019	18630	322	1598	IGKV1-68*01	IGKJ2-2*01	IGKC_01	QQYNNSPYS	CAACAGTATAATAATTCCCCGTACAGT	GTGGTATCAACGCAGAGTACGGGAGTCCCAGTCAGGACACAGCATGGACATGAGGGTCCCCACTCAGCTCCTGGGGCTCCTGCTGCTCTGGCTCCCAGGTGCCAGATGTGACATCCAGATGACGCAGTCTCCATCCTCCCTGTCTGCATCTGTAGGAGACAGAGTCACCATCACTTGCCGGGCGAGTCAGGGCATTAACAATTATTTAAGTTGGTATCAGCAGAAACCAGGGAAAGCCCCTAAGCCCCTGATCTATTATGCATCCAGTTTGGAAACAGGGGTCCCATCAAGGTTCAGTGGAAGTAGATCTGGGACAGATTATACTCTCACCATCAGCAGTCTGCAGCCTGAAGATATTGCAACATATTACTGTCAACAGTATAATAATTCCCCGTACAG…	GACATCCAGATGACGCAGTCTCCATCCTCCCTGTCTGCATCTGTAGGAGACAGAGTCACCATCACTTGCCGGGCGAGTCAGGGCATTAACAATTATTTAAGTTGGTATCAGCAGAAACCAGGGAAAGCCCCTAAGCCCCTGATCTATTATGCATCCAGTTTGGAAACAGGGGTCCCATCAAGGTTCAGTGGAAGTAGATCTGGGACAGATTATACTCTCACCATCAGCAGTCTGCAGCCTGAAGATATTGCAACATATTACTGTCAACAGTATAATAATTCCCCGTACAGTTTTGGCCAGGGGACCAAAGTGGAGATCAAAC
Plate_0_NKB_H9	1033	15018	330	2479	IGLV1-75*01	IGLJ3-4*01	IGLC2_01	AAWDNSLSGLL	GCAGCATGGGATAACAGCCTGAGCGGTCTGTTA	GGGTCACAAAGCTGGGGGGTCTGATTTGCATGGATGGACTCTCCCCCTCTCAGAGTATGAAGAGAGGGAGAGATTTGGGTGAAGCGCAGCTTCAGCTGTGGGTACAGAAGGCAGGACTCAGGACAATCTCCAGCATGGCCTGGTTCCCTCTCCTCCTCACCCTCCTCACTCACTGTGCAGGGTCCTGGGCCCAGTCTGTGCTGACTCAGCCTCCCTCAGCGTCTGAGGCCGCCAGGAAGAGTGTCACCATCTCCTGTTCTGGAAGCAGCTCCAACATCGGAAGTAATAGTGTATCCTGGTACCAGCAGCTCCCAGAAACGGCTCCCAAACTCCTCATCTATTATAATGATCGGCGAGCCTCAGGTGTCTCTGACCGATTCTCTGGCTCCAAGTCTGGCA…	CAGTCTGTGCTGACTCAGCCTCCCTCAGCGTCTGAGGCCGCCAGGAAGAGTGTCACCATCTCCTGTTCTGGAAGCAGCTCCAACATCGGAAGTAATAGTGTATCCTGGTACCAGCAGCTCCCAGAAACGGCTCCCAAACTCCTCATCTATTATAATGATCGGCGAGCCTCAGGTGTCTCTGACCGATTCTCTGGCTCCAAGTCTGGCACGTCAGCCTCCCTGGCCATCAGTGGGCTCCAGACCGAGGATGAGGCTGATTATTACTGCGCAGCATGGGATAACAGCCTGAGCGGTCTGTTATTCGGAGGAGGGACCCGGCTGACCGTCCTA
